# Supplementary material for: Restoration of the gut-microbiota-liver axis after hepatitis C virus eradication
Source: JHEP Rep. 2025 Jun 24;7(9):101494. doi: 10.1016/j.jhepr.2025.101494 (PMC12355056; doi:10.1016/j.jhepr.2025.101494)
Supplement: Multimedia component 2 [file mmc2.xlsx]

## Sheet:  Table S5
Supplementary Table 5. ASV table in the cross-sectional study.
	SampleID	JPA206m0	JPA208m0	JPA210m0	JPA211m0	JPA215m0	JPA220m0	JPA226m0	JPA230m0	JPA235m0	JPA237m0	JPA240m0	JPA244m0	JPA250m0	JPA252m0	JPA260m0	JPA262m0	JPA272m0	JPA289m0	JPA292m0	JPA296m0	JPA303m0	JPA315m0	JPA316m0	ASC1	ASC10	ASC12	ASC13	ASC14	ASC18	ASC2	ASC3	ASC5	ASC6	ASC8	N92	N14	N149	N27	N31	TY001	TY003	N494_SVR24	N500_SVR24	N511_SVR24	SVR9_SVR24	CH10	CH11	CH14
	Clinical stage	Healthy	Healthy	Healthy	Healthy	Healthy	Healthy	Healthy	Healthy	Healthy	Healthy	Healthy	Healthy	Healthy	Healthy	Healthy	Healthy	Healthy	Healthy	Healthy	Healthy	Healthy	Healthy	Healthy	PNALT	PNALT	PNALT	PNALT	PNALT	PNALT	PNALT	PNALT	PNALT	PNALT	PNALT	PNALT	PNALT	PNALT	PNALT	PNALT	PNALT	PNALT	PNALT-SVR	PNALT-SVR	PNALT-SVR	PNALT-SVR	CH	CH	CH
	group	Healthy	Healthy	Healthy	Healthy	Healthy	Healthy	Healthy	Healthy	Healthy	Healthy	Healthy	Healthy	Healthy	Healthy	Healthy	Healthy	Healthy	Healthy	Healthy	Healthy	Healthy	Healthy	Healthy	CH	CH	CH	CH	CH	CH	CH	CH	CH	CH	CH	CH	CH	CH	CH	CH	CH	CH	CH-SVR	CH-SVR	CH-SVR	CH-SVR	CH	CH	CH
ASV ID.	Treatment	no	no	no	no	no	no	no	no	no	no	no	no	no	no	no	no	no	no	no	no	no	no	no	no	no	no	no	no	no	no	no	no	no	no	no	no	no	no	no	no	no	SVR	SVR	SVR	SVR	no	no	no
44001a72292c6ac78f98d2ffaac23065		2625	0	438	6604	4013	2630	0	3486	0	4633	0	5164	0	7627	5231	0	260	6583	6109	2012	8026	1689	551	0	0	720	0	0	3316	1669	213	0	687	332	1113	0	0	1509	1667	0	333	49	12442	45	28	73	1727	994
3016b070726d0a9e6cdb87c4a3914d07		46	4454	0	0	8904	75	2257	10343	8225	0	433	0	2778	0	0	8761	0	0	0	118	0	2860	0	2940	2186	0	0	1905	0	0	0	0	0	227	0	646	0	253	0	0	0	28731	3842	0	22	0	0	0
186d018791a835c7e871cf8c05caeedc		631	299	88	1903	918	0	345	774	0	58	0	639	0	425	0	0	0	518	0	0	0	107	0	0	1309	0	0	21	0	0	17	704	0	0	0	2108	52	0	0	457	134	0	0	8	25286	0	21	0
f51c103020576d23d2f607407b992789		65	0	12	55	0	0	305	637	492	0	0	240	17	0	153	259	0	24	0	62	0	0	0	0	65	54	1137	145	88	61	102	0	0	0	0	99	0	33	0	317	308	591	28	0	4289	181	35	0
2bed2a2ff3e6c32e8c2a66e4832ac046		0	0	31	159	413	0	191	0	41	33	91	150	194	219	0	185	0	356	888	0	160	125	0	0	178	84	0	63	11	13	19	0	0	16	0	441	116	0	0	71	117	9162	7961	0	0	0	33	0
814fc894d244a6de045169396f2fdcd6		0	0	0	364	0	0	0	0	0	8816	2010	0	0	721	0	0	0	0	0	0	204	0	0	0	0	0	0	0	0	0	29	0	0	0	0	0	14503	0	0	1729	1494	0	0	18269	0	0	56	0
5d5fb516fa4d874c29bcf5eff5415f3d		97	0	0	0	1564	0	117	0	79	0	9	204	0	174	0	160	0	0	0	496	152	0	0	0	275	1182	0	0	0	0	0	0	0	0	66	0	0	0	0	0	0	0	0	3752	0	0	0	0
6af5f8ea781a98464482a500ff544d17		269	0	0	0	678	310	0	160	674	0	373	1551	169	782	0	0	0	974	63	922	68	647	673	311	350	180	0	1604	0	39	130	979	0	61	507	104	0	693	1033	37	0	19	10482	0	0	0	0	0
280ad0f60070f8f49075a68c06b3e522		0	0	0	0	0	0	59	0	0	47	63	606	0	263	0	46	0	0	408	0	0	48	0	0	91	303	0	575	0	0	45	163	0	0	73	594	15	0	0	0	0	0	0	4026	0	33	0	686
7c4b3b19d8767a441e9e9dbc65b9dc7b		69	237	56	228	325	0	135	0	344	67	27	75	0	51	0	14	0	375	0	49	12	0	0	230	84	0	0	0	96	142	0	0	33	132	0	0	0	181	173	0	181	15967	2308	330	8129	0	190	237
16798147acb19487f6921bd23c2f3d43		259	388	0	0	0	234	322	0	0	73	728	380	576	217	0	550	206	0	501	0	848	398	860	0	0	244	0	0	662	0	53	0	58	76	0	403	0	1194	0	456	0	0	0	6075	0	0	0	0
7d922b6af519ebac697c9b4025768967		23	0	0	2862	0	0	0	0	1068	0	0	0	0	0	11	0	1565	0	0	101	0	0	1	0	0	0	0	0	0	0	31	0	1653	0	0	61	0	0	0	0	0	11	23	0	0	0	735	0
ec540ef289b0b95753067107bdef0c3e		0	0	0	0	0	0	0	0	0	0	0	0	0	0	0	0	0	0	0	0	0	0	0	0	0	0	0	0	0	0	0	0	0	0	0	0	0	0	0	3225	0	0	0	9	0	0	0	0
c3367f41d47ad8e82a9303dd36c7feb3		0	0	3678	1295	0	0	0	0	0	0	0	0	0	0	1270	0	155	0	0	0	91	0	805	0	0	275	0	0	1607	497	0	379	160	0	0	42	0	661	1017	0	483	0	4953	0	0	91	129	0
021a9dd9ded3236d26bae49bdf2e7efd		7124	0	0	0	0	18	0	12	0	0	0	5	0	6513	16	0	3026	0	0	0	0	0	1329	0	0	14	0	0	0	0	72	0	0	0	11	31	0	0	0	0	0	0	0	0	0	142	496	0
b0318553b2d6763a851e26a8ec4d25e3		0	5803	6700	3753	0	0	0	0	0	0	1021	0	2116	0	0	1147	484	0	0	0	0	0	0	0	0	65	0	0	0	401	0	0	382	0	0	0	0	0	0	0	0	0	0	0	0	0	0	2684
32f3b704dcd05a11708f2f453837e897		1122	848	0	0	0	117	0	857	0	909	459	0	617	484	4104	177	0	1381	0	1064	0	97	2	0	0	0	0	119	493	0	84	95	0	33	0	157	0	0	0	0	577	0	0	5207	0	97	0	148
80a8332130890b6e5872904728a2a948		0	0	0	1540	0	302	0	0	126	0	674	0	0	693	0	0	0	3062	0	160	63	0	65	0	0	0	0	0	1479	0	0	299	34	0	129	0	0	0	0	0	0	0	0	0	0	0	0	0
e2bd3de6009722f124da0f88f9011d4f		0	0	0	831	2124	0	0	1977	680	1270	0	169	0	0	2960	0	23	0	84	43	144	951	0	0	446	0	0	0	0	0	0	0	0	0	0	0	0	0	0	0	0	0	0	2711	0	0	8	0
162d092104c49ff70be4fd2db33a468f		0	0	0	0	0	0	0	490	0	0	21	190	0	0	96	544	0	0	0	0	0	0	0	0	0	0	325	2478	0	0	55	0	0	0	0	0	0	0	0	0	372	0	0	0	0	90	0	0
0d08c4ce08181910c295e328a40b5e43		223	470	289	0	529	27	97	372	230	251	342	113	463	134	0	150	319	1203	179	344	96	126	255	46	0	0	222	379	181	0	64	66	38	11	182	54	33	45	87	66	36	12	31	1982	1549	38	0	53
5c096134f63413d295c847d953c84102		0	58	0	0	191	0	27	0	0	0	888	0	0	0	12	0	0	1227	0	0	0	903	620	456	361	101	0	0	0	0	0	0	551	0	0	0	0	272	396	0	0	0	4961	4389	0	40	0	0
345b490ab4104a00d89a887cb65438c3		0	0	0	0	0	53	0	921	5915	0	0	1868	630	1190	0	427	0	0	0	0	0	0	0	0	0	0	0	0	0	0	0	0	0	0	0	0	0	0	2113	0	0	0	9	0	0	33	142	186
07ad45b0efcbc3f6a2037fb16900edf1		0	0	0	0	0	175	0	0	0	1741	0	503	0	94	0	0	225	2745	213	0	0	0	1552	0	0	0	0	0	0	582	0	0	144	0	227	0	0	702	0	0	0	0	3272	0	0	89	118	137
f05bffe03fdc75433172d968a249cda6		818	407	367	570	0	1101	489	359	979	1463	209	0	0	0	5	0	556	8	0	2074	1180	0	142	0	0	213	0	153	0	0	82	487	185	36	75	0	0	0	156	0	0	0	0	0	0	0	25	352
d3bff8f895c66b1ad791e330b807ff92		0	0	0	0	443	0	0	0	0	0	0	0	0	0	0	0	0	0	0	0	0	0	0	0	0	0	0	0	349	0	0	0	0	0	0	0	0	0	0	0	0	0	0	0	0	0	0	0
dba4661f0a57123ff9002ce7755ee789		0	0	0	0	0	0	0	0	0	0	0	0	0	0	0	0	0	0	0	0	0	0	0	0	0	0	0	0	0	0	438	0	0	0	0	0	0	0	0	0	0	0	0	0	0	0	0	0
e59f7f32d00077463fdb007136831c16		0	0	0	155	404	0	0	104	0	0	0	58	109	132	0	120	54	359	0	88	0	84	0	0	159	198	0	0	0	0	0	160	0	0	257	364	0	0	277	0	31	0	0	0	0	0	0	0
297d77d19c5775260146a80a62d596a4		127	0	0	0	0	796	0	1544	0	898	0	1276	0	0	1190	0	86	0	0	0	0	0	924	0	0	0	0	0	0	0	188	543	0	136	0	0	0	0	0	0	397	0	0	0	0	0	373	243
8810da8c60b2a8f3fe620689a85653e2		0	0	0	0	0	0	0	0	0	0	6	0	846	0	0	280	0	0	0	0	0	0	84	255	0	0	0	0	0	2304	13	0	0	0	0	11	0	0	0	0	0	0	0	0	0	0	148	2387
8c646299b6c6c5ce0d6c1f22a78c818a		0	0	0	0	0	0	0	0	0	0	0	95	0	0	0	0	11	0	0	0	0	0	0	0	0	167	0	0	0	0	0	0	0	0	0	0	0	0	0	141	0	0	0	0	13125	0	0	47
3b46486ac7ff4b66f690bd03fe6af0ba		0	0	0	0	0	0	0	0	0	0	0	0	0	0	0	0	0	0	0	0	263	0	0	0	0	0	0	0	0	0	0	0	0	0	0	0	0	0	0	0	0	33	23	0	0	0	0	0
f890dd2b8ecce0bcea134fe76fcfbb9a		235	705	680	0	423	0	50	21	27	250	102	119	96	358	0	117	121	103	35	236	132	52	5	0	0	0	4	0	76	0	0	25	0	0	0	29	0	39	93	45	66	0	119	3642	60	0	0	39
ae4e7b4d0574e1aadf2843503b77e04f		0	0	0	0	0	0	0	0	0	0	0	0	0	0	0	0	0	0	0	0	0	0	0	0	0	0	0	0	0	0	0	0	0	0	0	0	0	0	0	2276	0	0	0	0	0	0	0	0
3302b93216955f93226d56831aad1599		25	0	19	0	1575	137	4	0	0	1	0	135	34	0	0	1	0	333	0	86	0	0	0	0	0	0	0	160	0	0	0	0	0	0	0	0	0	0	0	50	0	2565	33	0	6748	0	0	0
eef3b155b466e262e294dd6e58ccfc9c		0	0	0	0	0	0	478	0	0	0	0	0	0	0	0	0	0	0	0	0	0	0	0	0	0	0	0	836	0	0	0	0	0	0	0	0	0	0	0	0	0	0	98	0	0	232	0	0
7bc2556f1a0e9306d641c2cedbf4c7e2		166	1112	138	71	183	1338	44	225	65	557	55	85	60	92	0	147	136	147	269	249	408	275	0	49	0	122	57	0	0	0	215	371	0	20	31	158	0	453	0	0	26	8	5362	554	2331	0	0	0
481fdec6d4cb523665c3e9145b2401d9		0	0	0	0	0	0	0	0	78	154	1223	0	0	0	0	0	0	0	0	0	0	256	0	237	0	0	0	0	0	0	0	303	167	0	0	0	0	129	225	0	0	0	2335	0	0	0	26	0
2a3cc7f0bc855457f45845fd883a2236		0	2734	0	0	0	0	497	0	0	0	0	0	0	0	927	0	211	0	1529	810	0	0	70	0	0	17	0	0	0	554	492	0	412	0	0	0	0	0	0	0	0	0	0	0	0	0	98	0
dc221c70be3e58b73c85eb3ac39e0430		7257	0	0	4529	0	0	0	0	0	0	0	0	0	0	0	0	613	0	0	0	0	0	0	0	0	0	0	0	0	0	1	0	0	0	0	0	0	0	0	0	0	0	0	0	0	0	0	0
ed3b830dd5a6b08dbcd1a44f01efbd83		0	0	0	0	0	0	0	0	0	0	68	43	0	0	0	0	0	0	0	0	0	0	0	0	0	0	0	0	0	0	0	86	0	0	0	0	0	0	0	0	0	0	0	0	0	0	0	0
163899514f53677cdd9c3b90c4d7005e		0	353	0	0	0	61	0	652	0	214	651	0	272	282	2839	0	0	1340	881	976	64	40	188	0	0	0	0	283	261	0	0	119	0	0	0	1012	0	0	0	0	0	0	0	0	0	80	0	273
3596a9491ac0346b7e2db1c16c03d8de		3548	0	0	0	0	0	0	0	0	0	0	0	0	2736	0	0	1326	0	0	0	0	0	746	0	0	0	0	0	0	0	0	0	0	0	0	0	0	0	0	0	0	0	0	0	0	160	160	0
c0a20f8e5549ccd4fb5e49dc71bf3a87		76	192	498	750	523	145	0	0	45	0	95	0	58	0	0	52	1	0	792	0	204	129	32	95	0	68	0	0	0	0	17	0	0	0	0	20	0	0	51	0	865	0	0	0	0	0	17	0
862aa3140653aa73bde1c9de9aec1267		0	0	0	0	1252	0	51	0	0	0	49	331	0	0	0	154	1765	0	0	152	165	321	0	0	0	0	0	0	0	0	0	0	0	0	0	0	0	0	0	0	0	0	0	0	0	34	0	0
4b57d7dacb93551804bba196d0555f14		3	29	242	0	237	22	39	5	8	160	63	136	0	116	0	76	5	125	6	503	0	60	267	0	0	0	0	81	55	0	0	0	139	0	90	0	0	4	0	0	74	0	108	1149	1068	33	59	75
6b040df34e53e089f80f2bf30c43a9e0		397	189	0	0	0	84	107	0	66	316	162	0	0	0	0	208	104	0	0	0	0	122	0	0	0	0	0	0	0	0	0	0	0	0	0	73	24	895	0	171	0	0	0	0	0	0	0	0
348c80382153cd06281cecff583c8b4c		0	0	0	0	0	0	616	0	405	19	501	387	101	372	0	187	0	0	1106	0	108	115	0	0	0	22	0	0	189	202	0	0	0	63	69	276	0	0	0	67	0	0	0	0	0	22	0	0
134467cd5756487f60a41f72bcffa056		0	0	0	0	0	0	0	0	0	0	0	0	0	0	0	0	0	0	0	0	0	0	0	0	0	0	0	0	0	0	177	0	829	0	0	0	0	0	0	0	0	0	0	0	0	0	0	0
f8731d66b329666bd5524a90c6d6fdb6		0	0	451	0	0	0	0	414	63	0	0	339	0	0	0	188	736	0	185	0	101	475	0	0	49	0	0	0	0	0	23	72	0	0	0	0	74	0	0	0	0	0	0	1714	0	0	0	0
7155986d94111099f5075e247fa27663		0	0	0	0	0	0	0	0	0	0	0	0	0	0	0	0	0	0	0	0	0	0	0	0	0	0	0	0	0	0	0	0	0	0	0	0	0	0	0	0	0	0	0	0	0	0	0	0
e7ab19f068ba7d8066d73ee78e530b3d		0	132	0	0	0	0	0	92	0	0	0	0	0	0	0	0	0	0	0	0	0	0	0	0	0	0	0	0	71	0	0	48	0	0	0	0	0	0	304	0	0	0	29	0	51	0	276	0
9ce61d32f4823f19e6793a43e05a73e3		99	26	0	0	412	120	757	0	114	0	0	484	124	113	0	123	480	0	417	42	2458	0	23	0	0	335	0	0	120	414	131	0	0	65	0	125	119	0	0	0	0	18	0	792	14	66	233	89
9c58eb833d508f8b81a474878c8dcb11		319	143	0	0	0	0	233	0	0	0	363	188	0	0	0	940	0	0	104	59	254	75	851	82	0	0	358	0	172	0	64	0	23	0	0	0	102	0	0	0	0	0	175	0	0	0	0	100
843f3955d3bdbd7eadce104ad1dd4b06		0	0	0	10	4	11	0	3	0	0	275	82	0	30	31	114	28	27	19	0	0	0	0	0	0	207	0	0	113	0	0	0	0	673	0	87	0	0	6	0	0	48	53	714	0	23	0	177
d29d980b4c946ce511cbfe90d24720a2		58	40	1	0	33	0	0	4	0	0	44	86	237	366	0	29	162	188	42	79	0	117	3	0	0	0	126	0	14	0	37	0	0	23	0	0	0	2	2	0	100	0	0	0	0	0	0	0
a1c2150fa7b2680ea3c3f9a9ec9bd525		0	0	0	0	0	0	0	0	0	197	0	0	0	0	0	0	0	0	0	0	0	0	0	0	0	0	0	0	0	0	0	0	0	0	0	752	0	0	0	0	0	0	0	0	4	0	0	0
1dd6a379e954dc6dd2ecb948feb4fb95		0	0	0	0	1774	0	0	0	0	463	0	0	0	0	0	0	0	407	0	0	0	0	0	0	0	0	0	0	0	0	0	0	0	0	0	0	88	0	0	0	0	4599	0	0	6085	0	0	0
18d0af16c1e322a1956009fcaa71258f		0	0	0	0	0	0	220	0	0	0	0	0	0	0	0	0	0	0	0	0	0	0	0	24	0	0	0	5	0	0	0	0	0	0	0	0	0	0	0	0	0	0	0	0	0	0	0	0
6a60b04a69cdd7c0c549fe0b5668ca10		15	20	73	64	54	22	0	142	6	0	0	0	0	0	705	0	0	32	0	0	80	0	39	0	12	65	97	0	10	35	25	39	12	0	0	0	0	161	0	0	0	1481	1282	89	748	0	95	21
651ee849d18a989ee1b98a2d7be771fe		0	0	1034	0	0	0	0	0	0	0	0	0	0	0	0	0	0	0	0	0	0	0	0	0	0	0	243	0	0	0	0	0	0	76	0	0	0	0	0	0	290	0	0	0	39	0	24	0
432f9113df3a8dc2297098eb8a90c63c		0	70	554	0	0	0	0	0	0	0	0	279	0	0	0	0	369	157	427	252	0	0	283	0	0	16	0	44	0	0	0	0	0	0	40	0	0	0	0	0	0	0	0	623	0	36	0	76
1b51dcbe23014cc7c4f646849e889f30		431	0	0	0	817	0	0	0	0	0	0	519	0	0	0	0	0	2136	148	2365	0	1536	0	0	0	0	0	0	0	0	0	0	0	0	0	28	0	0	239	0	0	0	0	0	0	0	0	0
7a92577ec13ace53f175a4165378ee40		0	0	0	0	0	69	0	2122	0	0	0	0	2375	1551	0	1455	0	0	0	0	0	0	0	0	0	0	0	0	0	0	0	0	0	0	0	0	0	0	0	0	0	0	0	0	0	76	0	0
fce97d218e5c45533ecfc137f9ee4c3e		31	120	0	0	0	0	0	0	10	98	44	64	123	0	0	225	12	0	170	0	165	0	0	0	0	9	0	0	0	0	10	0	22	10	0	70	0	0	0	0	0	0	0	0	0	0	0	0
ee6c2b8ed5439b2676609eaa783c520a		0	0	0	0	0	362	0	0	0	864	0	800	68	505	0	36	0	650	853	0	0	0	0	0	260	0	0	0	0	271	29	0	0	32	0	0	0	0	54	0	0	0	0	0	0	0	0	0
f638caf2ce28724c47545577b6d42fae		0	0	152	0	0	601	166	0	282	0	73	121	622	0	0	240	146	0	0	220	181	0	0	35	0	0	0	0	0	0	66	240	0	0	226	0	49	0	0	0	0	0	0	629	0	0	0	111
a296e5da12bd93ec3cb2eef1b0afaaf9		0	0	0	0	0	0	0	0	0	0	0	0	0	0	0	0	251	0	0	0	0	0	0	0	0	0	0	0	734	0	0	0	0	0	0	0	0	584	0	0	0	0	4387	0	0	0	0	0
8e87e7e09defe80ee88632b56c4818b1		266	0	568	0	0	100	0	523	0	0	0	29	30	170	0	0	0	0	61	69	37	0	0	81	0	0	0	85	0	33	0	111	0	0	0	0	0	766	449	32	0	0	5745	904	0	0	0	0
ac16c12f967903d005b00b4389dfc4d0		0	0	130	0	174	85	0	0	0	0	0	0	0	0	425	0	0	51	0	0	17	0	0	0	0	0	0	88	45	0	0	14	0	0	0	0	0	17	49	0	0	3287	369	17	2102	0	13	102
9746b2ffc0a8ae9e0c254f3c8e9195ee		0	117	0	0	117	0	194	101	0	0	386	117	0	0	269	64	0	488	113	0	0	0	0	0	149	0	28	76	44	0	0	0	0	167	0	0	872	0	0	0	189	227	0	284	1440	0	0	0
7bbfd32504e6bd9b43834d0a298c6c25		58	0	331	0	0	1053	179	7	102	0	95	58	321	0	0	76	266	0	0	0	241	6	0	16	0	0	0	0	0	0	0	100	0	0	97	0	0	0	0	0	0	0	0	816	0	50	0	114
4c5d857298979b37321cb9070f2f3d18		0	0	0	0	0	0	0	0	0	0	0	0	0	0	0	0	0	0	0	0	0	0	0	0	0	0	0	0	0	0	0	0	0	0	0	0	0	0	0	0	0	0	0	0	0	0	0	0
aa0a0e2a0a04444d2c7921361a64f31a		0	0	0	216	0	0	0	0	195	4	0	0	0	0	0	0	0	0	0	0	0	0	141	0	0	0	0	0	0	0	0	0	0	0	0	0	0	0	0	0	0	0	0	0	0	0	0	0
a689449507ae0dd4a971f17dc32c8cdb		1008	0	0	0	0	0	266	0	39	0	455	0	1127	0	0	257	1306	587	0	0	155	0	0	0	0	0	0	100	0	0	0	0	0	110	78	0	0	0	0	0	0	0	0	0	0	0	0	0
16c90f7b69b8b1eaa98fd96cf10a7a5a		0	0	0	0	0	0	0	96	0	0	0	0	0	0	0	0	0	0	0	0	0	0	0	0	0	0	0	846	0	0	0	0	0	0	0	0	0	0	0	0	0	0	0	0	716	0	0	0
22e04c6d52b7df7ff833bc0f0a316d68		0	311	0	0	0	0	0	0	0	0	0	112	52	0	0	18	270	0	0	0	31	0	0	29	0	969	0	86	0	0	0	0	0	0	0	0	0	0	0	0	0	0	0	0	0	0	70	0
d9c4162636ea06335089023e40b1c1bf		738	0	1019	0	133	0	709	225	0	0	0	261	354	19	0	115	402	356	210	157	0	0	753	0	0	0	0	0	0	0	0	28	0	22	36	0	0	0	0	51	0	0	0	1348	0	116	0	74
5de4054ae7aa4f9985b43ac85e302867		0	0	0	0	0	0	0	0	0	0	0	0	0	0	0	0	0	0	0	1522	0	0	0	0	0	0	0	0	0	0	205	0	0	0	0	0	0	0	0	0	0	0	0	0	0	0	0	0
1f8bc0805974e078a9067e3566b35a57		0	0	0	0	0	0	0	0	0	0	0	0	0	0	0	0	0	0	0	0	0	0	779	0	0	0	0	0	0	0	329	0	0	0	0	0	0	0	0	0	0	0	0	0	0	1345	0	0
4e5bf37c66b082e90373ee7e487a12da		0	97	71	0	840	0	0	0	303	37	84	33	488	111	0	332	42	0	114	76	349	148	19	129	0	0	0	596	175	0	0	78	0	28	0	0	0	0	0	0	0	40	0	335	0	0	0	0
355368acba24d991665ff7d27df72fe2		144	0	0	0	0	0	91	0	0	98	0	0	0	0	0	0	0	0	0	0	48	0	0	0	0	0	0	0	0	0	0	50	0	0	0	229	0	0	0	0	100	0	8	0	0	0	0	0
b40083f384b474e4b208961b42e3b4d9		121	0	1	0	0	0	40	0	0	0	0	0	76	0	0	0	0	0	43	0	0	0	37	34	0	0	0	0	0	0	0	0	0	0	0	0	0	0	0	0	0	0	0	0	3708	0	0	0
ecc339bf063d8408ab0703bd1cb8815a		0	102	0	26	124	0	188	81	0	0	0	32	0	0	379	27	0	249	45	22	0	0	30	0	101	0	37	74	50	0	0	45	0	0	0	0	452	0	0	17	186	211	0	238	1963	0	0	0
ede69bfe9342358c07a78c3345b1a7e8		0	0	0	0	0	80	0	0	0	0	0	0	0	130	0	0	0	0	0	46	0	0	0	0	147	0	0	101	0	0	0	0	0	0	0	0	0	0	0	0	0	0	0	0	1280	0	0	0
0da008884ef70c58dfceeb6cbe6c9ff4		202	0	60	0	269	0	434	0	143	0	380	0	0	319	0	1561	139	392	0	0	0	0	0	61	0	0	132	0	0	0	0	0	0	0	0	0	0	0	0	0	251	0	0	0	0	0	93	0
5a7a85dd585fb817361c2ff0e45c41ac		0	0	151	295	0	0	76	204	168	79	0	178	407	0	545	372	0	339	0	0	103	0	0	75	0	0	0	74	0	0	0	0	0	28	0	0	403	0	139	0	0	0	0	691	0	0	0	0
baad256f4a047ebb1327a34056b19c37		0	0	0	0	0	0	0	0	0	0	0	0	0	0	0	0	0	0	0	0	0	0	0	0	0	0	0	0	0	0	0	0	0	0	0	0	0	0	0	0	0	0	0	0	0	0	0	0
4cf71862ce9b1a983da763a25b43bdb6		197	0	0	0	0	0	494	0	0	0	0	0	430	0	0	0	0	0	734	0	0	0	1483	0	0	0	0	0	0	0	0	0	0	0	0	0	0	0	0	0	0	0	0	0	0	0	0	0
f666eee1317a044372234466fa37393f		55	60	0	0	0	117	0	0	0	537	78	0	65	0	0	50	290	154	259	0	233	101	28	32	0	0	0	0	0	0	0	0	0	0	0	37	0	212	77	0	295	0	2208	0	0	14	0	0
1cf582df9fc2bd8d96af74d0053bfb53		14	0	0	0	4	182	0	0	62	0	185	0	0	547	0	0	0	0	0	0	0	400	69	0	186	0	0	0	0	55	0	0	0	0	22	51	0	217	0	0	0	0	2303	0	0	0	0	0
21c53041b75f578dbd2e656554d064b9		0	0	0	0	177	0	0	0	0	0	0	0	0	0	66	0	0	0	0	0	0	0	0	0	0	0	0	0	0	0	0	0	0	0	0	0	0	0	0	0	0	0	0	0	631	0	0	0
c068148aa77bd11220bb02149075a311		0	0	0	0	0	0	0	0	0	0	0	0	0	0	0	0	0	0	0	0	0	0	0	0	0	0	0	0	0	0	0	0	0	0	0	0	0	0	0	24	0	0	0	0	12884	0	0	0
681da483c3cb1fd6daedcd13f2dfe304		73	132	531	0	0	0	15	0	138	81	0	0	0	0	698	77	0	0	0	0	0	89	0	0	36	0	0	0	0	0	0	86	213	19	0	145	0	0	0	0	157	0	0	0	0	0	14	0
49c94ae8123391b7cee6a5ac0bd830ae		0	0	0	0	0	0	0	0	0	0	0	0	0	0	0	0	0	0	0	0	0	0	0	0	0	0	0	0	0	0	0	0	0	0	0	0	0	0	0	0	0	0	0	0	136	0	0	0
a405a6951e8079c3be93d958da1e9b5a		0	194	0	0	278	0	0	0	263	149	0	0	0	35	0	0	0	0	15	78	0	0	51	32	0	0	0	0	0	0	31	0	0	13	0	0	0	169	0	0	0	0	1626	74	0	0	0	0
d629ae647b15d144187bb0e63a3f563c		2347	0	0	0	0	0	637	0	0	0	0	972	0	0	0	0	0	0	0	0	0	0	0	0	0	0	0	83	0	0	0	0	0	0	0	0	24	0	0	0	0	0	0	5630	0	0	0	315
686cb1a1fe9e0dac882366d24f1b909a		0	0	0	0	0	0	0	0	0	1213	0	0	0	0	0	0	0	0	0	0	0	0	0	0	0	0	0	0	0	0	0	0	0	0	0	0	0	0	0	67	0	0	0	0	0	0	0	0
19579b24c7d2d08afe5ac26e1d322b44		0	6	0	0	0	20	102	185	0	0	0	0	84	0	0	0	0	0	0	0	0	0	84	0	0	0	0	0	0	25	0	0	0	0	35	0	0	0	0	0	0	0	0	0	0	10	0	166
cd25f9e4c10b23c2ce02af2f78dda410		0	0	0	0	0	310	0	541	306	139	34	0	0	313	0	0	0	0	798	0	0	0	0	0	0	176	0	0	0	0	0	0	0	38	0	17	0	0	0	0	56	0	0	0	0	0	0	0
4715e09a3578c35e285caf4aa874cba8		200	0	0	0	0	0	0	422	0	1011	0	0	139	0	0	0	0	0	197	0	0	0	463	0	0	0	0	0	0	19	0	0	0	38	0	0	0	0	0	0	0	0	0	0	0	63	0	156
d30cc0d0717126c1a44e6e0dc8f4680e		64	0	1601	0	0	0	311	0	2102	0	0	0	0	0	0	0	0	0	0	0	0	0	1	0	0	0	0	0	0	0	0	288	0	200	1	0	0	0	0	0	0	0	0	0	0	0	0	0
c55ba8d43059ff47c8ae04c41e633f11		0	0	0	0	0	0	0	0	0	0	177	409	0	0	0	0	0	0	0	0	0	1009	0	0	0	0	0	0	0	0	0	0	0	0	0	26	0	0	0	0	0	0	0	0	0	0	0	0
cc90155608c8f1a46bb1662d99b2b218		0	0	0	0	0	0	0	0	0	0	0	0	0	0	0	0	0	0	0	0	0	0	0	0	0	0	0	0	0	0	0	0	0	0	0	0	0	0	0	0	0	0	0	0	0	0	0	0
03d0bffe81e5c67546ef521707d8f782		0	0	0	0	43	0	0	0	402	0	0	0	0	0	0	0	0	0	0	0	0	0	0	0	0	0	0	0	0	0	0	0	0	0	0	0	0	0	0	0	0	108	0	0	0	0	0	0
9bbe4501a34db3a6bde9865c5f477849		0	0	0	0	0	0	0	0	0	0	0	0	0	0	0	0	0	0	0	0	0	0	1	8	0	0	0	0	0	0	4	0	0	0	0	0	0	0	0	0	0	0	0	0	0	0	0	0
bea7ab9e94a55b5557a54e6d9f050940		0	0	0	0	18	0	175	0	60	0	377	75	0	0	0	0	0	174	11	0	491	0	0	0	0	343	0	0	0	0	92	0	0	531	0	0	0	0	0	0	0	0	0	0	0	0	602	136
76fdc790e6a9715bfe9e6d9f96159891		0	0	0	0	0	0	0	0	0	0	0	117	0	0	0	0	0	0	0	0	0	0	0	0	0	0	0	0	0	0	0	0	0	0	0	0	0	0	20	0	142	0	0	1376	0	0	0	0
c19581d21bb8dbc4f6da1434c4e48d59		0	0	0	0	0	279	0	0	0	0	0	0	226	82	0	0	0	0	248	0	33	0	0	0	0	0	54	0	0	13	0	0	0	0	0	0	0	105	0	0	0	0	657	0	0	0	0	0
89db618c70c97493128ff803d476ea4c		26	312	262	0	0	0	13	181	0	0	352	0	0	0	0	186	37	0	279	0	429	188	495	32	11	21	0	0	0	0	100	0	0	0	0	0	0	58	0	0	33	0	1145	0	0	0	0	0
6057c130c67b251749ecc106e9d54a2c		0	0	0	0	0	2382	0	0	0	0	0	0	0	0	0	0	0	0	0	0	0	321	0	0	0	0	0	0	0	0	0	0	0	0	513	30	0	0	0	0	0	0	0	0	0	0	0	0
d452dc1b2e42ddff09092cb09d80e9d2		72	339	0	0	0	45	0	0	0	0	140	0	0	0	0	109	307	0	50	0	31	321	237	0	0	84	0	0	0	0	30	0	0	0	0	0	0	0	0	23	0	0	0	0	0	0	0	0
3571d87c0e34177002fad862d01e61ca		0	136	94	111	0	0	38	127	0	0	0	0	133	0	0	90	0	0	0	0	0	0	0	0	0	0	0	0	0	0	0	0	0	0	0	0	0	0	132	0	0	0	0	0	0	80	0	0
eaacd7babe2cb0e1ac7b3cfdafdb3cba		0	0	0	0	0	0	0	0	0	0	0	0	0	0	0	0	0	0	0	0	0	0	0	0	0	0	0	0	0	0	0	0	0	0	0	0	0	0	0	0	0	0	0	0	0	0	0	0
0bfe1d5a4af08d60288a7f6ff54661ea		0	0	0	0	0	0	0	0	0	0	0	0	0	0	0	0	0	0	0	0	0	0	0	0	0	0	0	0	0	0	0	0	0	0	0	0	0	0	0	0	0	0	0	0	0	0	0	0
157ca90eac4529c6aea105877791ede6		0	0	0	0	0	0	0	0	0	0	1000	157	0	0	0	0	0	0	0	0	70	0	0	0	0	377	0	0	0	0	0	0	0	670	0	0	0	0	0	0	0	0	0	0	0	0	0	0
4848ee55833f861f6d79fe0d707f23d1		0	176	0	0	0	0	0	4462	159	0	0	0	0	0	0	0	0	0	0	0	758	0	0	0	0	0	0	0	0	0	0	0	0	0	0	0	0	0	0	0	0	0	0	536	0	0	0	0
952ebc39ac90c142951c048214b958a3		4	8	63	0	15	0	16	137	159	25	1	75	0	8	0	3	166	215	45	71	0	36	1	0	0	0	0	0	3	0	0	0	0	0	0	0	0	60	0	0	45	0	28	76	16	0	0	28
9c7192391df1eef3a0a5a9637bb617d9		0	0	0	0	0	0	0	0	0	0	0	0	0	0	0	0	0	0	0	0	0	0	0	0	0	0	0	0	0	0	0	97	0	0	0	0	0	0	0	0	0	0	0	0	11716	0	0	0
74bde5aec91603030565aa6390cead24		0	0	0	0	0	0	0	0	0	0	0	0	0	0	0	0	0	0	0	0	0	0	0	0	0	0	0	0	0	0	0	0	0	0	0	0	0	0	0	0	0	0	0	0	0	0	0	0
0589c0d07528815f2b62a1a3ed64d1df		160	0	0	0	197	0	0	0	29	1738	1377	0	127	0	0	39	0	0	0	0	0	432	0	15	0	0	0	80	0	0	0	0	0	0	76	0	0	0	0	126	0	0	0	1296	0	0	0	0
a81e124df736d2cf644d264e99c62626		0	0	0	0	0	0	0	0	0	0	0	1079	0	0	0	2157	0	46	88	2348	0	0	0	0	0	0	0	0	65	0	0	0	0	0	71	0	0	0	0	0	16	0	0	0	0	0	0	0
61b983bbb53d641db23006625daad14b		145	0	186	0	99	0	28	0	0	136	117	0	53	41	0	32	39	0	68	227	187	62	0	68	0	0	186	32	0	0	87	0	0	22	83	101	0	0	0	0	0	0	0	0	0	0	0	0
46bc9cf2919f80de3847d7ad85e80c19		0	0	0	0	0	0	0	0	0	0	21	0	0	0	0	48	0	0	0	0	651	0	0	0	0	0	0	86	0	0	0	0	0	0	0	0	0	0	0	0	0	0	0	0	0	0	0	0
d1a432634b40fec9961353448f00b8de		79	0	0	0	0	0	0	0	0	0	0	0	0	0	0	0	0	0	743	0	0	0	0	0	0	0	0	0	0	24	0	0	0	0	0	13	0	0	0	0	0	0	0	0	0	0	0	0
872d2c787d0cfd5d6fa0c4a9bade2ade		57	0	0	227	458	0	79	675	0	0	30	0	114	0	0	110	0	0	0	0	218	0	0	0	0	0	0	0	0	0	0	0	26	0	0	0	0	0	0	0	0	0	0	0	0	0	0	0
8cd12510e498df37bedf090abd17df94		0	0	0	0	140	0	93	0	0	215	0	209	43	0	0	0	176	216	510	0	0	0	163	0	0	159	0	77	0	0	0	0	0	0	0	204	0	0	0	0	67	0	0	0	0	0	0	0
c81f087bf9670fab4b40d5ed1813cb5f		0	0	0	0	0	0	151	0	32	0	0	0	40	0	0	0	0	0	48	0	74	213	0	0	0	0	0	0	0	0	0	0	30	0	0	0	0	0	0	0	0	0	0	0	0	23	0	0
4e8c86ee7a928e87a23af08de451abc8		0	192	0	0	0	0	0	0	0	0	0	0	0	0	0	0	0	0	0	0	0	0	0	0	0	0	0	0	0	0	0	0	0	0	0	0	0	0	0	0	0	0	0	0	0	0	0	0
8d0eb4fc00057556ed6678cb18c2aacc		271	0	0	0	0	9	154	0	0	0	807	88	0	547	0	0	0	0	0	43	55	61	0	0	0	0	126	0	0	0	0	0	40	0	0	0	0	0	0	54	0	33	0	0	127	0	0	0
074fffee5c3ed1ca241870a025ba2f06		257	421	48	0	16	0	0	287	0	0	44	28	1	217	0	0	16	90	45	84	0	89	276	0	0	0	3	0	64	0	0	0	0	0	0	0	0	33	49	0	35	0	21	0	0	0	0	0
1ddd6690f6b6df8fa0d204742ffbaafe		0	0	0	0	10	0	0	0	0	0	0	0	0	0	0	0	0	9	0	0	0	0	0	0	0	0	0	0	0	0	0	0	0	0	0	0	0	0	0	0	0	0	0	0	0	0	0	0
bc9081eb9eecc07cfb249c79b578ab7e		0	0	0	0	0	0	0	0	0	0	0	0	0	0	0	0	0	0	0	0	1048	0	0	0	0	35	0	0	0	0	293	0	0	0	0	0	0	0	0	0	0	0	0	0	0	272	0	0
09a026636c244acd32d9928a495fb833		0	823	0	0	0	0	0	261	0	0	0	0	0	0	0	0	0	0	0	0	0	0	0	0	0	0	0	0	0	0	0	0	0	0	0	0	0	0	0	0	0	0	0	0	0	0	0	0
2a98f53d6aa8e14007351b266f8e01eb		0	0	0	0	0	0	0	0	0	0	0	0	0	0	0	0	0	0	42	0	0	0	0	2292	0	94	337	0	0	0	0	0	0	0	0	44	0	0	0	0	0	280	54	0	0	0	0	0
e783866c41b987865ce0269559fb3eee		31	0	0	0	123	68	574	0	136	0	0	188	21	64	0	74	274	22	140	0	817	0	0	0	0	105	0	0	53	105	168	0	0	38	0	124	32	0	0	0	0	0	0	167	0	0	76	30
a95cb1c4c21074fdf445ba5df695ae1a		0	14	0	31	118	0	0	0	0	0	0	0	0	0	432	0	0	135	6	0	0	0	16	0	0	0	27	0	0	0	0	45	0	0	8	0	0	0	0	0	8	544	1572	10	0	0	0	40
61ce079142dc15dce3ea897d617ca96d		0	0	0	0	0	0	0	0	0	0	0	0	0	0	0	0	0	0	0	0	0	0	0	0	0	0	0	0	0	0	0	0	0	0	0	0	0	0	0	0	0	0	0	0	0	0	0	0
99447cd2f3a2792a0215b3143c43412d		0	0	0	0	0	0	0	0	0	0	0	0	0	0	0	0	0	0	0	0	0	0	0	0	0	0	0	0	0	0	0	0	0	0	0	0	0	0	0	0	0	0	0	0	0	0	0	0
96aa31de9a84f9390636f22e7f17ff3b		140	0	0	0	0	0	0	0	0	0	0	0	0	0	0	0	0	72	861	0	76	232	0	0	80	0	0	22	0	0	0	0	0	0	0	0	0	0	35	0	0	0	232	0	0	0	0	0
f598225d71e7056c859ab3586cd4c257		167	0	0	34	0	367	0	35	77	0	0	98	394	0	0	0	0	0	136	168	454	0	636	0	0	31	0	0	0	0	141	0	0	3	0	41	0	0	0	0	0	0	0	0	0	0	0	0
75a48c2f65b4bc37cd7208f1579226be		0	0	0	0	0	0	244	0	0	0	0	0	0	0	0	0	0	0	0	0	0	0	0	0	0	0	0	0	0	0	0	0	0	0	0	0	0	0	0	0	0	0	0	0	0	0	0	0
f738f5ec9cd9190cc960d5b6743203e5		0	0	0	76	0	0	0	0	0	216	36	95	180	0	0	0	0	18	32	115	84	68	112	0	0	0	0	0	0	0	0	0	0	0	0	0	0	0	0	0	0	0	0	0	0	0	0	0
59f8d877a49b626503e7f3231a6efd79		0	0	0	0	0	0	0	0	0	0	0	0	0	0	0	0	0	0	0	135	0	0	0	0	0	0	0	0	0	0	0	0	0	0	0	0	0	0	0	0	0	0	0	0	0	0	0	0
ffe3f16c5804c993454821fc177d2ab1		0	0	697	0	0	0	0	0	0	0	0	131	0	0	0	0	0	0	389	0	0	0	0	0	0	0	0	0	0	0	0	0	0	0	0	0	0	0	0	0	0	0	0	0	0	0	0	57
bb72f6b7689a457b582478a03de7928a		0	0	0	0	0	0	0	0	492	0	0	281	0	0	0	0	0	0	0	0	312	236	27	0	0	0	0	0	0	133	63	0	0	0	74	0	0	0	0	0	0	0	0	0	0	0	0	0
3ca0849ab52ab5a547e97776c3b6c867		0	0	0	0	0	0	0	0	0	0	0	0	18	0	0	0	0	0	0	0	0	0	0	0	0	73	0	0	0	0	0	0	0	1225	0	0	0	0	0	0	338	75	0	0	135	0	0	0
b934c16d8d896388f43b638707d01cd0		0	0	0	0	0	0	0	0	0	125	68	101	0	614	0	0	0	0	209	0	0	244	0	0	0	0	0	0	0	0	0	0	0	0	0	0	0	0	0	0	0	0	0	0	0	0	0	0
732d32edd1efa00aa7dd7544ee063a5c		10	937	0	0	0	0	0	551	0	0	0	0	0	0	0	0	0	0	0	0	0	59	0	0	0	0	0	0	0	0	0	0	0	0	50	0	103	0	0	0	0	0	0	1136	0	0	0	0
cd044cebb31a1a588973c8c607fe7751		53	0	0	0	0	0	0	0	193	0	0	0	0	191	0	179	35	0	0	0	0	0	0	0	0	240	0	0	0	0	192	0	0	0	0	182	0	0	0	0	0	0	0	0	0	0	94	39
4941111f6ea7affdf62e3cba9c0a34b6		0	0	0	0	0	0	0	0	0	0	0	0	0	0	0	0	0	0	0	0	0	0	0	0	0	0	0	0	0	0	0	0	0	0	0	0	0	0	0	0	0	0	0	0	0	0	0	0
f1fc969b5e322cec2a32ef2e1d3a6c9b		38	0	0	0	0	0	0	0	238	519	294	0	0	0	0	0	0	0	0	0	0	0	100	0	0	0	0	0	0	0	0	0	0	0	39	27	0	322	0	0	0	13	3036	0	0	0	0	0
60ef9b0ced7f50edf95e960eaf58933d		0	0	0	0	0	0	0	0	0	0	86	0	0	0	0	0	0	0	0	0	0	0	0	0	0	0	0	0	0	0	0	0	0	0	0	0	0	0	0	0	0	0	0	0	0	0	0	0
79606ddf3323d239beb8372c1aa445b4		58	0	0	0	0	24	2	39	45	8	429	81	58	0	0	124	233	0	253	35	32	27	0	0	48	0	0	0	0	0	0	0	0	0	0	0	0	0	0	46	0	0	0	0	0	0	0	0
17c354ce558e6901d7f6bfc8f21ffc79		112	0	0	0	19	157	52	118	19	369	234	150	248	0	0	117	127	104	84	57	0	31	0	0	0	0	207	0	46	0	0	0	0	45	0	0	0	0	0	12	0	0	0	157	0	18	0	0
4a94119931464597849189d762d680fa		1297	0	0	0	0	0	0	0	0	0	0	0	0	0	0	237	0	0	0	0	40	0	0	0	0	0	0	0	0	0	0	0	0	0	0	0	0	0	0	0	0	0	0	5480	0	0	0	0
5afd9fd1f144b409ee46b5826994f274		0	0	0	0	0	0	0	0	0	0	0	0	0	0	0	0	0	0	0	0	0	0	0	0	0	0	0	0	0	0	0	793	0	0	0	0	0	0	0	0	0	0	0	0	0	0	0	0
9b11d894ffb3df2ada8147d7832924cc		304	0	0	0	0	161	0	0	0	0	0	0	0	666	0	0	0	0	0	0	1421	0	0	184	0	0	16	0	0	0	0	0	0	0	0	0	0	0	0	0	0	0	0	29	0	0	0	0
9d104be050e1df07c4b664aed33f9c73		26	109	0	0	0	0	0	0	0	0	101	44	87	0	0	0	273	0	15	0	0	257	88	0	0	43	0	0	0	0	0	0	0	0	0	23	0	0	0	0	0	0	0	0	0	37	0	0
1576ac25a2be4826c91637828e88db9a		0	0	0	0	0	0	0	0	0	0	0	0	0	13	0	0	0	0	0	315	0	0	0	0	0	182	0	0	0	0	0	0	81	0	0	0	0	0	0	0	83	0	0	0	0	0	0	0
129e644cc6f76c0543496f1867a45376		0	0	0	0	0	0	0	0	0	0	0	0	0	0	0	0	0	0	0	0	0	0	0	0	0	0	0	0	0	0	917	0	0	0	0	0	0	0	0	0	0	0	0	0	0	0	0	0
43eff02386335d023a3deb27e0374204		0	0	0	0	0	0	0	0	0	0	0	0	0	0	0	0	0	0	0	0	0	0	0	0	0	0	0	0	0	0	0	0	0	0	0	0	0	0	0	0	0	0	0	0	0	0	0	0
27768ca7b9b8ee48dafdd41032ef61a9		0	202	0	177	0	0	0	0	0	0	0	0	0	0	0	0	0	0	27	0	0	0	0	0	0	0	0	0	0	0	0	0	0	0	0	0	0	0	0	0	0	0	0	0	0	0	0	0
5131b1ac0f420369a5c043c15848af7f		678	0	0	0	0	62	0	0	0	0	0	0	0	0	0	0	0	452	0	1217	480	271	0	0	0	0	0	0	0	0	0	0	0	35	0	0	0	0	0	0	0	0	0	0	0	0	0	0
76cf09c5168d81a5f8f9a6b617529722		0	0	0	0	0	0	0	0	0	0	0	0	338	0	0	0	732	0	0	101	0	0	0	0	0	0	0	0	0	0	0	0	0	0	0	0	0	0	0	0	0	0	0	0	0	0	0	0
209071f4844ebd461dde4e1d61ed8728		0	0	19	6475	0	0	0	0	0	0	0	0	0	0	0	0	1177	0	0	88	0	0	0	0	0	0	0	0	0	0	0	0	0	0	0	0	0	0	0	0	0	0	0	0	0	0	0	1310
09c64d25a4a08fec793906d5c752c546		0	0	2915	0	0	0	0	0	0	0	0	0	0	0	0	0	0	0	0	0	0	0	0	0	0	0	0	0	0	0	0	0	0	0	0	0	0	0	0	0	0	0	0	0	0	0	441	0
9c84c7ba6e9530b46de5e97da7fd815c		0	0	0	0	0	0	0	0	0	0	0	0	0	0	0	0	720	0	0	0	0	0	0	0	0	0	0	0	0	0	0	0	0	0	0	0	0	0	0	8	0	0	0	0	0	0	0	0
1603251740e59d0b0c9d6590e0b55954		0	0	2117	0	0	0	0	0	0	0	0	0	0	0	13	0	0	0	0	0	0	0	0	0	0	0	289	0	0	0	0	0	0	80	0	0	0	0	0	0	105	115	0	0	0	0	0	0
b4c2a2cfc9515fb0654bf53b1addcd6c		0	0	0	0	0	0	0	0	0	0	0	0	0	0	0	0	0	0	0	0	0	0	0	0	0	0	0	0	0	28	0	0	0	0	0	0	0	0	0	0	0	0	0	0	0	0	0	0
021bc20f471ec4990e4750d3ddcaa902		0	0	13	136	0	0	0	0	0	0	0	0	275	180	0	0	0	0	0	0	0	0	0	0	0	0	0	0	0	0	0	373	0	0	0	0	0	0	0	0	0	0	0	0	0	0	0	0
8313775f3fae4cf81f1d6b4a47e5727f		0	31	0	0	0	0	0	0	0	0	0	0	0	0	0	0	0	26	0	0	0	0	0	23	0	0	0	11	25	251	0	25	0	0	0	0	0	0	0	0	0	2488	0	0	0	0	0	0
f3168ac1a3f4ad57bc06062cba312ff4		0	0	0	0	0	73	0	0	0	0	40	0	0	0	0	0	0	0	0	0	145	0	0	0	0	209	0	0	0	0	0	0	0	0	0	443	0	0	0	0	0	0	0	0	0	0	0	0
b14631338ff616347356860982dca3b6		0	0	0	0	0	0	0	0	0	0	0	0	0	0	0	0	0	0	0	0	0	0	0	0	0	0	0	0	0	0	0	0	0	0	0	0	0	0	0	0	0	0	0	0	0	0	0	0
412c968070c89db087583711dec09c01		0	0	0	0	0	0	60	0	0	436	40	0	8	0	0	0	101	57	106	0	91	42	272	0	0	0	0	73	0	0	0	0	72	0	0	3	0	0	0	0	20	0	0	0	0	0	0	0
5fa84e8e304a60620cb422c9c7342b20		0	0	0	0	0	0	0	0	0	0	0	0	0	0	0	0	0	0	0	0	0	0	0	0	0	0	0	0	0	0	0	0	0	0	0	0	0	0	0	0	0	0	0	0	0	0	0	0
7d8f013ee91226ea523c6c7e2d4bc73f		13	96	0	0	323	0	0	144	74	0	0	0	76	0	0	77	0	0	0	0	0	0	0	0	0	0	0	0	59	0	0	295	0	0	0	0	0	0	0	0	0	0	0	98	0	0	0	0
ab7805372945d9f1066570116b360425		0	0	0	0	0	0	0	0	0	0	0	0	0	0	0	0	0	0	0	0	0	0	0	0	0	0	0	0	0	0	1	0	0	0	0	0	0	0	0	0	0	0	0	0	0	0	0	0
fb4495f8daa8ff7399518c0b21963596		276	0	0	0	0	83	0	0	60	0	0	0	0	0	0	168	260	0	0	0	0	128	0	73	0	38	0	0	0	15	0	0	0	0	0	0	0	0	0	0	0	0	0	0	0	0	0	0
79d404528306249c441eabefe7580715		0	0	0	0	0	0	0	0	0	694	0	0	0	52	0	205	0	0	0	0	0	0	0	134	0	0	0	0	93	0	0	0	0	0	0	0	0	0	31	0	0	27	0	0	919	0	0	0
3681f9217f5016f6f3539f0ee1a11479		3	0	0	0	0	0	328	25	76	2	0	54	38	0	0	0	67	0	16	34	59	0	0	0	0	0	0	0	0	0	0	0	0	74	52	0	0	0	0	0	0	0	0	921	0	0	55	0
9f25808e426a9d72bf0ecbd734d96439		0	0	0	0	0	0	0	0	0	0	0	0	0	0	0	0	0	0	0	0	0	0	0	0	0	0	0	0	0	0	0	0	0	0	0	0	0	0	0	0	0	0	0	0	0	0	0	0
c0d5e9fe068e58d506f9859d2057de69		0	0	0	0	0	32	0	0	0	0	0	0	0	0	0	0	0	0	0	0	0	0	0	0	0	0	0	0	0	0	0	0	0	0	0	0	0	0	0	17	0	0	0	0	6191	0	0	0
47154e0329046b13736f992287bec0c1		0	0	0	0	0	0	0	0	0	0	0	0	0	0	0	0	0	0	0	0	0	0	0	0	0	0	0	0	0	0	0	0	0	0	0	0	0	0	0	0	0	0	0	0	0	0	0	0
a634b914fb29cb3869d2501f6b539113		27	0	0	0	0	212	55	0	55	0	0	0	158	0	0	58	0	0	0	0	44	0	0	0	0	0	0	0	0	0	0	58	0	0	0	0	0	0	0	0	0	0	0	277	0	0	0	64
76e3aedaf3ff5db5f9d3346e5e6e0df5		0	0	0	0	68	0	0	0	0	0	0	0	0	0	0	40	0	0	0	0	0	0	0	0	0	0	0	0	0	0	0	235	0	0	0	0	0	0	0	0	0	0	0	0	0	0	0	0
87a40952d91a97c259e72ac090c58e9f		0	0	0	0	0	0	0	0	0	0	0	0	0	0	0	0	0	0	0	0	0	0	0	0	0	0	0	0	0	0	262	0	254	0	0	0	0	0	0	0	0	0	0	0	0	0	0	0
460171ff6e52376ea02b790ea375df01		0	170	0	0	0	0	0	0	0	0	0	0	0	0	0	71	0	0	0	0	0	0	0	0	0	0	0	0	0	0	0	0	0	0	0	0	0	0	0	0	0	0	0	0	0	0	0	0
caebe55aaf77aca87c236ef463772407		0	49	99	0	94	0	0	124	0	43	0	0	0	0	0	0	0	19	0	0	0	0	16	0	0	0	0	0	43	0	0	0	0	0	0	0	0	0	0	0	18	17	0	0	539	0	0	0
84dada79a1e4b7ebf1fa4280430e03fa		757	0	0	0	0	0	0	0	0	0	0	0	0	0	0	0	2790	0	0	0	0	0	0	0	0	0	0	0	0	0	0	0	324	0	0	0	0	0	0	0	0	0	0	0	0	0	0	0
3ec4532f78074579762446eed3a40a44		0	0	0	10	24	0	0	0	0	0	0	0	0	0	0	0	0	0	0	0	0	0	0	0	42	0	0	0	0	0	0	0	0	0	0	0	237	0	0	0	0	0	0	0	809	0	0	9
4e8c3d278a12a2e76e6086c7aa9be008		0	0	72	0	0	0	0	0	0	0	0	0	0	0	0	0	0	0	0	0	0	0	0	0	0	0	0	0	0	0	0	0	0	0	0	0	0	0	0	0	0	0	0	0	0	0	0	0
27e8d2a114aee420f1cd51dd0bc80a30		0	0	0	0	0	0	208	0	60	0	0	0	0	79	0	0	0	0	0	80	0	0	0	0	0	29	0	0	0	0	0	0	20	0	0	0	0	0	0	0	0	0	0	0	0	0	0	0
2bb4867adb0d2d824984b6c8fe563e3d		0	81	0	0	0	110	0	0	41	0	0	0	0	65	0	0	0	0	0	23	0	0	0	0	126	0	0	0	0	0	0	0	0	0	10	0	0	0	0	0	0	0	2213	0	0	0	0	178
65d9dfa4773deb0277de150d795cd351		282	0	0	31	560	0	0	461	0	0	0	0	0	0	0	0	0	0	0	0	0	0	0	0	0	0	0	0	0	0	0	0	0	0	0	0	0	0	0	0	0	0	0	0	0	0	0	0
af0c42783035be3e7c7f02d3c548389c		0	0	0	0	0	0	0	0	0	0	0	0	0	0	0	0	0	0	0	0	0	0	0	0	0	0	0	0	0	0	0	0	0	0	0	0	0	0	0	0	0	0	0	0	0	0	0	0
80f13cf6fd1e62335acd7bcd407f2dad		2	0	0	0	0	0	0	0	0	0	148	0	0	0	0	0	0	0	0	107	72	62	0	0	0	0	0	0	0	0	0	0	0	0	0	0	0	0	0	0	0	0	0	0	0	0	0	0
7293514870e36ec0176bc580edd3fee2		0	0	0	0	0	0	0	0	0	0	0	0	0	0	0	0	0	0	0	0	0	0	0	0	0	0	0	0	0	0	0	0	0	0	0	0	0	0	0	0	0	0	0	0	0	0	0	0
251d05554702a93d911f0fb6d715360b		0	0	0	0	67	19	0	0	0	0	0	0	0	0	0	0	0	0	0	0	0	0	0	0	0	0	0	0	0	0	0	0	0	0	0	0	0	0	80	0	0	5575	0	0	0	0	0	0
ec8daa4d0e7c511c79df1ecb8d76c889		1420	0	0	0	0	0	0	0	0	0	107	0	0	0	0	66	0	0	0	0	159	0	0	0	12	770	0	0	0	18	44	0	0	0	0	0	8	0	0	0	0	0	0	0	0	0	0	0
7239787c74af9c3331b8b82974c480a3		0	0	0	0	0	0	22	0	54	0	0	0	349	0	742	0	0	0	0	0	100	0	0	0	0	0	0	35	32	0	0	0	0	0	0	0	0	0	0	0	0	0	0	0	0	0	0	0
c479ac9b0af1113d439cdb0afc83f5f4		0	0	0	0	0	193	0	0	17	34	0	0	0	0	0	0	0	0	0	0	0	0	0	0	188	0	0	11	0	13	0	0	0	0	6	0	0	183	0	0	0	0	1245	46	0	0	17	104
cc7f2623ea4b22c36f569b5f6b414ccd		0	0	0	0	0	0	0	0	0	0	0	0	0	0	0	0	0	0	0	0	0	0	0	0	0	0	0	0	0	0	0	0	0	0	0	0	0	0	0	0	43	82	0	0	0	0	0	0
e3d151ed16fc56232834c43d38c83ca5		0	0	0	0	0	27	0	0	0	0	0	0	147	0	0	793	0	0	0	0	0	0	0	0	0	0	0	0	0	0	0	0	0	0	0	0	0	0	0	16	0	0	0	0	6124	0	0	0
450bc4ea46f5bc013bdc08c96cfb5bee		0	0	0	0	0	0	26	51	0	0	0	163	64	0	0	0	0	0	0	0	0	0	0	0	0	0	0	0	0	0	0	0	0	0	0	0	0	0	0	0	0	0	0	0	0	0	0	0
79e5a8f7e1737294f6c8aab2af8f5525		281	0	227	0	0	0	0	0	0	0	0	0	0	0	0	0	0	0	0	0	0	0	0	0	0	0	0	0	0	0	0	0	0	0	0	0	0	0	0	0	0	0	0	0	0	0	0	0
d4164fb1a92a94019621edbb0978c095		0	0	0	0	0	0	0	129	0	0	452	50	0	0	0	0	0	0	0	0	0	91	0	0	165	0	0	0	0	0	0	0	0	0	0	33	0	0	0	0	0	0	0	0	0	49	0	0
c7038693fc6da2997cc40cc9611f5920		0	0	0	0	0	22	63	0	50	0	183	0	46	0	0	0	204	0	41	0	0	75	342	0	180	0	0	0	0	0	0	60	30	0	0	104	0	0	0	0	0	0	0	0	0	0	0	0
ce78b00ffa960d827f601fde4e97e720		0	0	0	0	0	0	0	0	0	0	0	0	0	0	0	0	0	0	0	0	0	0	0	0	28	0	0	0	0	0	0	0	0	62	0	0	0	0	0	39	0	0	0	0	6	0	0	0
bb03418ede55f6b7006c2a3331c20f6f		0	0	0	0	16	0	0	0	0	0	0	0	0	0	0	0	0	10	0	0	0	0	0	0	0	0	0	0	0	0	0	0	0	0	0	0	0	0	0	0	0	0	0	0	0	0	0	0
0448360282805c213310370790bb4617		0	0	0	0	0	0	182	0	2	0	0	0	0	0	0	43	0	0	0	0	0	0	981	0	0	0	0	0	145	0	71	0	0	0	0	0	0	0	0	0	0	0	0	0	0	0	0	0
74312fe8d1cc1a49d24bb6543611792f		0	0	0	0	0	25	208	1	7	32	117	36	86	0	0	0	548	0	142	0	231	0	0	0	0	0	0	0	57	0	0	0	0	25	0	0	0	0	0	0	0	0	0	147	0	0	0	0
d4904ac227ef885bf692b48bab9bf8d4		307	0	96	0	108	0	77	0	145	22	141	60	0	0	0	0	50	195	152	0	48	0	0	139	0	0	0	0	0	0	0	0	58	0	0	0	0	0	0	34	0	0	0	159	0	0	86	0
0e57baeb4b9a8856771ed3466a04404d		0	0	0	0	0	0	0	0	0	0	0	0	0	0	0	0	0	0	0	0	0	0	0	0	3059	0	0	0	0	0	0	0	0	0	0	0	0	0	0	0	0	0	0	0	0	0	0	0
39e4b05117fc407095cacd545bc5cfff		0	0	0	0	0	0	0	0	0	0	0	0	0	0	0	0	253	0	0	0	0	0	0	0	0	0	0	0	0	0	0	0	0	0	0	0	0	0	0	0	0	0	0	0	0	0	0	0
89031db316952aa160d80f45404a8c54		0	0	0	0	0	0	0	0	0	0	45	0	0	0	0	0	265	0	0	0	0	0	0	0	0	0	28	0	0	0	0	0	0	0	0	0	0	0	0	0	0	0	0	0	0	0	0	0
d48b03d74e5fd2438a5cb9ba16c6845f		22	0	0	3	0	0	41	10	290	11	0	6	11	0	0	20	1	0	44	44	3	0	0	28	0	0	0	32	0	0	0	0	0	0	0	0	26	0	0	0	0	0	0	329	0	90	0	0
3148dba7ed2ae620535cac1315355b76		0	0	254	0	0	0	0	157	306	0	0	9	0	0	160	0	0	44	0	50	0	0	0	145	0	0	0	0	0	0	0	0	0	92	0	0	0	0	161	0	0	0	0	0	0	0	0	0
1747cdb2aa44dcd9f770c679a17a3f0d		0	0	0	0	0	0	0	0	0	0	1135	0	0	0	0	0	0	0	0	0	0	0	0	0	0	0	0	0	0	0	0	0	0	0	0	0	0	0	0	0	0	0	0	0	0	0	0	0
0c4201d4759c9dd908f493288dae06f6		0	0	0	0	0	0	0	0	0	0	0	0	0	0	0	0	0	0	0	0	0	0	0	0	0	0	0	0	0	0	0	0	0	0	0	0	0	0	0	0	0	0	0	0	0	0	0	0
1f62c2ac4563497b2e60fca6a80010a9		0	0	0	0	233	0	0	0	119	0	0	0	0	0	7	0	0	0	0	0	0	0	0	0	0	0	89	0	0	67	0	0	0	0	0	0	0	0	221	0	0	0	0	0	0	0	94	0
c3bc5adb4b31aaed552962a619d62c28		0	0	119	0	1	28	0	430	334	0	0	0	0	0	0	0	0	136	0	48	0	0	0	38	0	0	0	0	0	0	0	0	0	0	0	0	0	0	0	0	8	0	0	0	0	0	333	0
91b98c9ed54959b466ffd15a5a1bf496		0	0	0	0	0	0	0	0	0	0	0	0	0	0	0	0	0	0	0	0	0	0	0	0	0	0	0	0	0	0	0	0	0	0	0	0	0	0	0	92	0	0	0	0	0	484	0	0
0bcf050ffe422d3a56e10d54b5f0931e		115	0	0	0	0	48	0	0	115	0	376	30	0	34	0	130	0	0	0	0	0	0	19	45	0	0	0	0	0	0	0	0	0	0	0	0	0	0	0	0	0	0	0	98	0	0	0	0
0f1c42d54a30c01e0dfefe5e53c6c0e2		29	70	146	81	0	89	10	121	0	94	65	51	0	41	0	0	0	0	62	73	345	0	0	0	0	14	0	0	0	15	0	22	0	0	0	0	0	33	0	0	0	0	348	0	0	10	0	0
994184fb5a9b0e79a83882fec0bab2da		0	0	0	0	0	0	0	0	32	948	0	137	356	0	0	46	0	0	0	0	0	452	0	0	0	0	0	0	107	0	0	0	0	0	0	0	0	0	0	0	0	0	0	0	0	0	0	0
051903c5be4b7e8a08e0db6170441dfa		0	0	0	0	0	0	0	0	0	0	0	0	0	0	0	0	0	0	0	0	0	0	0	0	0	0	0	0	0	0	0	0	0	0	0	0	0	0	0	0	0	0	0	0	2487	0	0	0
64e3e40999c3ce5114865efb9d3bd03f		0	0	0	0	0	0	0	0	0	0	0	0	0	0	0	0	0	0	0	0	0	77	0	0	0	0	0	0	0	0	0	0	45	0	0	0	0	0	0	0	0	0	0	0	0	0	0	0
d94e653c0d405c8c71c944311807e89a		89	0	0	0	0	0	0	0	0	0	0	0	305	0	0	0	0	0	0	101	0	0	0	0	0	0	0	0	0	0	0	0	0	0	0	0	0	0	63	0	0	0	0	0	0	0	0	0
364aca6c1f5b4bfbdfdef74c98cc0e2e		0	0	0	0	0	0	74	0	0	0	0	58	0	0	0	0	0	0	0	0	0	0	0	0	0	0	0	397	0	0	0	0	0	0	0	0	0	0	0	0	25	0	0	49	177	23	0	0
84aa19530ff9743eaf1abb6aeedfa025		0	41	0	0	0	0	0	25	0	0	0	0	0	0	0	0	0	0	0	0	0	0	0	0	0	0	0	0	0	0	0	0	0	0	0	0	0	0	145	9	0	0	0	0	44	0	80	0
5b1565509b6147970ba6a2a1c18401a5		0	0	0	0	0	0	0	0	0	0	0	0	0	0	0	0	0	0	0	0	0	0	0	0	0	0	0	0	0	0	0	894	0	86	54	0	0	0	0	0	0	0	0	0	0	0	0	0
05f1e24cfc9a6787dbda9cac771f80e7		419	0	0	0	0	0	156	69	0	0	0	95	0	0	0	262	113	252	0	99	84	156	0	0	0	0	0	0	0	0	29	0	0	0	0	0	0	0	0	50	0	0	0	0	110	0	0	0
1efa046c698623c81182a1bc8e53c6fd		0	0	0	0	0	0	0	0	0	0	0	0	0	131	0	0	0	0	0	0	0	0	0	0	0	0	0	0	0	0	0	0	0	0	0	0	0	0	0	0	0	0	0	0	0	0	0	0
8215981f41ea2b0a16698f3b884f12e9		0	0	0	0	0	0	0	0	0	0	0	0	0	33	0	0	0	0	0	0	0	0	0	0	0	0	0	0	0	0	0	0	0	0	0	0	0	0	0	0	0	0	0	0	0	0	0	0
91fa5920042178974f75b55195615d17		0	0	0	0	0	0	0	0	0	0	349	0	0	0	0	0	0	0	0	0	0	0	0	0	0	100	0	0	0	0	0	0	0	0	201	0	0	0	0	0	0	0	0	0	0	0	0	0
34bff2473c8e57f848a528bc1ca62112		0	377	0	0	0	0	0	660	0	0	0	0	0	0	1255	0	0	0	0	0	0	0	0	0	0	0	0	0	0	0	0	0	0	0	37	0	0	0	0	0	0	0	0	0	0	0	0	0
fe86389c6fd2d85b07b471ab3544afb2		0	0	0	0	0	0	0	0	0	0	6424	0	0	0	0	0	0	0	0	0	0	0	0	0	0	0	0	0	0	0	0	0	0	0	0	0	0	0	0	0	0	0	0	0	0	0	0	0
728637cc8c8d954126e4447fe4c8c0f8		0	0	251	0	609	0	0	0	0	0	0	16	0	0	0	0	195	0	0	0	0	0	0	0	0	0	0	0	0	0	0	0	0	0	0	0	0	0	0	0	0	0	0	0	0	0	0	0
d20cac99c78fa195bfed7e4c2766e9f7		0	0	0	0	0	0	29	0	0	0	0	0	0	0	0	0	711	0	2071	0	0	0	0	0	0	0	0	0	0	0	0	0	0	0	40	166	0	0	0	0	0	0	0	1218	0	0	0	0
a8669e01126e950514c9e158290c0c83		0	0	0	0	0	0	0	0	0	0	0	0	0	0	0	0	0	0	0	0	0	0	0	0	0	0	0	0	0	0	0	0	0	0	0	0	0	0	0	0	0	0	0	0	0	0	0	0
45f3f685a9c4fbe755a0d4d6b92b1986		0	0	0	0	0	0	0	0	0	0	0	0	0	0	0	0	0	0	0	0	0	0	0	0	0	0	0	0	0	0	0	0	0	0	0	0	0	0	0	0	0	0	0	0	0	0	0	0
a15ef7f3f70db20da72ba6fa62c1ea87		0	0	0	0	0	0	0	0	0	0	0	0	0	0	0	0	0	0	0	0	0	0	0	0	0	0	0	841	0	0	0	0	0	0	0	0	0	0	0	0	0	0	0	0	0	0	0	0
af9161e327d7babaaf961277afefe572		0	0	21	35	0	0	0	88	42	0	0	45	17	35	0	0	0	59	0	72	0	0	8	12	0	0	0	20	0	0	0	49	0	0	0	0	0	0	40	0	12	37	0	142	0	0	0	0
249a485dd2d7f85dd7a501deeae40f59		0	0	0	0	0	0	0	0	0	0	0	0	0	0	0	0	55	0	0	0	0	0	0	0	0	0	0	0	0	0	0	0	0	0	0	0	0	0	0	0	0	0	0	0	0	0	0	0
d4d3944df1020bf1c7ae63f203f123c9		0	0	0	0	0	0	0	0	0	0	0	0	0	0	0	0	0	0	0	0	0	0	0	0	0	0	0	0	0	0	0	0	0	0	0	0	0	0	0	0	0	0	0	0	0	0	0	0
dc6890c26576ce357323fd13959e7ca6		0	0	0	0	0	0	0	0	0	0	0	0	0	0	0	0	0	0	0	0	0	0	0	0	0	0	0	0	0	0	0	0	0	0	0	0	86	0	0	0	2060	0	0	0	0	0	0	0
5da80130b3991762b87d68e64286aef8		0	0	0	0	0	0	0	0	0	0	0	0	0	0	0	0	0	0	0	0	0	0	0	0	0	0	67	0	0	0	0	0	0	0	0	0	0	0	0	0	0	0	37	0	0	0	0	0
f5c94afb11716ab6d91c91a20412e053		0	28	0	936	1460	0	0	0	0	0	0	0	0	0	0	0	0	103	0	0	0	0	0	0	326	0	0	0	0	0	0	0	0	0	0	0	0	0	0	0	0	0	0	0	0	0	0	0
bb273da0db9e706b68a870faf243ce83		0	0	0	9	0	0	0	0	0	0	0	0	0	0	68	0	0	0	0	0	0	0	0	0	259	24	387	0	0	0	0	0	0	0	0	0	0	0	0	0	0	0	0	222	0	0	0	0
6072c6cb2aafd99c3c80d9463ccdd3ee		0	0	0	0	0	0	0	0	0	0	0	0	0	0	0	0	0	0	0	0	0	0	0	0	0	0	0	0	0	0	0	0	0	0	0	0	0	0	0	0	0	0	0	0	0	0	0	0
de5847797629eca7a2dbf8d4ec63dcf7		0	61	0	0	0	0	0	87	16	72	36	0	34	78	0	9	0	0	119	183	33	0	58	0	0	0	0	0	0	20	30	0	60	0	0	0	0	0	0	0	0	0	768	162	0	0	0	0
5f91d73a1759da0257733c18cb49600b		0	0	0	0	0	0	0	0	0	0	176	0	0	0	0	0	0	0	0	0	0	0	0	0	0	0	0	0	0	0	0	0	0	0	0	0	0	0	0	0	0	0	0	0	0	0	0	0
461ac052887294464285d4722c5c2920		0	253	0	0	0	37	0	0	0	0	114	0	0	0	0	0	0	0	0	0	0	0	0	0	0	0	0	0	0	0	0	0	0	0	0	0	0	0	560	0	0	0	0	0	0	0	0	0
264e6087ccd5bd1bddaf8155c8ea94fe		0	0	0	0	0	0	0	0	0	0	0	0	0	0	0	0	0	0	34	0	0	0	0	227	0	24	0	0	0	0	0	0	0	0	0	0	0	0	0	0	0	0	0	0	0	0	0	0
c743a46630f05eb076ef0b2ec8583d24		0	0	0	0	0	0	0	0	0	0	0	0	0	0	0	0	0	0	0	0	0	0	0	0	0	0	0	0	0	0	0	0	0	0	0	0	0	0	0	0	0	0	0	0	0	0	0	0
58f31af4ce04a28957999da1ab8e9104		53	0	0	0	0	58	0	0	0	55	0	0	0	0	0	0	0	0	0	0	0	0	0	0	0	0	0	0	0	0	0	0	0	0	0	0	0	0	115	0	0	0	0	1210	0	0	0	0
9a3de287e035c664617342d3a3ca481e		0	0	0	0	0	0	0	0	0	0	172	0	0	0	0	100	466	0	0	0	0	496	0	0	0	0	0	0	0	0	0	0	0	0	70	0	0	0	0	71	0	0	0	1558	0	0	0	0
567f47c2717e827a7fc666e39e330023		0	0	0	0	0	0	0	0	0	0	0	0	0	0	0	0	0	0	0	0	0	0	1728	0	0	0	0	0	0	0	0	0	0	0	0	0	0	0	0	0	0	0	0	0	0	0	0	0
53d93475536c752cfb978dc16a67e462		0	0	0	0	0	0	0	0	0	0	0	0	0	0	0	0	0	0	0	0	152	0	0	0	0	0	0	0	0	0	234	0	0	0	0	0	0	0	0	0	0	0	0	0	0	0	0	0
a14a8d6cf214d77b8cea1a94c7bdc171		0	0	0	0	0	0	0	0	0	0	0	0	0	0	0	0	0	0	0	0	0	0	0	0	0	0	0	0	0	0	0	0	0	0	0	0	0	0	0	0	0	0	0	6214	0	0	0	0
88ea49450ea3066516698df58e878115		0	0	0	0	0	0	0	0	0	0	0	0	0	0	0	0	0	0	0	0	0	0	0	0	0	0	0	0	0	0	0	0	0	0	0	0	0	0	0	0	0	0	0	0	0	0	0	0
866b7c4d8d0fa926ca05552b09bc6cf6		0	0	0	0	0	0	0	0	65	0	0	0	0	0	0	0	0	0	0	0	126	0	0	0	227	8	0	0	0	203	137	0	0	0	0	0	0	0	0	0	0	0	0	0	0	13	0	37
79df6a425e318e38b01ec8b62f17fb9a		0	101	0	0	42	196	0	11	0	0	0	50	0	70	0	0	0	0	0	0	0	0	0	0	29	0	0	15	0	22	0	0	0	0	0	0	0	31	0	0	19	0	373	0	0	0	0	0
d922665643894770cb4a5965eb16e8e0		0	0	0	0	220	61	386	0	0	0	0	244	0	0	0	0	0	0	207	0	784	0	0	56	0	0	0	0	0	247	76	0	0	0	0	0	0	0	0	0	0	0	35	374	0	0	0	0
91e4102b034ca6873b464dfb378a959b		0	0	0	0	0	107	0	0	0	0	0	0	0	0	0	0	0	0	0	0	0	19	0	0	0	0	84	0	0	0	0	0	0	0	0	0	0	6	0	0	0	0	0	0	0	0	0	0
c53cfc5e0fb8fc893f479757b6105fed		0	0	0	0	0	0	141	0	0	4166	0	0	0	0	0	0	0	0	85	0	0	0	0	0	0	0	0	0	0	0	0	0	0	0	0	0	0	0	0	0	0	0	0	0	0	0	0	0
c9bb584fe610ad1d248eb0067bbb9fc6		2	0	0	0	0	0	354	114	37	5	0	0	0	0	0	0	0	812	0	46	0	80	0	0	39	0	0	0	0	0	0	0	0	0	0	0	0	0	0	0	0	0	0	0	1779	0	0	0
a17df7a8848345d43bee0a1427820894		0	0	0	0	0	0	0	0	0	0	0	0	0	0	0	0	0	0	0	0	0	144	0	0	0	23	0	0	0	0	0	0	0	0	0	0	0	0	0	0	0	0	0	0	0	0	0	0
44e8fcd1a985e13c578047b410f0f4b3		0	19	31	0	18	0	0	0	0	0	7	0	0	16	0	0	0	38	15	26	0	0	20	0	0	0	0	0	7	4	0	37	0	0	0	0	0	17	0	0	0	8	172	36	0	0	0	34
5f979c814490368813106e46519da79c		0	0	0	0	0	0	17	0	0	0	0	0	0	0	0	0	0	0	0	0	0	0	0	0	0	0	0	0	0	0	0	0	0	0	0	0	0	0	0	0	0	0	0	0	0	41	0	0
0d81e4c500f2b0c6e0739aa8d5401b65		0	0	0	0	0	0	0	0	0	0	0	0	0	0	0	0	0	0	0	0	0	0	0	0	0	0	0	0	0	0	0	0	0	0	0	0	0	0	0	0	0	0	0	0	0	0	0	0
27f4f76df0ef39ecfb55329f390cafc3		0	0	0	0	0	0	0	0	0	0	0	0	0	0	0	0	0	0	0	0	0	0	0	0	0	0	0	0	0	0	0	0	0	0	0	0	0	0	0	0	0	0	0	0	0	0	0	0
4649800d651c7104a43890142ac375a2		0	0	0	0	0	0	0	0	0	0	0	0	0	0	0	0	0	0	0	0	0	0	0	0	0	0	0	0	0	0	0	0	0	0	0	0	0	0	0	1268	0	0	0	0	0	0	0	0
1ccbc10a2b24b99ce1c3ba3d73c17c06		0	0	0	0	0	0	0	0	35	0	0	0	0	0	17	0	0	15	0	0	0	0	0	0	0	0	0	0	0	0	0	0	0	0	0	0	0	0	0	0	0	108	0	0	81	0	0	0
0224d068eb93dd2dca12b0c5fb64060e		148	308	0	0	286	0	0	0	0	368	0	0	489	0	0	0	0	2	0	189	0	0	0	0	0	0	243	0	0	0	39	0	62	0	0	0	0	0	0	0	0	0	0	1269	0	0	0	0
64982f28d43fd02f032a51befaceddb6		0	0	0	0	0	0	0	0	0	0	0	0	0	0	0	0	144	0	0	0	0	0	724	0	0	0	0	0	0	0	0	0	0	0	0	0	0	0	0	0	48	0	0	0	0	58	0	0
1b4e910c0a59b8a0aceea37b3a3de2aa		18	110	0	0	0	0	12	100	0	128	0	98	22	0	0	173	0	0	0	0	0	124	0	0	0	0	0	0	0	0	0	479	0	0	24	0	0	0	0	0	0	0	0	0	0	0	0	0
6d0f8440063f07a715e2d5991a6c92cb		0	0	0	16	0	0	0	0	0	0	0	0	0	0	0	0	0	0	0	0	0	0	0	0	0	0	0	0	0	0	0	0	0	0	0	0	0	0	0	0	0	0	0	0	0	0	0	0
ced428c80cdc807ff0a39df79e72ad51		0	0	0	0	0	0	0	0	0	0	0	0	0	0	0	0	0	0	0	0	0	0	0	0	0	0	0	0	0	0	0	0	0	0	0	0	0	0	0	0	0	0	0	0	0	0	0	0
11924da628939bf47d407e58aac8d72e		0	0	14	155	21	0	0	0	15	0	0	0	0	0	0	0	0	19	14	0	0	0	0	0	0	0	0	0	0	0	0	28	0	0	0	0	0	0	0	0	9	0	48	0	101	0	0	0
6e31f55b41abcc69cb13e1c0f4e29ca0		0	0	0	0	0	31	0	120	162	164	51	184	27	134	0	0	110	0	0	0	33	0	0	12	0	0	0	0	0	0	0	0	0	0	0	0	0	0	0	23	0	0	0	584	0	0	0	0
bd8d91919ca2356213f7f7d4cfc55048		0	0	0	0	0	0	0	0	0	0	0	0	0	0	0	0	0	0	0	0	0	0	0	0	0	0	0	0	0	0	0	0	0	0	0	0	0	0	0	0	0	0	0	0	0	0	0	0
9b5530c81d166e8ff856ba214111e820		0	0	0	0	0	180	0	0	498	0	0	0	0	0	0	0	0	0	0	0	0	0	1	0	0	0	0	0	327	64	0	12	0	0	3	0	0	0	0	0	0	0	0	0	0	0	0	0
c2724a0b3259a340997bc52a1fa19253		0	0	0	0	0	0	0	0	0	0	0	0	2336	0	0	0	0	0	0	0	0	0	0	0	0	0	0	0	0	0	0	0	0	0	0	0	0	0	0	0	0	0	0	0	0	0	0	0
f44ad368c09b63dd1fcdc6ad69a2cc40		0	0	31	48	128	66	0	0	0	0	0	0	0	0	0	0	0	0	0	0	0	21	0	46	0	0	0	24	22	0	0	0	0	0	0	0	0	98	0	0	0	7	407	58	0	0	0	0
11499103edaa8d5afabdd34c921ee028		0	2	0	0	0	436	0	0	65	0	0	0	0	0	0	0	0	0	112	110	0	91	0	0	0	0	0	0	0	0	0	137	0	0	0	0	0	0	0	0	0	0	0	2	0	0	0	0
c3cb61dcd334207670cfe8774a3562ce		0	0	0	0	0	0	0	0	0	0	0	2	0	0	0	0	0	0	0	0	0	0	0	57	0	0	0	0	0	62	0	0	0	0	0	0	0	0	0	0	0	0	0	0	0	0	0	0
65a5f4ad91eeead040ac9764e8b1359d		147	0	601	0	0	0	0	2	0	0	0	26	0	0	0	89	0	0	0	137	0	0	2	47	0	0	0	0	0	0	0	0	0	0	0	0	0	0	0	0	0	0	0	0	0	62	0	0
ceb5b20c0c4adf86e117b00dfb2e0c13		0	0	0	0	0	0	0	0	0	0	0	0	0	0	0	0	0	0	0	0	0	0	0	0	0	0	0	0	0	0	0	0	0	0	0	0	0	0	0	0	0	0	0	0	0	0	0	0
dee45e6316ac4936c4a47ca66809b76d		0	0	0	0	0	0	0	0	0	0	0	0	0	0	0	0	0	0	0	0	0	0	0	0	0	0	0	0	0	0	0	0	0	0	0	0	0	0	0	0	0	0	0	0	0	0	0	0
50f4e8769e723f30f98b5e1dfa35a7f7		0	45	0	0	147	0	0	94	35	45	0	0	0	0	0	0	0	0	0	0	0	0	18	0	0	0	0	27	27	27	0	0	0	0	0	0	0	0	0	0	0	0	0	0	259	0	0	0
d9384c8082cc912f586422e91cc69391		0	0	0	0	224	0	0	0	0	191	0	220	0	0	0	0	0	0	56	0	31	0	0	0	0	202	0	0	0	0	0	0	33	0	0	0	0	0	0	0	0	0	0	0	0	0	0	0
a8a8ab57d70506dec897f43f7446578a		0	0	0	0	0	0	0	0	0	0	0	0	0	0	5191	0	0	0	0	0	0	0	0	0	0	179	0	0	0	0	0	0	0	0	0	0	0	0	0	0	0	0	0	0	0	0	0	0
791df0db6b9a33c40785d1752d2d67ba		308	0	4	0	0	0	80	66	0	0	123	0	112	0	0	203	236	0	200	171	60	52	307	0	0	0	0	0	0	0	198	0	0	0	0	0	0	0	0	67	0	0	0	0	0	151	0	0
d3e0848b7e985e07516cc0b23665a595		0	0	0	0	0	0	0	0	0	0	0	13	0	0	0	0	221	94	0	0	0	0	0	0	0	0	0	0	0	0	0	0	0	0	0	0	0	0	0	50	0	0	0	0	0	0	0	0
b4cbdb0e8f57a973df1efb9ba1623542		0	0	0	0	0	0	0	0	0	0	0	0	0	0	797	0	0	0	0	0	0	0	0	0	0	0	36	0	0	0	0	0	0	0	0	0	0	0	0	0	0	0	0	0	0	21	0	0
50dd5f59cf5879cd80d0b7a2ff845aa0		0	0	0	0	0	0	0	0	0	0	0	278	0	0	0	0	0	0	0	0	0	0	0	0	0	0	0	0	0	0	0	0	0	0	0	0	0	0	0	0	0	0	0	0	0	0	0	0
24e45ba7991e4219a5b1ab21d9a9e27b		53	0	0	0	226	0	420	0	70	0	0	0	0	0	0	0	56	0	57	0	0	0	0	0	0	0	0	0	0	130	42	0	0	0	0	52	0	0	0	0	0	0	0	0	0	0	0	30
48d0b69b39382e5268e84917c707c383		28	0	5	0	9	0	0	165	0	0	130	0	0	13	0	0	0	0	38	40	0	60	0	0	50	0	0	0	0	0	0	0	0	0	0	10	0	0	0	0	15	0	97	0	90	0	0	0
d974108b7509b26fa27086952fdcee10		0	0	0	0	0	0	146	0	0	18	0	222	0	0	0	0	0	102	0	0	261	0	0	0	61	150	0	33	0	0	0	0	0	0	0	0	0	0	0	33	0	0	0	0	0	0	0	0
f0104ed0007f754c3708f51b28e806a7		0	0	0	0	0	0	0	0	0	0	0	0	0	0	1465	0	152	0	0	0	0	0	0	0	0	0	0	0	0	0	0	437	0	0	0	0	0	0	0	0	0	0	0	0	0	0	0	0
6b1112ed91680aa2067b43a1fd72c5f4		0	0	0	0	0	0	0	0	0	0	0	0	0	0	1531	0	0	0	0	0	0	0	0	0	0	48	0	0	0	0	0	0	0	0	0	0	0	0	0	0	0	0	0	0	0	0	0	0
37a03b1ff1f6004415ac344e4288aa8e		0	352	0	0	0	0	0	0	0	0	24	0	0	0	3078	0	10	0	0	0	0	0	0	0	0	0	0	0	0	0	0	0	0	0	0	0	0	0	0	0	0	0	0	0	0	0	0	0
423e5e37882d5d23f138d205ace9afc5		0	0	0	0	0	0	0	0	0	0	0	0	0	0	0	0	0	0	0	0	0	0	0	0	0	0	0	0	0	0	0	0	0	0	0	0	0	0	0	0	0	0	0	0	0	0	0	0
5f98dee5f627e6288b0344678643d342		0	0	0	0	0	0	0	0	0	0	0	0	0	0	0	0	0	0	0	0	0	0	0	0	351	0	0	0	0	0	0	0	0	0	0	0	46	0	0	0	0	0	0	4535	0	0	0	0
1086ca35c3d17bbdf14ee6d0dc7a8bfd		0	0	0	0	0	1639	0	0	0	0	0	0	0	0	0	0	0	0	0	0	0	0	0	0	0	0	0	0	0	0	0	0	0	0	0	0	0	0	0	0	0	0	0	0	0	0	0	0
dbcf0f2144c2d68402ed69ab7ece9715		0	0	0	0	0	0	0	0	0	0	0	0	0	0	0	0	0	0	0	0	0	0	0	0	0	0	425	0	0	0	0	0	0	0	0	0	0	0	0	0	0	0	0	0	0	17	0	37
d77ae59a672c70e3d6c0789416cf9b9d		0	21	15	4	29	0	0	0	0	0	0	0	0	0	0	0	0	10	3	0	0	0	15	0	14	0	0	4	0	0	0	0	0	0	0	0	0	10	0	0	0	0	209	94	155	0	0	0
1758d8449534324768a5f426aeea6990		0	0	0	0	0	0	0	0	95	0	0	29	0	0	0	0	0	0	0	0	0	1	41	0	0	0	0	0	0	0	0	0	0	0	0	0	0	0	0	0	0	0	0	115	0	0	0	0
f4e0ce6e209fa7266b9e3d259c5faa24		0	0	0	0	0	0	0	0	0	0	0	0	0	0	0	0	0	0	0	0	0	0	0	0	0	0	0	0	0	0	0	0	0	0	0	0	0	0	0	0	0	0	0	0	0	0	0	0
63da67a888af9358a6e5eacce8d02cf4		0	0	0	0	0	0	39	0	0	0	0	56	0	0	0	0	0	0	0	0	0	0	0	0	0	0	0	0	0	0	0	0	0	0	0	0	0	0	0	0	0	0	0	37	0	45	0	0
3d513cc4d4d0762fd988883378db87ed		92	36	0	0	0	0	0	0	0	0	32	0	0	0	0	0	18	0	0	0	0	0	0	0	0	0	0	0	63	43	0	0	0	0	0	0	0	0	0	16	0	0	0	0	0	0	0	0
e6d670ae7b803e968936fc23afe380cf		0	0	0	0	0	411	0	0	0	0	0	32	0	0	0	582	133	0	0	0	0	0	0	0	0	75	0	0	0	0	0	0	0	0	0	0	0	0	0	0	0	0	0	0	0	0	0	0
1e332723f670c6bf47445a64a61cd09d		0	0	0	0	0	0	0	0	0	0	0	0	0	0	0	0	0	0	0	0	0	0	0	0	0	0	0	0	0	0	0	0	0	0	0	0	0	0	0	0	0	0	0	5083	0	0	0	0
2fdb0ea630122d416ec8e172ce99bb40		5	38	0	273	0	0	401	23	1	404	0	28	81	0	0	28	124	0	26	31	18	0	0	0	0	0	0	0	0	0	0	0	0	0	88	0	0	0	0	0	0	0	0	108	0	0	0	0
9c31f272cceea6f136c6693f40eb6b61		0	0	0	0	0	0	0	0	0	0	0	0	0	0	0	0	0	0	0	0	0	0	0	0	0	0	0	0	0	0	0	0	0	0	0	0	0	0	0	0	0	0	0	0	0	0	0	0
c18da2212983b2e6954be8edb53a7f7a		41	0	0	0	0	0	0	0	0	53	64	81	58	0	0	60	0	0	0	0	29	46	0	0	0	0	37	0	0	0	0	0	0	0	52	0	0	0	0	0	0	0	0	0	0	0	0	0
bb5d4ba03483c889d3d701720af42132		0	0	92	65	0	442	0	0	0	0	105	0	0	0	0	36	16	0	167	200	37	0	0	117	0	0	0	0	161	0	0	0	0	0	0	0	3	0	0	0	0	0	0	115	0	0	0	0
9ae54456b907a7d4c76885e9828fc56e		0	0	0	0	0	0	0	0	0	0	0	0	0	0	0	0	0	0	0	0	184	0	0	0	0	0	0	0	0	0	0	0	0	0	0	0	0	0	0	0	0	0	0	0	0	0	0	0
b3311fc79e40696cd7dc906b9cd57dc3		0	0	0	0	0	0	0	0	0	0	0	0	0	0	0	0	932	0	0	0	0	0	0	0	0	0	0	0	0	0	0	0	0	0	0	0	0	0	0	0	0	0	0	0	0	0	0	0
450c380b18ec09f8ac0d8c0318e1280c		70	0	0	0	0	0	0	0	0	0	130	82	0	0	0	27	0	0	0	0	0	0	0	0	0	0	0	0	27	0	0	0	22	0	46	0	0	0	0	0	0	0	0	0	0	0	0	0
ec7de3500312c22e7d1cf65679014c82		0	0	0	0	0	0	25	0	0	28	0	0	0	38	0	0	0	9	0	133	0	0	0	0	14	0	0	0	0	37	0	0	0	0	0	0	0	0	166	0	0	0	0	0	0	0	0	0
c964b23e6643be86c0a508ad32aec42b		0	0	0	0	0	0	0	0	0	0	0	0	0	0	0	0	0	0	0	0	0	0	0	0	0	0	0	0	0	0	0	0	0	0	0	0	0	0	0	0	0	0	0	0	0	0	0	0
bc83535ca62f099a6cd28f47ed016094		0	0	0	0	0	0	0	0	0	0	0	0	0	0	0	0	0	0	0	0	0	0	0	0	0	0	0	0	0	0	0	0	0	0	0	0	0	0	0	0	0	0	0	0	0	0	0	0
a1ff7c13dedfe9daf88981839e189acb		0	0	0	0	0	0	0	0	0	0	0	0	0	201	0	0	0	0	0	0	0	0	0	0	0	0	0	0	0	0	0	0	0	0	0	0	0	0	0	0	0	0	0	0	0	0	0	0
71b1ea52a50ccdac68932c98143c0488		0	0	0	0	0	0	0	127	0	0	0	261	97	0	0	0	0	0	0	0	0	0	0	0	0	0	66	0	0	0	28	0	0	0	0	0	0	0	0	0	0	0	0	0	2403	0	0	0
0c167aee497bd56322f725fb7f8c55fc		0	0	0	0	0	0	0	0	0	0	0	0	0	0	0	0	0	0	0	0	0	0	0	0	0	0	0	0	0	0	0	0	0	0	0	0	0	0	0	3	0	0	0	0	0	0	0	0
c8e4f4830dd6ee49a53b4909059c5f60		0	0	0	0	0	0	0	0	0	0	0	0	0	0	0	0	0	0	0	0	0	0	0	0	0	0	0	0	0	0	0	9	0	0	0	0	0	0	0	0	0	0	0	0	0	0	0	0
87f6a77d71f995fcbd81db6434c13ac6		0	0	0	0	0	117	22	0	799	0	0	0	0	0	0	0	0	0	0	0	0	0	0	0	0	0	0	0	0	0	209	0	0	0	0	0	0	0	0	0	0	0	0	0	0	0	0	0
af7370a34ba6b971df39bc019fb7dfb6		143	0	0	0	0	0	0	0	0	0	257	0	0	0	0	412	0	0	0	0	0	189	0	0	0	0	0	0	0	0	0	0	685	0	0	0	0	0	0	0	0	0	0	0	0	0	0	0
36f595c21680faa2a98189916d62af39		0	0	0	0	0	0	0	0	0	0	0	0	0	132	0	0	0	768	0	0	0	0	0	0	0	0	0	0	0	0	0	0	0	0	0	0	0	0	0	0	0	0	0	0	0	0	0	0
4f7e321e8850bdd48306ad806a15d66c		0	1354	0	0	0	0	0	0	0	0	0	0	0	0	127	0	0	0	0	0	0	0	0	0	0	0	0	0	0	0	0	0	0	0	0	0	0	0	0	0	0	0	0	0	0	0	0	0
6afd5336262632f0be89dfffc44ac2e4		9	0	36	0	0	0	11	0	15	0	0	12	0	0	110	31	0	0	0	0	19	25	21	0	6	0	40	14	0	0	0	0	14	0	0	0	0	0	0	0	8	0	0	0	43	0	38	11
c8855fb7f7332e9bbed0a4b2b9ee6291		0	0	0	0	0	0	0	0	0	0	0	0	0	0	0	0	0	0	0	0	0	0	0	0	0	0	0	0	0	0	0	0	0	0	0	0	0	0	0	0	0	0	0	0	0	0	73	0
1b27f83547f1a194347342c8f10b5711		3	0	93	0	0	0	0	0	0	0	0	0	0	0	0	0	0	0	0	0	0	0	0	0	0	0	0	0	0	0	0	0	0	0	0	0	0	0	0	0	0	925	0	0	0	0	0	0
3fb1020f72093f6831d1db0d19c81489		0	0	0	0	0	0	239	0	0	0	0	97	0	0	0	0	379	0	0	0	117	0	451	0	0	0	0	0	0	0	0	0	0	0	50	0	0	0	0	0	0	0	0	0	0	0	0	0
45c13b17f4439af51102edef4f286747		0	0	0	0	0	0	0	0	0	0	0	0	0	0	0	0	0	0	0	0	0	0	0	0	0	0	0	0	0	0	0	0	0	0	0	0	0	0	0	0	0	4671	0	0	0	0	0	0
a6c3791d31c0e0e5e16f5d06a1aea81f		0	0	0	0	0	0	0	0	0	0	0	0	0	0	0	0	0	0	0	0	0	0	0	0	0	0	0	0	0	0	0	0	0	0	0	0	1465	0	0	0	0	0	0	3198	0	0	0	0
b0a0be8dbd4b27fbb386cdea8a187498		0	0	0	0	45	0	0	0	0	0	0	0	0	0	115	0	0	25	0	0	0	0	0	56	0	0	84	0	0	99	0	0	0	0	0	0	0	0	97	0	0	0	0	0	0	0	0	0
02b2fea7eb11bfed6601adf1e9169c38		0	0	0	0	0	0	0	0	0	0	0	0	0	0	0	0	0	0	0	0	0	0	0	0	0	0	0	0	0	0	0	0	0	0	0	0	0	0	0	0	0	0	0	0	0	0	0	0
fd7e22dc132e7bf0a511505a49128ff7		0	0	0	0	3	72	0	0	0	0	0	62	0	0	0	0	116	0	0	0	0	0	511	0	0	0	0	0	0	0	0	0	0	0	0	0	0	0	0	0	0	0	0	0	0	0	0	0
0388345edd34f16a2c3389e7132c6544		0	73	233	0	83	0	13	0	0	0	0	0	0	0	0	0	0	0	0	0	0	0	0	0	0	0	0	0	0	0	0	0	0	0	0	111	0	0	0	0	0	0	0	0	0	0	0	0
1687cd874cc97a1201c547f01c328585		0	0	0	2422	0	0	0	0	686	0	0	0	0	0	0	0	22	0	0	0	0	0	373	0	0	0	0	0	0	0	0	0	92	0	0	0	0	0	0	0	0	0	0	0	0	0	0	0
288a197928e3db4f10f82fec741bb2c5		0	0	0	0	0	0	0	0	0	0	0	0	0	0	0	0	0	0	0	0	0	0	0	0	0	0	0	0	0	0	0	218	0	0	0	0	0	0	0	0	0	25	0	0	0	0	0	0
f90d28de101c03e5665dd6555beb274b		0	0	0	0	0	0	0	0	0	0	0	0	0	0	0	0	0	0	0	0	0	0	0	0	0	0	0	0	0	0	0	0	0	0	0	0	0	0	0	0	0	0	0	0	0	0	0	0
458df65a41b1f75da2474845c25136e2		0	0	284	0	0	0	0	0	0	0	0	0	0	0	0	0	0	0	0	0	279	0	0	0	0	0	0	0	0	0	0	0	0	0	0	0	0	0	0	0	0	0	0	0	0	74	0	0
cfb9269d5aa9ea11b6a0a9ad63209c40		0	0	0	0	0	0	0	0	0	0	0	0	0	0	0	0	0	0	0	0	0	0	0	0	0	0	0	0	0	0	0	0	0	0	0	0	0	0	0	0	0	0	0	0	0	0	0	0
4cacfea4e5ec96942ab4d97f83f2266a		0	0	0	0	186	0	0	0	0	0	0	0	0	0	0	47	235	0	0	0	95	0	0	0	0	0	0	0	0	0	0	0	0	0	0	0	0	0	0	0	0	0	0	0	0	0	0	0
1bb53ed37c57864f7301cbccd0d04bb0		0	0	0	0	0	0	0	0	0	5	0	0	0	0	0	0	0	0	0	0	0	0	0	0	0	0	0	0	144	0	0	0	0	0	0	0	0	0	0	0	0	36	0	0	310	0	0	0
b188d453a1ed078fff8e6cee00da6cb8		0	0	0	0	0	0	0	0	0	0	0	0	0	0	0	0	0	0	0	0	0	0	0	0	0	0	0	0	0	0	0	4	0	0	0	0	0	0	0	0	0	2373	0	0	0	0	0	0
d07b196d6d55af62f1e70a5300828b46		0	0	97	0	0	0	0	0	0	0	0	0	0	0	1	0	0	0	0	0	0	0	0	0	0	0	0	0	0	0	0	0	0	0	0	0	0	0	0	0	0	1044	119	0	75	0	0	0
307a2e71889a9d717d40aa7d227ed123		0	0	0	0	0	0	0	0	0	0	0	0	0	0	0	0	0	0	0	0	0	0	0	0	0	0	0	0	0	0	0	0	0	0	0	0	0	0	0	0	0	0	0	0	0	0	0	0
349fcd1b9e60d2df21181cb1c2f06583		0	0	0	0	0	0	0	0	0	0	0	0	0	0	0	0	0	0	0	0	0	0	0	89	0	0	990	0	0	0	0	0	0	0	0	0	0	0	0	0	0	133	150	0	0	0	0	0
8ad16d2366be3c1e86fd2d0c8b1c25ad		0	0	0	0	0	0	0	0	0	0	0	0	0	0	0	0	377	0	0	0	0	0	0	0	0	0	0	0	0	0	0	0	0	0	0	0	0	0	0	0	0	0	0	0	0	0	0	0
343ebeb87f917a25dbd4c96ba79e36eb		0	0	0	0	0	572	0	0	0	0	439	30	0	0	0	0	0	0	0	0	0	0	0	0	0	0	0	0	0	0	240	0	0	0	0	0	0	200	0	0	0	0	0	0	0	0	0	0
ca3dcf27314f9c6fd404c1f73b8b2c67		0	0	0	0	0	0	0	0	0	0	0	0	0	0	622	0	0	0	0	0	0	0	0	0	0	0	138	0	0	0	0	0	0	0	0	0	0	0	0	0	0	0	0	0	0	0	0	0
1982a0467890dbf1f85ca65cdc2b2ddd		0	0	0	0	0	0	0	0	0	0	0	0	0	0	0	0	0	0	0	0	0	0	0	0	0	0	0	0	0	0	0	0	0	0	0	0	0	0	0	0	0	0	0	0	0	0	0	0
81033a3485992f684442998243898109		166	213	0	0	86	0	17	0	0	6	0	0	0	0	0	0	0	182	11	190	0	265	0	17	0	0	0	0	163	0	0	157	0	0	0	0	0	0	0	0	88	0	0	0	0	0	0	0
08360be8aeded6c5de30824b5c9cf8c5		0	0	0	0	0	0	0	49	0	0	17	0	0	24	0	72	0	40	0	0	0	15	180	27	0	0	60	0	0	0	0	0	0	51	0	0	0	0	0	0	0	0	0	0	261	0	0	0
c7a3dc8f2ce725832be82b1ca56c2f5b		0	0	0	0	0	0	0	0	0	0	0	0	0	0	0	0	0	0	0	0	0	0	0	0	0	0	0	0	0	0	0	0	0	0	0	0	0	0	0	0	0	0	0	0	0	0	0	0
e2a65c67dbeedc34a11a54b97a20ac0d		0	0	0	0	0	0	0	75	0	0	0	0	0	0	0	0	0	0	0	0	0	0	0	0	0	0	0	0	0	0	0	0	0	0	0	0	0	0	0	0	0	0	0	0	2200	0	0	0
fb4b54b191c5b15420f8e1146350d967		27	0	0	0	0	0	0	0	0	0	0	0	0	15	0	0	0	0	0	0	0	0	22	0	0	290	0	73	0	0	0	0	0	0	0	0	0	0	0	0	0	0	0	0	0	0	0	0
722b0598de94e53a2024d1c30897fdcd		37	0	0	0	0	0	21	0	0	0	72	123	0	0	0	0	0	34	0	0	0	51	62	0	0	0	0	0	0	0	0	91	0	0	0	0	0	0	0	0	0	0	0	82	0	0	0	0
12f8358c8cfec20e2b2b02d947adc5dd		256	0	59	0	0	0	0	0	153	29	27	0	0	30	0	123	63	0	0	0	0	62	41	22	0	0	0	0	0	0	0	0	0	60	0	0	0	0	0	0	0	0	0	6	0	0	73	0
f36c7c3741f6018dbba0fc86dac87fbd		0	0	0	0	0	0	0	0	0	0	0	0	0	0	0	0	0	0	0	0	0	0	0	0	0	0	0	0	0	0	0	0	0	0	0	0	0	0	0	0	0	0	0	0	0	0	0	0
eb9b1d2c70360f5eb9cfb4cb88126338		0	0	0	0	0	0	0	0	0	0	0	0	0	0	0	0	0	0	0	0	0	0	0	0	0	0	0	143	0	0	0	0	0	0	0	0	0	0	0	0	0	0	0	0	303	0	0	0
9b2d9d636a9b0458e62a8723215ce52e		135	0	0	0	0	0	13	0	0	127	0	0	13	0	0	135	5	0	0	0	27	0	0	0	0	0	129	0	0	0	59	0	0	0	0	0	0	0	0	0	0	0	0	0	0	0	0	0
7720ee696a114ed97268ac2c08db497e		0	0	0	0	0	0	0	0	0	0	0	0	0	0	787	0	0	90	0	0	0	0	0	0	0	0	0	0	0	0	0	0	0	0	108	0	0	0	0	0	0	0	0	0	0	0	0	0
564d97669a70110926aab1c0a6a09e12		0	259	0	0	0	0	0	0	0	61	0	0	0	0	0	38	0	0	0	0	0	0	0	0	0	0	0	0	0	0	0	0	0	0	0	27	0	0	0	0	0	0	0	0	0	0	0	0
b6fdf366e29a1b9cdd9c05aceb64a6e9		0	0	0	0	0	47	0	0	0	27	0	0	0	78	0	0	0	286	0	19	296	487	0	0	0	0	0	0	0	0	0	0	0	0	0	0	0	0	0	0	0	0	0	0	0	0	0	0
a4404c5bb510c43a7e02e6cc573a71ef		96	0	0	0	0	1	9	1	35	25	0	4	4	0	0	204	35	0	49	377	4	53	0	0	0	0	0	0	0	0	0	0	0	0	91	0	0	0	0	0	0	0	0	0	0	0	0	0
b8c7599ee5567e4d1048d21ffd293523		0	0	0	0	37	0	0	0	0	0	0	0	0	0	0	0	0	0	0	36	0	0	0	0	62	0	0	0	0	0	26	0	0	0	0	0	0	102	87	0	0	0	301	0	134	0	0	0
0f74968c60cd683291b9a16feebdb33f		0	0	0	0	0	0	0	0	0	0	0	0	102	0	0	53	98	0	0	0	0	0	0	0	0	0	0	0	0	0	0	0	0	0	0	50	0	0	0	0	0	0	0	107	0	0	0	145
287f1fa57ce0fcfdb3eeb648ff64f51c		0	0	0	0	0	0	0	0	0	160	0	258	0	3	0	0	0	0	444	0	0	0	0	0	0	42	0	0	0	0	0	0	27	0	0	40	0	0	0	39	0	0	0	0	0	0	0	0
e89da157eb42e849c3c88289e4e7f8be		0	0	0	0	0	0	0	0	0	0	0	0	0	0	0	0	0	0	0	0	0	0	0	0	0	0	0	0	0	0	0	0	0	0	0	0	0	0	0	0	0	0	0	0	0	0	0	0
27a7b74ab30093951e19ad3802c9de5e		0	0	425	0	0	0	53	0	0	0	0	0	39	0	0	0	0	0	0	0	0	0	26	0	0	0	0	0	0	0	24	0	0	0	0	0	0	0	0	0	0	0	0	0	0	0	0	0
340a3dcdb287f98fe3e1f413aee092ca		0	12	0	0	0	0	0	0	0	0	155	0	0	0	0	0	0	0	0	271	0	0	0	0	0	0	0	0	0	0	0	15	0	0	0	0	0	0	0	0	16	0	0	0	0	0	39	0
6583681dbe63aec5163e9152b6e0bda0		623	0	0	0	0	0	0	0	43	0	0	0	0	0	0	0	0	0	0	98	0	0	0	0	0	0	0	0	0	0	0	42	0	0	34	0	0	0	0	0	0	0	0	0	0	0	0	0
4407baf6598a5b48b8cb04ddce461eef		0	0	0	0	211	123	0	0	0	0	0	89	0	0	0	39	146	0	176	0	0	0	0	32	0	79	0	0	59	270	41	0	0	0	0	0	0	0	0	0	0	0	0	0	0	30	67	0
3c219e881cc1c00020d8a8ae81f576ac		0	0	0	0	0	0	0	0	0	0	0	0	0	0	0	0	0	0	0	0	0	0	0	0	0	0	0	0	0	0	0	0	0	0	0	0	0	0	0	0	0	0	0	0	0	0	0	0
5320ad64c2290a749e2bbf0311217a6a		0	0	0	99	0	0	0	0	0	0	0	0	0	0	0	0	0	56	0	52	0	0	0	0	0	0	0	0	0	0	0	0	0	0	0	0	0	0	74	0	62	0	230	73	0	0	0	0
f9c4aae6504b45c03df0588b0039d625		0	0	0	0	0	0	0	0	0	0	0	0	0	0	0	0	0	0	0	0	0	0	0	0	0	0	0	0	0	0	0	0	0	0	0	0	0	0	0	0	0	0	0	0	0	0	0	0
dc88939eb05f3d52992792f45d84d5cf		0	0	0	0	292	0	0	0	73	0	0	0	0	0	20	0	0	0	0	0	0	0	0	0	0	0	0	0	50	0	0	0	0	0	0	0	0	0	83	0	0	0	0	0	0	0	0	0
51cbb9f9375f8675c00618b48bdb9a4c		434	0	0	0	0	0	0	0	40	0	93	0	0	0	0	0	0	0	0	0	0	0	0	0	0	0	0	0	0	0	0	0	0	0	0	0	0	0	0	0	0	0	0	620	0	0	0	0
5365d408b6d2f142275fceb1ef016fd1		0	0	0	0	0	37	62	0	0	0	95	0	0	0	0	0	82	24	0	19	27	0	130	0	0	0	154	40	0	0	0	0	0	0	0	0	0	0	0	0	11	0	0	0	0	0	0	0
3fd762a592855c8a7b66b878f3097b53		0	0	0	0	0	0	0	0	1772	0	0	0	0	0	0	0	0	0	0	0	0	0	0	0	0	0	0	0	0	0	0	0	0	0	0	0	0	0	0	0	0	0	0	0	0	0	888	0
d43f4c038a495a3e77a20110f8999181		0	0	0	0	0	0	0	0	0	0	0	0	0	56	0	126	0	0	0	0	0	0	0	0	0	156	0	0	0	0	0	0	0	0	0	0	0	0	0	0	0	0	0	0	0	0	0	0
0dc7d6f130e94ac6b2c4961b0e0b9567		0	0	0	0	0	0	0	0	0	0	0	0	0	0	0	0	0	0	0	0	0	0	0	0	0	0	0	0	0	0	0	0	0	0	0	0	0	0	0	0	0	801	128	0	0	0	0	0
28a358f93fb35b387056b25335864162		0	0	0	0	0	0	0	0	0	0	0	0	0	0	0	0	0	0	0	0	0	0	0	0	0	0	0	369	0	0	0	0	0	0	0	0	0	0	0	0	0	0	0	0	0	0	0	0
abed90a03c809acfc8f2c7b026e05c14		0	0	0	0	0	0	0	0	0	0	396	0	0	0	0	487	0	0	0	0	0	0	0	0	0	0	0	0	0	0	752	0	217	0	0	315	0	0	0	0	0	0	0	0	0	40	0	0
e9e1d4a99d8d7401d79295efd8bfd149		0	0	0	0	0	0	0	0	0	0	0	0	0	0	0	0	0	0	0	0	31	0	0	0	0	0	0	0	0	0	0	0	0	0	0	0	0	0	0	0	0	0	0	7	0	0	0	0
8a22799c5fa0e1fcb29f0f00a4de5da4		0	0	0	0	0	0	0	0	0	0	0	0	0	0	0	0	0	0	0	0	0	0	0	0	0	0	0	0	0	0	0	0	0	0	0	0	0	0	0	62	0	0	0	0	2160	0	0	0
603485bdf1e5e204dca024cdcb2116aa		0	0	0	0	0	0	0	0	0	0	0	0	0	0	0	0	0	0	0	0	0	0	0	0	0	0	0	447	0	0	0	0	0	0	0	0	0	0	0	0	0	0	0	0	0	0	0	0
edf54c8caef26846414b5eed7ce09c4c		0	0	0	0	0	0	0	0	0	0	0	0	0	0	0	0	0	0	0	0	0	0	0	0	0	0	0	0	0	0	0	0	0	0	0	0	0	0	0	0	0	0	0	0	0	0	0	0
373308f59d6a12a4bcb17ee41572ba58		0	0	0	0	0	876	0	0	0	0	0	0	0	0	0	0	0	0	0	0	0	0	0	0	0	0	0	0	0	0	0	0	0	0	0	241	0	0	0	0	0	0	0	0	0	0	0	0
aeceee9acaa38564d2f7f15ab5dfd895		0	0	0	0	0	0	0	52	0	0	0	0	0	546	0	0	0	0	0	0	0	0	0	0	0	0	0	0	0	0	0	0	0	0	0	36	0	0	0	0	0	0	0	0	0	0	0	0
a27012a29678dfc8dafddf15e8ee0fd0		0	149	71	0	71	0	78	0	0	0	185	0	41	0	0	0	0	38	48	0	0	0	0	0	0	0	0	0	0	0	0	0	40	0	0	0	0	0	0	0	0	0	0	0	0	0	0	0
bc403471af9a35c9f4bf587427681202		0	0	0	0	0	0	0	0	0	0	0	0	0	0	0	0	0	0	0	0	0	0	0	0	0	0	0	0	0	0	0	0	0	0	0	0	0	0	0	0	0	0	0	0	0	0	0	0
a7a72f08173fc6e0dcef61964bb45a66		0	0	0	0	0	0	0	0	0	0	0	0	0	0	0	0	0	0	0	0	0	0	0	0	0	0	0	0	0	0	0	0	0	0	0	0	0	0	0	0	0	0	0	0	0	0	0	0
3ee185ce92565aaf2f53a2501d7d4d8a		0	0	0	0	0	0	0	0	0	0	56	0	75	76	0	174	0	0	145	30	0	0	105	0	0	0	0	0	0	0	82	0	0	0	0	0	0	0	0	0	0	0	0	0	0	0	0	44
1f4b60601d4c41e71d0cce8dc3b8cb2a		0	0	0	0	0	0	0	0	201	402	0	0	0	133	0	0	0	0	0	0	0	0	0	0	0	0	0	0	0	0	0	0	19	0	0	0	0	0	0	0	0	0	0	0	0	0	0	0
f81c2fa473cac6290d3f5df0f406fca7		0	76	0	0	0	23	0	0	0	0	0	0	0	0	0	0	0	0	0	41	0	0	0	0	0	0	0	0	4	16	0	0	0	0	0	0	0	0	0	0	0	0	0	0	0	0	0	0
e2286b87ac950a58d48b1a182ea8cc2b		280	0	0	0	0	0	0	0	0	0	0	0	0	0	0	0	0	0	0	0	0	0	0	0	0	0	0	0	0	0	0	0	0	0	0	0	0	0	0	0	0	0	0	0	0	0	0	0
f59cfd2f0088f88941faf7473ae15b8d		0	0	93	0	0	0	0	0	0	0	0	0	0	0	0	0	0	0	0	0	0	0	0	0	0	0	0	0	0	0	0	0	0	0	0	0	0	0	0	0	0	0	0	0	0	0	0	0
9986863aea6cfec02f5f77359aa1bf3a		0	0	0	0	0	12	0	11	0	0	0	0	6	0	0	0	6	9	0	0	0	0	0	0	0	0	0	0	19	9	0	0	0	0	0	0	0	0	0	0	0	0	338	29	195	0	0	13
9d32fd45ce339be33e547fdd49015093		0	0	0	0	0	0	0	0	0	0	0	0	0	0	26	0	0	0	0	0	0	0	0	0	0	0	0	0	0	0	0	0	0	0	0	0	0	108	0	0	0	0	3292	0	0	0	0	0
8df5fb82800efc998ea52bb72427ef2d		0	0	0	0	0	0	0	0	0	0	0	0	0	0	0	0	0	0	0	0	0	0	0	0	0	0	0	0	0	0	0	0	0	0	0	0	0	0	0	0	0	0	0	0	0	0	0	0
414d819444a1d4dc2fe76adcb1025815		0	0	0	0	0	0	0	0	0	0	0	0	0	0	0	0	0	0	0	785	0	0	183	0	0	0	0	0	0	0	0	0	0	0	0	0	0	0	0	0	0	0	0	0	0	0	0	0
6cf24c9ea188b559a5653adc0f7bf992		0	0	0	0	0	0	0	0	0	0	0	0	0	0	0	0	0	0	0	0	0	0	0	0	0	0	0	0	0	0	0	0	0	0	0	0	0	0	0	0	0	0	0	0	0	0	0	0
c3c18f807117f9840a7a3a40bf0a1a28		86	0	0	75	0	93	0	0	0	57	0	0	81	0	0	0	0	0	52	0	0	0	71	0	0	0	0	0	0	0	0	0	0	0	0	0	0	0	0	0	0	0	0	0	0	0	0	0
c6418ca5e2ea19997a816a86387dc00d		0	0	0	0	0	0	0	0	241	703	0	0	0	24	0	94	79	0	0	0	0	0	0	0	0	0	0	0	0	0	0	0	0	0	0	0	0	0	0	37	0	0	0	576	0	0	0	0
513c0e24e55cd54abd1b2c8a9eeea4d3		0	0	0	0	0	0	0	0	0	0	0	0	0	0	0	0	0	0	0	0	0	0	0	0	0	0	0	0	0	0	0	0	0	0	0	0	0	0	0	0	0	0	0	0	0	0	0	0
a3bc6b38a86e7837329d0f76e0a50a53		0	0	0	0	0	0	0	0	0	0	206	0	793	0	0	217	0	0	491	0	0	0	0	0	0	0	0	0	0	0	655	0	4	0	0	239	0	0	0	0	0	0	0	0	0	32	0	0
dc4705e88113f08ececa795c9ce98b08		0	0	0	0	0	0	54	0	53	0	0	0	429	0	0	0	0	0	0	0	0	0	0	0	0	0	0	0	0	0	33	0	0	0	0	0	0	0	0	0	0	0	0	237	0	0	0	0
18f05e30f1bdb82571dad988c8694550		0	0	0	0	0	0	0	0	0	0	0	0	0	0	0	96	0	172	0	0	252	0	0	0	0	34	0	0	0	0	0	0	0	0	0	0	0	0	0	0	0	0	0	0	0	0	0	0
a314b5a805d8958a8540d5c292cf8a92		0	0	0	0	0	0	0	0	0	0	0	0	0	0	0	0	0	0	0	0	0	0	0	0	0	0	0	0	0	0	0	0	0	0	0	0	0	206	0	0	0	10	2823	0	0	0	0	0
072213adf5c629262c8422ca95b132f4		0	0	29	0	0	2340	0	0	0	0	0	0	0	0	0	0	0	338	0	0	11	0	84	0	0	0	0	0	0	0	0	0	0	0	0	0	0	0	0	0	0	0	0	0	0	9	0	0
b9391e4e7f02679156209194bb046ffd		0	0	0	0	0	0	0	0	0	0	0	0	0	0	0	0	0	0	0	0	0	0	0	0	0	0	0	0	0	0	0	0	0	0	0	193	0	0	0	0	65	0	0	0	0	0	0	0
a05014d78c170a0805515f99a9d65827		106	0	0	0	0	73	33	2	19	2	147	105	5	0	0	1	1	0	20	79	33	5	0	0	0	0	0	0	0	0	0	0	0	0	8	0	0	0	0	0	0	0	0	0	0	0	37	0
aa6a9e67831e49a698ec8f8e8e434619		82	27	0	0	0	0	0	0	6	0	0	32	16	0	0	0	0	0	11	45	0	0	0	41	0	0	20	0	15	0	0	0	0	8	8	0	0	0	0	0	0	0	0	0	0	0	0	0
552d26f90e1bca33c7019717819f0920		0	0	0	0	1646	0	0	0	0	0	0	0	0	0	0	0	0	0	0	0	0	0	0	0	0	0	0	0	0	0	0	0	0	0	0	0	0	0	0	0	0	0	0	0	0	0	0	0
7b3ad2cf708f6cca2eb6dbde3bd30c36		48	0	3535	0	0	0	0	0	0	0	0	0	0	0	0	0	0	0	0	0	0	0	0	0	0	0	0	0	0	0	0	0	0	0	0	0	0	0	0	0	0	0	0	0	0	0	0	0
7498e689e41369cc87a60aad83101db0		0	0	0	0	0	0	0	0	0	0	0	0	403	0	0	1292	0	0	0	0	0	482	0	477	0	0	0	0	0	0	0	0	0	0	0	113	0	0	0	0	0	0	0	0	0	0	0	0
4be78ed2d3dcf41e60e185eb1e0cb749		0	0	0	0	0	0	0	0	0	157	0	0	0	0	0	0	0	0	0	0	136	0	0	0	0	121	0	0	0	0	0	0	0	0	0	0	0	0	0	0	0	0	0	0	0	0	0	0
9b81d9dbd0b91fd9bc67f47ddb89ca52		0	0	0	0	0	0	0	0	0	0	0	0	0	0	0	0	0	0	527	0	153	0	0	0	0	0	0	0	0	55	0	0	0	0	0	0	0	0	0	0	0	0	0	0	0	0	0	0
60a98db12d6582aca9c1318abaebc876		0	0	0	0	0	80	135	0	963	0	0	0	0	0	0	0	0	0	0	0	0	0	562	0	0	0	0	0	0	0	0	0	463	54	0	0	0	0	0	0	0	0	0	0	0	0	0	0
b85319d0cdd929011f65e6c0b19ffbd6		0	0	0	0	0	0	0	0	0	0	120	0	0	0	0	0	0	0	0	0	0	0	0	0	0	0	0	0	0	0	0	0	0	0	0	0	0	0	0	0	0	0	0	0	0	0	0	0
2e65f13618d7df55cf81a51f673a234e		0	0	0	0	0	0	0	0	0	0	0	0	0	0	0	0	0	0	0	0	0	0	0	0	0	0	0	0	0	0	0	0	0	0	0	0	0	0	0	0	0	0	0	0	0	0	0	0
0c4f975a1cde630a5c2b604ccad8d61a		0	0	0	0	0	0	0	0	0	0	0	0	0	0	0	0	0	0	0	0	0	0	0	0	0	0	0	0	0	0	0	0	0	0	0	0	0	0	0	0	0	0	0	0	0	0	0	0
09b48bbf3a9007ba4bdecd0adda2cd31		0	0	0	0	0	0	0	0	0	0	0	0	0	0	0	0	0	0	0	0	0	0	0	0	0	0	0	0	0	0	0	0	0	0	0	0	0	0	0	120	0	0	0	1312	0	0	0	0
3e39791930db86973e518f366b640042		0	241	0	0	218	0	0	0	0	0	0	0	0	0	0	0	0	0	0	0	0	0	0	0	0	0	0	0	0	13	0	0	0	0	0	0	0	129	0	0	0	0	1236	0	0	0	0	0
a94d7aa4e312a2188a5fc9de9e4ff594		0	0	0	0	0	0	0	60	0	0	0	0	0	0	0	0	0	0	0	0	0	0	0	0	0	0	0	0	0	0	0	0	0	0	0	0	0	0	28	0	0	0	0	0	0	0	0	0
5eb83a83448e85d3d96bd2baa81319d2		0	0	0	20	0	0	0	0	0	0	0	0	0	0	0	0	0	0	0	0	0	0	20	0	0	0	0	0	0	0	1	0	0	0	0	0	0	0	0	0	0	0	0	0	0	21	0	0
5a96a89786afdf722e85381b10ae9616		39	0	0	0	0	0	0	0	0	0	0	0	0	0	0	0	0	0	0	0	0	0	0	0	0	0	0	0	0	0	0	0	0	0	0	0	16	0	0	0	0	89	0	0	0	0	0	0
6e2abee159abbd5706a45840d74b613a		0	0	0	0	0	0	0	0	0	0	0	0	0	0	0	0	0	0	0	0	0	0	0	0	0	0	0	0	0	0	0	0	0	0	0	0	0	0	0	0	0	0	0	0	0	0	0	0
6abda767966cf162af44ec9ef49aa5f3		1035	0	0	0	0	0	0	0	0	0	0	0	0	0	0	0	0	0	0	0	0	4	2581	0	0	0	0	0	0	0	0	0	0	0	0	0	0	0	0	0	0	0	0	0	0	0	0	0
924f405b532319c873038b80a8b4adbd		0	0	0	0	4	0	2	217	0	0	13	0	100	0	0	0	0	0	0	0	51	0	0	0	0	0	0	0	0	0	0	0	0	0	0	0	0	0	0	0	0	0	0	0	0	0	0	0
51b471c072a8d482a9de8f164ad0d4d7		0	0	0	0	0	0	0	0	0	0	0	0	0	0	0	0	0	0	0	0	0	0	0	0	0	0	0	0	0	0	0	0	0	0	0	0	0	0	0	0	0	0	329	0	0	0	0	0
72f71b783916ddf188afb174abcd1034		0	0	0	0	142	0	53	0	0	0	85	0	0	0	0	0	0	241	108	0	79	0	42	0	0	0	0	0	0	0	0	0	0	0	0	0	0	0	0	0	0	0	0	242	0	0	0	0
7a7fdde2094d7f980ef70a7582a51078		0	0	0	1	0	0	0	0	0	0	0	0	0	0	0	0	0	0	0	0	0	0	0	0	0	0	0	13	18	0	0	0	0	0	0	0	0	0	24	0	0	0	71	0	8	0	48	0
42a6dc59f596aa750dcd922de7a52149		0	0	0	0	0	0	0	0	0	0	0	0	0	0	0	0	0	0	0	0	0	0	0	0	0	0	0	0	0	0	0	0	0	0	0	0	0	0	0	0	0	0	0	0	0	0	0	0
ae9b78116fd7e7a5580ff8abb941bc2f		0	0	0	0	0	0	0	0	0	2	0	0	0	147	0	0	112	0	0	0	0	0	0	0	0	0	0	0	0	0	0	0	0	0	0	0	0	0	0	0	31	0	0	0	833	0	0	0
0ab9d2904b27445bf79dd58e8fe1aaa1		0	0	0	0	0	0	0	0	0	0	0	0	0	0	0	0	0	0	0	0	0	0	0	0	0	0	0	0	0	0	0	0	0	0	0	0	0	0	0	0	0	0	0	0	683	0	0	0
4c4e5076e5db825b7c7773d7275e2e9f		0	0	0	0	0	0	0	0	0	0	0	0	0	0	0	0	0	0	0	0	0	0	0	0	0	0	0	0	0	0	0	0	0	0	0	0	0	0	0	0	0	0	0	0	0	112	0	0
8d5df812f6a3891028ef7340a09ca38c		0	0	0	0	0	0	0	0	0	0	0	0	0	0	0	0	0	0	0	0	0	0	0	0	0	0	0	0	0	0	0	0	0	0	0	0	0	0	0	0	0	0	0	0	0	0	0	0
94853e3b6153a74964211c6742d609e1		142	0	0	0	0	107	0	0	0	0	12	0	96	0	0	44	0	0	141	0	112	0	138	0	0	0	0	0	0	0	0	0	0	0	0	0	0	0	0	0	0	0	0	0	0	0	0	0
90237e3b964fa66e3027002fae80480c		0	0	0	0	0	0	0	0	0	0	0	0	0	0	0	0	0	0	0	0	0	0	0	0	0	0	0	0	0	0	0	0	0	0	0	0	0	0	0	0	0	0	63	0	0	0	0	0
164b91159b8d4a77505356428d6478a5		0	0	0	0	0	0	0	0	0	0	0	0	0	0	0	0	0	0	0	0	0	0	0	0	0	0	0	0	0	0	0	0	0	0	0	0	0	0	0	0	0	0	0	0	0	0	0	0
25b428dba945195148e07434f26127ed		0	0	0	0	21	0	0	230	0	26	0	0	0	39	0	29	13	0	60	36	0	37	0	0	78	0	111	0	0	0	0	0	0	0	0	0	0	0	0	0	0	0	0	0	91	0	0	0
653f5afcc7d3d435f610b11fc64cc3e6		0	0	0	0	0	0	0	0	0	0	0	0	0	0	0	0	224	0	0	0	86	0	0	0	0	0	0	0	0	0	0	0	0	0	0	0	0	0	0	0	0	0	0	0	0	0	0	0
42f11b347d89b849c924fea2b6c13822		1	0	287	0	0	0	0	320	0	0	0	19	0	0	0	92	0	0	0	0	0	0	282	0	0	0	0	0	0	0	0	0	0	0	0	0	0	0	0	0	0	0	0	0	0	0	0	0
0ddde5b9f6cb4ff9c1fc3a7fd95e4ca3		0	0	28	0	0	0	0	0	0	0	0	0	0	0	0	31	0	268	22	0	82	73	0	0	0	0	0	0	0	0	0	0	0	0	0	0	0	0	0	0	0	0	0	0	0	0	0	0
8f5464cebe0b83fb061850d1e6453972		0	0	0	0	0	0	0	159	0	0	0	0	0	0	0	0	0	0	0	0	0	0	0	0	0	0	0	72	0	0	0	0	0	0	0	0	0	0	0	0	0	0	0	0	123	0	0	0
1b89b949cf799a21725ad9683ac50c71		0	0	0	0	0	244	0	0	0	214	0	0	0	0	0	0	0	0	0	0	0	0	207	0	0	0	0	0	0	0	0	0	0	0	0	0	0	0	0	0	0	0	0	0	0	0	0	0
cad2682f284bd6199315beeaafdd26b7		0	0	0	0	0	0	0	0	0	0	0	2	34	0	0	0	57	0	5	0	0	0	0	0	0	94	0	0	0	0	0	0	0	0	0	0	0	0	0	0	0	0	0	0	0	0	0	0
2392ae28dd99bec78760a432d914fcb0		0	0	0	0	0	0	0	0	0	0	0	0	0	0	0	0	0	0	0	0	0	0	0	0	0	0	0	0	0	0	0	0	0	0	0	0	0	0	0	0	0	0	0	0	0	0	0	0
45f52c64f847e833f6a3667699744e02		0	0	0	424	2	0	0	0	0	0	0	0	0	0	0	0	0	0	0	0	0	0	0	0	333	0	0	0	0	0	0	0	0	0	0	0	0	0	0	0	0	0	0	0	0	0	0	0
bb3e318ce86db7d7ce7162e982eae015		0	0	0	0	0	0	0	0	0	0	0	0	0	0	0	0	0	21	0	0	0	0	0	0	0	0	0	0	0	0	0	0	0	0	0	0	0	0	0	0	0	0	0	0	105	0	0	0
a644a303673b32c6d3433d1a15f31309		0	0	0	0	0	0	0	0	0	0	0	47	0	0	0	0	0	0	0	0	0	0	0	0	0	0	8	0	0	0	0	0	0	0	0	0	0	0	0	0	0	0	0	0	0	0	0	0
f57e26c3dc5ad2383ba952ac7d09103a		0	0	0	0	0	0	0	0	0	0	0	0	0	0	0	0	0	0	0	0	0	80	0	0	0	0	0	0	0	0	0	0	0	0	0	0	0	0	0	0	0	0	0	0	0	0	0	0
d67bf0bcd5cec57ea24655bc2a5b568a		0	0	0	0	0	0	0	0	0	0	0	0	0	0	0	131	0	0	0	138	0	43	0	0	0	0	0	0	0	0	0	0	0	0	55	0	0	0	0	0	0	0	0	0	0	0	0	0
7bc335dd13ce1c864025468f0b9e2d64		0	0	0	0	0	0	0	0	0	0	193	0	0	0	0	364	0	0	0	0	0	0	0	0	0	0	0	0	0	0	0	0	0	0	0	0	0	0	0	0	0	0	0	0	0	0	0	0
74f821c6790559bde7ef4d38869767fb		187	0	0	0	0	0	0	0	0	0	0	0	0	0	0	0	328	0	0	76	0	0	0	0	0	0	0	0	119	0	0	0	0	0	0	0	0	0	0	0	0	0	0	253	0	0	0	0
4141fe5e3b095228fdaabecc84c6ec36		0	0	0	0	0	0	0	0	0	0	0	0	0	0	0	0	0	0	0	0	0	0	0	0	0	0	0	0	0	0	20	0	0	0	0	0	0	0	0	0	0	0	0	0	0	0	0	0
9d8473ab37ad2d151ce206c7b0124da1		0	0	0	0	0	0	0	0	0	0	0	0	0	0	0	0	0	0	0	0	0	0	0	0	0	0	0	0	0	0	0	0	0	0	0	0	0	0	0	0	0	0	0	0	0	0	0	17
9bc4a50fc06c7bb1580972abf1a593df		0	0	0	0	0	0	0	0	0	0	0	0	0	0	0	0	0	0	0	0	0	0	0	0	0	0	0	0	0	0	0	0	0	0	0	0	0	0	0	0	0	0	0	0	0	0	0	0
79019e3f545fa00696d3d099ede952f8		326	0	0	0	0	0	0	0	0	122	0	0	168	0	0	117	107	0	179	171	0	0	0	0	0	0	0	0	0	0	0	0	0	0	0	0	0	0	0	0	59	0	0	0	0	0	0	0
4a934ca76f0c95a7e562b3078b94e3f8		0	0	0	0	0	0	0	0	0	0	0	0	0	0	0	0	0	0	0	0	0	0	0	0	0	0	246	0	0	0	0	0	0	0	0	0	0	0	0	0	0	0	68	0	0	0	0	0
d68e19d43c194d5130b0121d70cafa08		0	0	0	0	0	0	0	0	0	0	0	0	0	0	0	0	0	0	0	0	0	0	0	0	0	0	0	0	28	0	0	0	0	0	0	0	0	0	0	0	0	0	0	0	0	0	0	0
21b81e2dc9e5f22e441cf908415c4584		0	0	0	0	0	0	0	203	0	0	0	0	75	0	0	0	0	0	60	0	0	0	0	0	0	0	0	0	0	0	0	0	0	0	0	0	0	0	0	0	0	0	0	295	0	0	0	20
14bb709242c715e29aec3469f0ee5eb0		0	0	0	0	0	0	0	0	0	0	149	0	0	0	0	0	0	0	0	0	0	0	0	0	0	0	0	0	0	0	0	0	0	0	0	0	0	0	0	0	0	0	0	0	0	106	0	0
259cffb73c7e1601ae5eaf3241407a63		0	0	0	0	0	0	0	0	0	0	0	0	383	0	0	0	229	0	0	0	0	0	0	0	0	0	0	39	0	0	0	0	0	0	0	0	0	0	0	0	0	0	0	0	0	0	0	0
209cc165593c52c218993e0655b40c22		0	0	0	0	0	0	0	0	0	0	0	0	0	0	0	0	0	0	0	0	0	0	0	0	0	0	0	0	0	0	0	0	0	0	0	0	0	0	0	0	0	0	0	0	0	0	0	0
82da62ed5ad42ec3ca85211a69c4ec2b		0	0	0	0	0	0	38	0	0	0	0	0	0	0	0	0	0	0	0	0	0	0	0	0	0	0	0	0	0	0	0	0	0	0	0	0	0	0	0	0	0	0	57	10	109	0	110	0
32d96bfd18428e551a1d47a1954706ec		0	0	0	0	0	0	0	0	32	0	0	0	0	0	0	48	0	0	0	0	0	0	0	0	0	0	145	0	0	0	0	296	0	0	0	0	0	0	0	0	0	0	0	500	0	0	0	0
7e6a47a2f0a54189c4e1c393b2928362		0	0	0	0	0	0	0	0	0	0	0	0	0	0	0	0	0	0	0	0	77	0	0	0	0	0	0	0	0	0	0	0	0	0	0	0	0	0	0	0	0	0	0	0	0	0	0	0
1fb00798a375c3cb7747c8d7822d57aa		0	0	0	0	0	0	0	0	0	0	0	0	0	0	0	0	0	0	0	0	0	0	0	0	0	0	0	0	0	0	0	0	0	0	0	0	0	0	0	0	0	1755	0	0	0	0	0	0
779e72792bfdaf9c31bca4a651347826		0	0	0	0	0	0	0	0	0	0	0	0	0	0	0	0	0	0	0	0	206	0	0	0	0	0	0	0	0	0	0	0	0	0	0	0	0	0	0	0	0	0	0	0	0	0	0	0
a4ae9dd5cf013bd8c45bd24f13c3063c		0	0	416	0	0	0	0	0	0	0	0	0	0	0	0	0	0	23	0	0	0	0	99	0	36	0	0	0	0	0	0	0	0	0	33	0	0	45	0	0	0	0	754	61	0	0	0	0
8759835eb78beccb2451704d4bec8e4c		0	0	0	0	0	0	0	0	0	109	0	0	0	166	0	0	0	0	2	0	0	0	0	0	0	0	0	0	0	0	0	0	0	0	0	0	0	0	0	0	0	0	0	0	0	0	0	0
b938de3c7feb7ab3dd2e536c9a7d98f6		0	0	0	0	0	0	0	0	0	0	63	0	0	0	0	9	0	0	0	0	0	63	0	0	0	0	0	0	0	0	0	0	0	0	0	0	0	0	0	0	0	0	0	0	0	0	0	0
27fcb10ad585adc1671b4e1c83bcf8ad		0	0	0	0	0	0	0	0	0	0	0	0	0	0	0	0	0	0	0	0	0	0	0	0	0	0	0	0	0	0	0	0	0	0	0	0	0	0	0	0	0	0	387	0	0	0	0	0
fd91bbc29774a82a0ca9ffc00f2278e0		0	0	0	0	0	0	0	0	0	0	0	0	0	0	0	0	0	0	0	0	0	0	0	0	0	0	0	0	0	0	0	0	219	0	0	0	0	0	0	0	0	0	0	0	0	0	0	0
943023d8107b4fe1f2170c3aded9eaf9		0	0	0	0	0	0	0	0	0	0	0	0	0	0	0	0	0	0	0	0	0	0	0	0	0	0	0	0	0	0	0	0	0	0	0	0	0	0	0	0	0	0	0	0	0	0	0	0
346bc3101f24b5540adafa520b294e9f		0	0	0	0	0	0	0	0	0	0	0	0	0	0	0	0	0	0	0	0	0	0	0	0	0	0	98	0	0	0	0	0	0	0	0	0	0	0	0	0	0	0	0	20	0	0	0	0
60e1b811fd57dfb8bbf9029497bf8d09		0	0	0	0	0	0	0	0	0	0	0	0	0	0	0	0	0	0	0	0	0	0	0	0	0	0	0	0	0	0	0	0	0	0	0	0	0	0	0	0	0	0	0	0	0	0	0	0
3248e55fb58fbaf08c27d5d344636d68		0	0	0	0	0	0	0	0	0	0	0	0	0	0	0	0	0	0	0	0	0	523	0	0	0	0	0	0	0	0	0	0	0	0	0	0	0	0	0	0	0	0	0	0	0	0	0	0
73914b2e6ddef6dbc0727cbe0970b76b		0	126	0	0	0	0	0	0	0	0	0	0	0	0	0	0	0	0	0	0	0	0	0	0	0	0	0	0	0	0	0	0	0	0	0	0	0	0	0	0	0	0	0	0	0	0	0	0
c7b0484c102dfe11f370bb2ffcb743ca		0	0	36	0	0	0	0	0	0	0	0	0	0	0	0	0	0	0	0	0	0	0	0	0	0	0	4	0	0	0	0	0	0	0	0	0	0	0	0	0	0	0	0	0	0	0	0	0
1cf2893e1743055e616e048f4ea014be		109	0	0	0	0	0	0	0	0	0	0	19	76	0	0	74	0	0	0	0	101	75	41	0	0	0	0	0	0	0	0	0	51	0	15	0	0	0	0	0	0	0	0	0	0	9	0	0
abf54b1694bf8bac8d6885505859a564		0	0	0	0	0	0	0	0	0	0	0	0	0	0	0	0	0	0	0	0	0	0	0	0	0	0	336	0	0	0	0	0	0	0	0	0	0	0	0	0	0	242	75	0	0	0	0	0
a872f9a976eb92260338dd46df5452af		0	0	0	0	0	39	0	0	0	0	61	0	78	0	0	0	42	0	0	0	56	0	77	0	0	0	0	0	0	0	0	0	0	0	0	0	0	0	0	0	0	0	0	0	0	0	0	0
8a8cb2914a4e112dea7b9d31027dc728		0	0	0	0	0	0	0	0	0	0	0	0	0	0	0	0	0	0	0	0	0	0	0	0	0	0	0	0	0	0	0	0	0	0	0	0	0	0	0	0	0	0	0	0	0	0	0	0
b41a46739d1daa964b9f90fad83e0187		0	0	0	0	0	0	0	0	0	0	0	0	0	0	0	0	0	0	0	0	0	0	0	0	0	0	0	0	0	0	0	491	0	0	0	0	0	0	0	0	0	0	0	0	0	0	0	0
5733a7551fd02eab45c96b2b1b1d4920		0	0	0	0	0	0	0	0	0	0	0	118	0	75	0	53	0	0	0	0	603	0	0	0	0	133	0	0	0	0	0	0	0	0	0	0	0	0	0	0	0	0	0	157	0	0	0	21
136d78e1e5a7a5f6a1752b7efbfc095d		0	0	0	0	0	0	0	0	0	0	0	0	0	0	0	71	0	0	0	0	0	0	0	0	0	0	0	0	0	0	0	0	0	0	0	0	0	0	0	0	0	0	0	0	0	0	0	0
f3e34f4d6c817a452629f45a40b859e9		0	0	0	0	0	0	0	0	0	0	0	0	0	0	0	0	0	0	0	0	0	0	0	0	0	0	0	0	0	0	46	0	0	0	0	0	0	0	0	0	0	0	0	0	0	0	0	0
5761ceb330f025f2404a8e5dd24f458e		0	0	0	0	0	0	0	0	0	0	0	0	0	0	0	0	0	0	0	0	0	0	0	0	0	0	0	0	0	0	0	0	0	0	0	0	0	0	0	0	233	0	0	0	0	0	0	0
381313cb53deb568f5735839d5d0e322		0	0	9	0	0	0	3	0	1	0	172	0	0	0	0	0	0	0	0	0	0	0	40	0	0	0	0	0	0	0	0	9	0	0	115	0	0	0	0	0	0	0	0	0	0	0	0	0
321df25a6ba991664059c0f5744de57a		0	0	0	0	0	0	0	0	0	0	0	0	0	0	0	0	0	0	0	0	0	0	0	0	0	0	0	0	0	0	0	0	0	0	0	0	0	0	0	0	0	0	0	0	0	0	0	0
d82b993da1cc754dec4dc51e6c621f57		0	0	0	0	0	0	0	0	0	0	0	0	0	0	0	0	0	0	0	0	0	0	0	0	0	0	0	0	0	0	0	0	0	0	0	0	0	0	0	0	0	0	0	0	0	0	0	0
5f679ea11ca4f6e69f09202129069046		0	185	0	0	0	0	0	214	0	0	202	0	0	0	0	0	0	0	0	0	0	0	83	0	0	0	0	0	0	0	0	0	0	0	0	0	0	0	0	0	0	0	0	0	0	0	0	0
d9890bd4801b989c5cb951aebd0d0b81		0	0	0	0	0	0	0	0	0	71	0	0	0	0	0	0	0	0	0	0	0	0	0	0	0	0	0	0	0	0	0	0	0	0	0	0	0	0	0	0	0	0	0	0	0	0	0	0
4451354016585e272e55cf2ed0be25ee		0	0	0	0	0	0	0	0	0	0	0	0	2091	0	0	0	0	0	0	0	0	0	0	0	0	0	0	0	0	0	0	0	0	0	0	0	0	0	0	0	0	0	0	0	0	0	0	0
0952da0735178b5ebb14c5723d032dbc		0	0	0	0	90	0	5	0	0	184	8	0	0	14	0	30	0	42	0	0	0	5	1	60	0	0	75	0	0	0	35	0	0	51	0	0	0	0	0	0	0	0	0	0	746	0	0	0
6d531c3b722af2778af8a0115baf126a		0	0	0	0	0	0	0	0	0	117	0	0	0	0	0	0	0	0	0	0	0	0	0	0	0	0	0	0	0	0	0	0	0	0	0	0	0	0	0	0	0	0	0	0	0	0	0	0
2822eb119f7005048c98b7e04eae48cc		171	45	0	0	0	0	0	0	12	0	0	9	0	0	0	0	0	0	4	23	0	0	0	0	0	0	0	0	54	46	0	0	0	0	4	0	0	0	0	0	0	0	0	0	0	0	0	0
6e4fae2968655ec176623f3c0df921e0		0	0	0	0	0	0	0	0	0	0	0	0	0	0	365	0	0	0	0	0	6	0	15	23	0	0	0	0	0	0	0	0	0	0	0	0	0	0	0	0	10	0	0	0	0	0	0	0
e5b0218ab00bffcb30257d73ccbd253f		0	0	0	0	0	0	0	0	0	0	0	0	0	0	0	0	0	0	0	0	0	0	0	0	0	0	0	0	0	0	0	0	0	0	0	0	0	0	0	0	0	0	0	0	0	0	0	0
12d37896fe80745dcf4b968fc770322a		31	37	0	0	0	0	21	0	47	0	196	0	0	0	0	42	54	0	94	0	0	0	0	0	0	0	63	0	0	0	0	0	0	0	65	0	0	0	0	0	0	0	0	0	0	0	0	0
b063897f7ef9f639caa4c3626c249468		0	0	0	0	0	0	0	0	0	0	0	0	0	0	0	0	0	0	0	0	10	41	0	0	0	0	0	0	0	0	0	58	0	0	0	0	0	0	0	0	0	0	0	0	0	0	0	0
e18e0935eb7a6d8992a2a2fe765c5cf6		0	0	0	0	0	0	0	0	0	0	0	0	0	0	0	0	0	0	0	0	0	0	0	0	0	0	0	0	0	0	0	0	0	0	0	0	0	0	0	0	0	770	0	0	0	0	0	0
2ba563a97188cc337315c1d8794f8604		0	0	0	0	0	0	0	0	16	0	0	0	0	0	0	0	0	0	0	0	0	0	0	0	0	0	0	0	0	0	0	0	0	0	0	0	0	0	0	0	0	0	0	0	0	0	0	0
454353712c344f0e080f10aa741f7309		0	0	0	0	247	0	292	0	0	0	0	114	0	0	0	0	0	0	99	0	361	0	0	0	0	0	0	0	0	250	67	0	0	0	0	0	0	0	0	0	0	0	0	111	0	0	0	0
38c71789123c7dc9cd4b7abab8253ebf		85	0	0	0	96	0	0	0	0	0	0	0	0	0	0	0	0	0	17	0	0	0	0	33	0	0	0	41	0	0	0	0	0	0	0	0	0	0	0	0	0	0	0	0	0	0	0	0
3c6f17e461637db7fba264ede154bfe2		0	0	0	0	0	0	0	0	0	0	0	0	60	27	0	89	0	0	0	0	0	0	0	0	0	0	0	0	0	0	0	0	0	0	0	0	0	0	0	0	0	0	0	0	0	0	66	0
b1ec7873b6fb233aad96ce1e71ee0bff		0	0	0	0	0	0	0	0	0	0	0	0	0	0	0	0	0	0	0	0	0	0	0	0	103	0	0	0	0	0	0	0	0	0	0	0	0	0	0	0	0	0	0	0	0	0	0	0
d5b38e93f7c17adea80cec86afac38c1		185	0	0	120	0	180	0	0	0	130	0	0	0	0	0	95	0	0	71	0	21	0	148	0	0	0	0	28	0	0	0	0	0	0	0	0	0	0	0	0	0	0	0	0	0	0	0	65
38903aa029bf143ea1414cf71971e7e6		0	0	0	0	0	0	0	0	0	0	0	8	0	0	0	0	0	0	0	0	30	0	0	0	0	0	0	0	0	0	0	0	0	0	0	0	0	0	0	0	0	0	0	281	0	0	0	0
dbfebca7c4791f2c883db82084d214b7		0	0	0	0	0	0	0	0	0	0	0	0	0	0	0	0	21	0	0	0	0	238	0	0	0	0	0	0	0	0	0	0	0	0	0	99	0	0	0	0	0	0	0	0	0	0	0	0
cd7a1b626f4f4aa62624d852533f9d96		0	0	0	0	0	0	0	0	0	0	0	0	0	0	0	0	0	0	0	0	0	0	0	0	0	0	0	0	0	0	0	0	0	0	0	0	0	0	0	0	0	0	0	0	0	0	0	0
683f9a30a790eb8cd1ea879c50b6f3ec		0	0	0	0	0	0	0	0	0	0	0	0	0	0	0	0	0	0	0	0	0	0	0	0	0	0	0	0	0	0	0	0	0	0	0	0	0	0	0	0	0	0	0	0	0	0	0	0
81c3407c8857f964db3c268f7efaa95f		0	0	0	0	0	0	0	0	0	0	0	0	293	0	0	0	0	0	0	0	0	0	0	0	0	0	0	0	0	0	0	0	0	0	0	0	0	0	0	0	0	0	0	0	0	0	0	0
f1cba1a12b36edd06ddd3d5ab7630881		0	0	0	0	319	0	0	153	0	0	0	0	0	0	0	0	0	0	0	95	0	0	0	0	0	0	0	0	0	0	0	0	0	78	0	0	0	0	0	0	0	0	0	0	0	0	192	0
f9daf316526ebf4d2d2516d60523d2cd		0	0	0	0	0	0	0	0	0	0	0	0	0	0	0	0	0	0	0	0	0	0	0	0	0	0	0	0	0	0	0	0	0	0	0	0	0	0	0	0	2	0	0	0	0	0	0	0
78e688fb31bf350197ee5882852ce669		0	0	0	0	0	0	0	0	0	0	0	0	0	0	0	461	0	0	0	0	0	0	0	0	0	0	0	0	0	0	0	0	0	0	0	0	0	0	0	0	0	0	0	0	0	0	0	0
8e43592c790acd28784c16f154cc4c40		0	0	0	0	0	0	0	0	0	0	468	0	0	0	0	0	222	0	0	0	89	0	0	0	0	0	0	0	0	0	0	0	0	0	0	0	0	0	0	0	0	0	0	0	0	0	0	0
53df712850bc8e2113f6b0854fb82436		0	0	0	0	273	0	0	213	0	0	0	38	0	0	0	0	0	0	28	0	0	0	0	0	0	0	0	0	0	0	0	0	0	0	0	0	0	0	22	0	0	0	0	0	0	22	0	0
6ca65027d6578419397c5cf9041d9159		0	0	0	0	0	0	0	0	0	0	0	0	0	0	0	1163	0	0	0	0	0	0	0	0	0	0	0	0	0	0	0	0	0	0	0	0	0	0	0	0	0	0	0	0	0	0	0	0
c17a59da15f0d3022766a136ff8e20fe		112	0	0	0	0	0	0	0	0	0	0	0	83	0	0	0	0	0	0	0	0	0	0	0	0	0	0	0	0	0	0	0	0	0	0	0	0	0	0	0	0	0	0	0	0	0	0	0
394a0cd33060feb6190ac2bde13442a9		0	0	168	0	0	0	0	0	0	0	0	0	0	0	0	0	0	0	0	0	268	0	0	0	0	0	0	0	0	0	0	0	0	0	0	0	0	0	11	0	0	0	0	1	0	0	0	0
4e0a53aae465e646988960b43fc0324d		0	0	0	0	0	0	0	0	0	0	0	0	0	0	0	0	0	0	0	0	0	0	0	0	0	0	0	0	0	0	0	0	0	0	0	0	0	0	0	0	0	0	0	0	0	0	0	0
e4fb276bac668ec6ac4ea5a4ef3cba6c		0	0	0	0	0	0	0	0	0	0	0	0	0	0	0	0	0	0	0	0	0	0	0	0	0	61	167	0	0	0	0	0	0	0	0	0	0	0	0	0	73	0	0	0	0	0	0	0
4f6b94d4a209785c5d74c02cfe88ef2a		0	0	0	0	0	0	0	0	0	0	0	0	0	0	0	0	0	0	0	0	0	0	0	0	0	0	0	0	0	0	0	0	0	0	0	137	0	0	0	0	0	0	0	0	0	0	0	0
6c5279f91fba973fbfe327a489dd9839		0	0	0	0	0	0	0	0	0	0	0	0	0	0	0	0	0	0	0	2333	0	0	675	0	0	0	0	0	0	0	0	0	0	0	0	0	0	0	0	0	0	0	0	0	0	0	0	0
1dffb716e21353e06a9c502022eda340		0	0	0	0	0	0	0	0	0	0	0	0	0	0	0	0	0	0	0	0	0	0	0	0	0	0	0	0	0	0	0	0	0	0	0	0	0	0	0	0	0	0	0	0	0	0	0	0
144255dc55c976eb45537bb36c47f652		0	0	0	0	0	0	0	0	0	0	278	0	0	0	0	0	0	0	0	0	0	121	0	0	0	0	0	0	0	0	0	0	0	0	0	0	0	0	0	0	43	0	0	0	0	0	0	0
60842e50ff23f0eeb0a7c99aaa4bc293		0	44	0	0	0	0	0	0	0	0	0	0	0	99	0	0	0	0	0	0	0	0	0	0	0	0	0	0	0	0	0	0	0	0	0	0	0	0	0	0	0	5	798	0	0	0	0	0
86133c32c1e749fde0ba90bbd6aa02c0		75	0	0	0	0	0	0	0	0	0	0	0	0	0	0	0	0	0	0	0	0	0	0	0	0	0	0	0	0	0	0	0	0	0	0	0	0	0	0	0	0	0	0	374	0	0	0	0
562a261e2719c1af8f8b1a85fd489231		0	0	0	0	0	0	0	0	0	0	0	0	0	0	0	0	0	0	0	0	0	0	0	0	0	0	0	0	0	0	0	0	0	0	0	0	0	0	0	0	0	0	0	0	2220	0	0	0
0836a7849bfa148169ce91bf9617ebd5		0	0	20	0	0	0	0	0	0	0	0	0	0	0	0	0	0	0	0	0	0	0	0	0	0	0	0	0	0	0	0	0	0	0	0	0	0	0	0	0	0	0	0	0	0	0	0	0
d415826fef4d71431dcafc0a0a85b4c7		169	0	0	0	0	0	0	0	0	0	0	0	0	0	0	107	0	0	0	0	0	136	0	0	0	0	104	0	0	0	0	0	0	0	0	0	0	0	0	0	0	0	0	0	0	0	0	0
21fe3ee7970116a6eabe6767371257e3		0	0	89	0	0	0	148	0	142	151	177	0	0	0	84	0	155	0	0	75	23	0	0	0	0	0	0	0	90	11	0	0	0	0	0	0	0	0	0	0	0	0	0	0	0	0	0	0
21ee16f18f21f763b240ba3cda1959ce		0	0	0	0	0	0	0	0	0	0	0	0	0	174	0	0	160	0	0	0	0	0	0	0	0	0	0	0	0	0	0	0	0	0	0	0	0	0	0	0	54	0	0	0	1413	0	0	0
355bdc6a1cebff5fd2891cc9f35568ed		0	0	0	0	0	0	0	0	0	0	0	0	0	0	0	0	0	0	0	2962	0	0	0	0	0	0	0	0	0	0	0	0	0	0	0	0	0	0	0	0	0	0	0	0	0	0	0	0
52b6f6908c22444e489d26e5ccf55cd1		0	0	0	0	0	0	0	0	0	0	0	0	0	0	0	0	0	0	0	0	0	0	0	0	0	0	0	0	0	0	0	0	0	0	0	0	0	0	0	0	0	0	0	0	0	0	109	0
4cd696e85cfcd8d6064946e2f4d36643		0	0	0	0	0	0	0	0	99	0	0	0	0	0	0	0	0	0	0	0	0	0	0	0	0	0	0	0	0	0	0	0	0	0	0	0	0	35	70	0	0	0	103	0	0	0	0	0
50c71c9b57f8f9ec29fe84eef172ef47		0	0	0	0	0	0	59	0	0	0	17	96	0	116	0	0	0	0	0	0	36	7	0	0	0	0	81	0	0	0	0	22	0	0	0	0	4	0	0	0	4	0	0	0	0	0	0	0
0a7bbd2bc38b142fcf6d185c69a09485		0	0	0	0	0	0	0	0	0	0	0	0	0	0	0	0	133	0	0	359	0	0	0	0	0	0	0	0	0	527	177	0	154	0	0	0	0	0	0	0	0	0	0	0	0	0	53	0
34002a4f4188c4ef87851c72aa568efa		0	0	0	0	0	0	51	0	0	0	0	38	0	0	140	0	0	0	0	0	0	0	0	0	0	0	44	0	0	0	0	0	0	0	0	0	0	0	0	25	0	123	0	0	205	0	0	0
170f079cfc70a3538de7c270658d225e		13	0	84	0	0	0	0	0	0	0	0	0	30	0	0	0	0	0	289	0	0	0	0	0	0	0	0	0	0	0	96	0	0	0	0	0	0	0	0	0	0	0	0	0	0	34	0	0
5078497a3ffa8be8f0c3264bf96e34cf		0	0	0	0	0	0	0	0	0	83	42	0	0	296	0	0	0	0	0	0	0	0	0	0	0	0	0	0	0	0	0	0	0	0	0	0	0	0	0	0	0	0	0	0	0	0	0	0
9744964be321d7906aab306b772a0ae2		75	0	0	0	0	0	0	0	0	0	53	129	0	0	0	0	0	0	121	0	0	121	0	0	0	0	0	0	0	0	0	0	0	0	0	0	0	0	0	0	0	0	0	0	0	0	0	0
85ce65c9e2e39f03ec0859758707ed76		0	0	0	0	0	0	0	0	0	0	0	0	0	0	0	0	0	0	0	0	0	0	0	63	0	0	0	0	0	0	0	0	0	0	0	0	0	0	0	0	0	0	0	0	0	0	0	0
3aa5e996b353904f48d3ff209be9fa2d		0	0	0	0	0	0	0	0	0	0	0	0	0	0	0	0	0	0	0	0	0	0	0	0	0	0	0	0	0	0	0	0	0	0	0	0	0	0	0	0	0	0	0	0	0	0	0	0
8300a0b0193dbab5da50985c263789b0		0	0	0	0	0	0	0	0	0	0	0	0	0	0	0	0	1608	0	0	107	0	0	0	0	0	0	0	0	0	0	69	0	94	0	0	0	0	0	0	0	0	0	0	0	0	0	0	0
54b55bf87d4706504d400bfe1627923d		0	0	0	0	0	0	0	0	0	0	98	323	0	0	0	0	294	0	0	0	0	1166	0	0	0	0	0	0	0	0	0	0	0	0	0	0	0	0	0	0	0	0	0	0	0	0	0	0
1305a8a340b6e00ba19b49504508fb95		0	0	0	0	0	0	0	0	0	0	0	0	0	0	0	0	0	0	0	0	0	0	0	0	245	0	0	0	0	0	0	0	0	0	0	0	0	0	0	0	0	0	0	0	0	0	0	0
320aba02b12c2e0203e910fcb5cad063		0	0	0	0	0	0	0	0	0	0	0	0	0	0	0	0	0	0	0	0	0	0	0	0	0	0	0	0	0	0	0	0	0	0	0	0	0	0	0	0	0	0	0	0	0	0	0	0
460977f7112b0d42d2ffd781105a6bf8		0	0	0	0	0	0	0	0	0	0	0	0	0	0	0	0	0	0	0	0	0	0	0	0	0	0	0	0	0	0	0	0	0	0	0	0	0	60	0	0	0	12	1822	0	0	0	0	0
2c92ce927aaddf0afa787f179e0a4a2c		0	0	21	104	0	0	0	50	0	0	0	0	0	0	0	0	0	40	0	0	0	0	0	0	0	0	59	77	71	0	0	0	0	0	0	0	0	0	0	0	0	0	0	30	0	0	0	0
723d93586eabafd02a3fbd9e012073fa		0	0	0	0	0	0	0	0	0	0	0	0	0	0	0	0	0	0	0	0	0	0	0	228	0	59	0	0	0	0	0	0	4	0	82	0	0	0	0	0	0	0	0	0	0	0	0	0
f96d5fb920d424344de9158e5fd15624		0	0	0	0	0	0	0	0	0	0	0	0	0	0	0	0	184	0	0	0	0	0	0	0	0	65	0	0	0	0	0	0	0	0	0	19	0	0	0	0	0	0	0	0	0	0	0	0
e9bca1019804cd71ea5acd7650c4338a		193	0	0	0	0	0	0	0	0	1076	0	0	175	0	0	0	0	0	0	0	0	0	0	0	0	0	0	0	0	0	0	0	0	0	0	0	0	0	0	0	0	0	0	0	0	0	0	0
fc2f5753826ca7be995ae3819c38f3cb		0	0	0	0	0	0	0	0	0	0	0	0	0	0	0	0	0	0	0	0	0	0	0	0	0	0	0	0	0	0	0	0	0	0	0	0	0	0	0	0	0	0	0	0	0	0	0	0
23a2141e547b0d0765a32fada93c3c97		0	0	0	0	0	0	0	0	0	0	0	0	0	0	0	0	0	0	0	0	0	0	0	0	0	0	0	0	0	0	0	0	0	0	0	0	0	0	0	0	0	0	0	0	0	0	0	0
ded19f61f5f6a080f80db255e307bf26		0	0	0	0	0	0	0	0	0	0	0	0	0	0	0	0	0	0	0	0	0	0	0	0	0	0	0	0	0	0	0	0	0	0	0	0	0	0	0	0	0	0	0	0	0	0	0	0
87538c7ff9365773d4bfadcf0a321db9		0	0	0	0	0	0	0	0	0	0	0	0	0	0	0	0	0	0	0	0	0	0	0	0	0	0	0	0	0	0	0	0	0	0	0	0	0	0	0	0	0	0	0	0	0	0	0	0
d26d0c9132966bb9f3f2d0a9f96e682a		0	0	0	0	0	0	0	0	0	0	0	0	0	0	0	0	0	0	0	0	0	0	0	0	0	0	0	0	0	0	0	0	0	0	0	0	0	0	0	0	0	0	0	0	0	0	0	0
4f128b0c0bc0e4b2cc333a61ffd828a6		0	0	0	0	0	0	0	0	0	0	0	0	0	0	0	0	0	579	0	0	0	107	0	0	0	0	0	0	0	0	0	0	0	0	0	0	0	0	0	0	0	0	0	0	0	0	0	0
73e1f4f7033f4e5108eb702e6c6830cc		0	0	0	0	0	0	0	0	0	0	0	0	0	0	0	0	0	0	0	0	0	0	0	0	0	0	0	0	0	0	0	0	0	0	0	0	0	0	0	0	0	0	0	0	0	0	0	0
f105a83882039d9f0c4d6e91d380f49d		0	0	0	0	0	0	0	0	57	0	0	0	0	0	0	0	0	0	0	0	0	0	0	0	0	0	0	0	0	0	0	0	0	0	0	0	0	0	0	0	0	0	0	0	0	0	0	0
c48ac5f7d9e4224dbd175b8c8e9a38e7		0	0	0	0	0	0	0	0	0	0	0	0	0	0	0	0	48	0	0	0	39	0	0	0	0	0	0	0	0	0	0	0	0	0	0	0	0	0	0	0	0	0	0	0	0	0	0	0
63ab13e240b55fdc54fee929c0cb257c		0	0	0	0	0	0	0	0	0	0	0	0	0	0	0	0	0	0	0	0	0	0	0	0	0	0	0	0	0	0	0	0	0	0	0	0	0	0	0	0	0	0	0	0	0	0	0	0
ffdfe228c8bb2a09412c56280b4e8f64		0	0	0	0	0	0	0	0	0	0	0	0	0	0	0	0	0	0	0	0	0	0	0	0	0	0	0	0	0	0	0	0	0	0	0	0	0	0	0	0	0	0	0	0	0	0	0	0
1a2df432bfd76c87a57608faedc3d46f		213	0	0	0	0	0	0	0	0	0	0	0	0	0	0	0	0	0	0	0	0	0	0	0	0	0	0	0	0	0	0	0	0	0	0	0	0	0	0	0	0	0	0	0	1934	0	0	0
fe21356901fe445745fc07e14f90f3c8		0	0	0	0	0	0	0	0	0	0	0	0	0	0	0	0	0	0	0	0	0	0	0	0	0	0	0	0	0	0	0	0	0	0	0	0	0	0	0	0	0	0	0	0	0	0	0	0
549eab2462f6a871874c034d57cf1502		0	0	0	0	34	36	0	0	0	0	0	94	19	0	0	0	0	0	67	0	485	0	0	0	0	79	0	0	0	0	0	0	0	0	0	75	15	0	0	0	0	0	0	91	0	0	0	0
e05890330ff1b24ca890b44268e805a5		0	0	0	0	0	0	0	0	0	0	170	0	0	0	0	0	0	0	0	0	0	0	0	0	0	0	0	0	0	0	0	35	0	0	0	0	93	0	0	0	0	0	0	0	299	0	0	0
ebfff0128bd23c0b640b81b45f07f954		0	0	0	0	0	0	0	0	0	0	0	0	0	0	0	0	0	0	0	0	0	0	0	0	0	0	0	0	0	0	18	0	0	0	0	0	0	0	0	0	0	0	0	0	0	0	0	0
861add376149471d2678605fc49c6b35		0	0	0	0	0	0	0	0	0	0	0	0	0	0	79	0	0	0	0	0	0	0	179	0	0	0	0	0	0	0	0	0	0	0	0	0	0	0	0	0	0	0	0	0	0	0	0	0
106a03cc202cf7ada5847af8d45ce42e		0	0	0	0	0	0	0	0	0	0	0	0	0	0	0	0	0	0	0	0	0	0	0	0	0	0	0	0	0	0	0	0	0	0	0	0	0	0	0	0	0	0	0	683	0	0	0	0
0d934e43d8a26b4bff04c4e11007c80a		0	0	0	0	0	0	0	0	0	0	0	0	0	0	0	0	0	0	0	0	0	0	0	0	0	0	0	0	0	0	0	0	0	0	0	0	0	0	0	0	0	0	0	1582	0	0	0	0
0e8233e9ca1db10a28ea0cfb6b20a949		0	0	0	0	0	0	0	0	0	0	0	0	0	0	0	0	0	0	0	0	0	0	0	0	0	0	0	0	0	0	0	0	0	0	0	0	0	135	0	0	0	0	2085	0	243	0	0	0
06c31c24f79a5ccb048244b8efdbe663		0	0	0	0	0	84	0	0	0	0	0	0	0	0	0	0	0	0	0	0	0	238	0	0	0	0	0	0	0	0	0	0	0	0	0	0	0	0	0	0	0	0	0	0	0	0	23	0
5124af5f1bb6bc207b8c5dc9701a81f0		0	0	0	0	0	0	0	0	0	0	0	0	0	0	0	0	0	0	0	0	0	0	0	0	0	0	0	0	0	0	0	0	0	0	0	0	0	0	0	0	0	0	0	0	4	0	0	0
87b0ef72ee80f4bb7574a2152a5ca650		0	0	45	0	0	0	0	0	0	0	107	0	0	0	0	80	0	0	104	87	78	0	106	0	0	0	0	0	0	0	0	0	0	0	0	0	0	0	0	0	0	0	0	0	0	0	0	0
2206a1c1806c145e88220ea0a4e60a3c		0	0	0	0	0	0	0	65	24	74	0	0	0	0	0	0	0	0	56	0	0	50	0	0	0	0	0	0	0	0	0	0	0	0	0	0	0	0	0	0	0	0	518	0	0	0	0	65
86ab6718fa10f1d797b665a8727a154a		0	0	0	0	0	0	0	300	0	0	0	0	0	0	0	0	0	0	0	0	0	0	0	0	0	0	0	0	0	0	0	0	0	0	0	0	0	0	0	0	0	0	0	0	0	0	0	0
7e098158ab0cf4c1d3a3bcfddb44b12e		0	0	0	0	0	0	0	1	0	0	0	0	0	65	0	0	0	0	0	0	0	0	0	0	0	0	0	0	0	0	0	0	0	0	0	0	0	0	0	0	0	0	0	0	0	0	0	0
24bda11a1adbc172505971bc160445f9		0	54	36	0	0	0	0	0	0	0	0	0	0	0	0	0	0	0	0	0	0	0	0	0	0	0	0	0	0	0	0	0	0	0	0	0	0	0	0	0	0	0	0	0	0	0	0	0
af78fb35cfc913fd50c78636d4d03947		0	0	0	0	0	2275	0	0	0	0	0	0	0	0	0	0	0	0	0	0	415	0	0	0	0	0	0	0	0	0	0	0	0	0	0	0	0	0	0	0	0	0	0	0	0	0	0	0
42a644840fbb32f3354296380618802a		0	0	94	0	170	0	0	0	0	0	0	0	0	0	0	0	0	0	0	0	0	0	0	0	0	0	0	0	0	0	0	0	0	0	0	0	0	0	0	0	0	0	0	0	0	0	0	0
aa2be53950cfb2cc25d566e35b70760a		0	0	0	0	0	0	0	1254	0	0	0	0	0	0	0	0	0	0	0	0	0	0	0	0	0	0	0	0	0	0	0	0	0	0	0	0	0	0	0	0	0	0	0	0	0	0	0	0
11b1ce6c7054d8d813528ee67f2d0487		0	0	0	16	0	0	0	258	0	0	0	45	61	9	0	0	0	8	0	52	0	0	0	0	0	0	0	0	0	0	6	0	0	0	0	0	0	0	0	0	0	0	0	0	0	11	0	0
cf2d9b00f9059d4a40382ccdc6f7c228		92	0	0	0	0	0	0	0	0	0	0	19	27	0	0	43	65	147	0	0	0	0	0	0	0	0	0	0	0	0	0	0	0	0	0	0	0	0	0	0	0	0	0	590	0	0	0	0
8d4abe0c2363be17aa4fb16e4129fc4d		0	0	0	0	0	0	0	0	0	0	0	0	0	0	0	0	0	0	0	0	0	0	0	0	0	0	0	0	0	0	0	0	0	404	0	0	0	0	0	0	0	44	0	0	0	0	0	0
edb4eb06987a604ef7602c910bb96b24		250	0	0	0	0	0	0	0	0	0	0	0	0	0	0	0	0	0	0	0	0	0	0	0	0	0	0	0	0	0	0	0	0	0	0	0	0	0	0	24	0	0	0	0	0	0	0	0
f6a97a4fffef46ba2ae421bf3ef8d954		0	0	0	0	0	0	0	0	0	0	0	0	0	0	0	0	0	0	0	0	0	0	0	0	0	0	0	0	0	0	0	0	0	0	0	0	0	0	0	0	0	0	0	0	0	0	0	0
0945e5a3d5da9a345b1446056e99759a		0	0	0	0	0	0	163	0	13	0	0	24	0	0	0	0	3	0	0	0	3	0	0	0	0	0	0	0	0	0	0	0	0	24	0	0	0	0	0	0	0	0	0	0	0	0	0	0
0e9c465e828f552836b35778ad573910		0	0	0	0	0	0	0	0	0	0	0	0	0	0	0	0	0	32	0	0	0	0	0	0	0	0	0	0	0	0	0	0	0	0	0	0	0	0	0	0	0	0	0	17	85	0	0	0
544c83b08e02511444226410b31abf4c		118	0	0	0	0	0	0	0	0	0	118	67	0	0	0	0	0	0	0	0	0	0	0	0	0	0	0	0	0	0	0	0	0	0	0	0	0	0	0	0	0	0	0	0	0	0	0	0
0f5d3077cb447220cfc11ead574b6a1c		499	0	0	0	0	0	0	0	0	0	48	0	0	0	0	24	0	0	24	141	84	0	0	0	0	15	133	0	0	0	38	0	0	0	0	0	0	0	0	0	0	0	0	0	0	0	0	0
11e40e9070f097f355c3d4a0d7298e0c		0	0	0	0	0	0	0	0	0	0	0	41	0	0	0	0	0	0	0	155	0	0	0	0	0	0	0	0	0	0	0	0	0	0	0	0	0	0	0	0	0	0	0	0	0	0	0	0
4c65e964136d203aaf223dd9adb2a43f		0	0	0	0	0	0	0	0	0	64	0	120	0	0	0	0	0	0	0	0	0	0	0	0	0	0	0	0	0	0	42	160	0	0	0	310	0	0	0	0	0	0	0	0	0	0	0	0
ef382932d5fb39a27928c01aba9c66bf		0	0	0	0	0	0	0	0	0	0	0	0	0	0	0	0	0	0	0	0	0	0	0	0	0	0	0	0	0	0	0	0	0	0	0	0	0	0	0	0	0	0	0	0	0	0	0	0
98d0d30d07521ddeee7248c9c42d4bc7		350	0	0	0	0	0	0	0	0	0	0	242	0	0	0	0	0	0	0	0	0	56	0	0	0	0	0	0	0	0	0	43	0	0	0	0	0	0	0	0	0	0	0	0	0	0	0	0
0eb8b147f117d01a8dec69a312415390		0	0	0	0	0	0	0	0	0	2631	0	0	0	0	0	0	0	0	0	0	0	0	0	0	0	0	0	0	0	0	0	0	0	0	0	0	0	0	0	0	0	0	0	0	0	0	0	0
2f09072a3041df0c64cd681eaf79c1fb		0	0	0	0	0	0	0	0	0	0	0	0	0	0	0	0	0	0	0	0	0	0	0	0	0	0	0	0	0	0	0	0	0	0	0	0	0	0	0	0	0	0	0	0	0	0	0	0
fd315cb6241243bc326dd0220bc1356e		0	0	0	0	152	0	0	0	0	0	0	0	0	0	0	0	0	0	0	0	0	0	0	0	0	0	0	0	0	0	0	0	0	0	0	0	0	0	0	0	0	0	0	0	0	0	0	0
953a7098ad53aebbbecab7a864e4dd5a		0	0	0	0	0	0	0	0	0	0	0	0	0	0	0	38	0	0	0	0	18	0	0	0	0	0	126	0	0	0	0	0	0	0	0	0	0	0	0	0	0	0	0	1	0	0	0	0
3f6c1be7bd9f7e8282dd07ed8494667d		0	0	0	0	0	0	0	0	0	0	0	0	0	0	0	0	0	0	0	0	0	0	0	0	0	0	0	0	0	0	0	0	0	0	0	0	0	0	0	0	0	0	0	0	0	0	0	0
99884ee08b0004c51ae1748b491657af		0	0	0	0	0	0	0	0	0	0	0	0	0	0	0	0	0	0	0	0	0	0	0	0	0	0	0	0	0	0	0	89	0	0	0	0	0	0	0	0	0	0	0	0	0	0	0	0
5bbd5c21ef5e9a5bfb03bfbf4eba4c1b		0	0	0	0	0	0	0	0	0	0	56	0	0	0	0	0	0	0	0	0	0	0	0	0	0	0	0	0	0	0	0	0	0	0	0	0	0	0	0	0	0	0	0	0	0	0	0	0
8857e591e9add89ee1bbf12f45c4008a		0	0	0	0	0	0	0	0	0	0	0	0	0	0	0	0	0	0	0	0	0	0	0	0	0	0	0	0	0	0	0	0	0	0	0	0	0	0	0	0	0	0	0	0	0	0	0	0
dd2de56b2160659d45c9ca93ec2b2413		0	0	0	0	0	0	0	0	0	0	0	0	0	0	0	0	0	0	0	0	0	0	0	0	0	0	0	0	0	0	0	0	0	0	0	0	0	0	0	0	0	0	0	0	0	0	0	0
a55d062e8e83fc1ef4906fa5221b9902		0	0	0	0	0	0	0	0	0	0	0	0	0	0	0	0	0	0	0	0	0	0	0	0	0	0	0	0	0	0	0	0	0	0	0	0	0	0	0	0	0	2579	0	0	0	0	0	0
cd7ad4040217fa927a33a104d19d9cf7		0	0	0	0	0	0	0	0	0	0	0	0	0	0	0	0	0	0	0	0	0	0	0	0	0	0	0	0	0	0	0	0	0	0	0	0	0	0	0	0	0	0	0	0	0	0	0	0
65a1eb438c15f97d7ab241a223ad0d19		0	0	0	0	83	0	0	0	0	0	0	0	0	0	0	0	0	0	0	0	0	0	0	0	0	0	0	0	0	0	0	0	0	0	0	0	0	0	0	0	0	0	0	0	0	0	0	0
f4afaeb1a2447adc3d92a93661beb380		44	0	0	0	0	0	0	0	0	0	0	0	30	0	0	82	65	0	56	0	0	0	0	0	0	0	107	0	0	0	0	0	0	0	0	0	0	0	0	0	0	0	0	209	0	0	0	0
f18dcbee537562351840680e7bde2e23		0	0	0	0	0	0	0	0	76	0	0	0	0	87	0	0	0	0	0	0	0	0	0	0	0	0	0	0	0	0	0	0	0	0	0	0	15	0	0	0	0	0	0	0	0	0	0	0
4beba9423adf9320c4a0dc622120f1d9		0	0	0	0	0	2560	0	0	0	0	0	0	0	0	0	0	0	0	0	0	0	0	0	0	0	0	0	0	0	0	0	0	0	0	0	0	0	0	0	0	0	0	0	0	0	0	0	0
ba4f7f2d218256336e8715bb699efa1d		0	0	0	0	0	0	0	0	0	782	34	0	0	206	0	0	0	0	0	0	0	0	0	0	0	0	0	0	0	0	0	0	16	0	0	0	0	0	0	0	0	0	0	0	0	0	0	0
9c0a0a038c15eefccbbd72194b334f43		0	0	0	0	0	0	0	0	0	0	0	0	0	0	0	0	0	0	0	0	0	0	0	0	0	0	0	0	0	0	0	0	0	0	0	0	0	0	0	0	0	0	0	0	0	0	0	0
aa22caafb23d2dd18116650a7d3ce161		68	0	0	0	0	0	0	0	0	0	46	0	54	0	0	22	0	0	0	0	0	0	0	0	0	0	0	0	0	0	18	0	0	0	0	0	0	0	0	0	0	0	0	0	0	0	0	0
d730126e30c575d80868f150443bf21a		0	0	0	0	0	0	9	0	0	0	0	0	0	0	0	0	0	0	0	0	0	0	0	0	0	0	0	0	0	0	0	0	0	0	0	0	0	0	0	0	0	0	0	0	0	0	0	0
0723a260b6a501229a501b1c6ab7ac96		51	0	299	0	0	0	1	46	0	0	0	0	0	0	0	6	2	0	233	0	3	5	276	0	0	0	0	0	0	0	0	0	0	0	0	0	0	0	0	0	0	0	0	0	0	0	0	0
d1eb85694c645f4371c45e1021d8c104		89	0	0	0	0	0	0	3	0	0	0	0	0	0	0	0	0	0	0	0	0	0	0	0	0	0	0	2	0	0	0	0	0	0	0	0	0	0	0	0	0	0	0	0	11	0	0	0
6ad568104680ee89c70bdf18dfa32569		0	0	0	0	0	0	0	0	13	0	344	0	0	0	0	0	0	0	0	0	0	0	0	0	0	0	0	0	0	0	14	0	0	0	15	23	0	0	0	0	0	0	0	0	0	29	0	0
1a9597a6c26a088c266dc7163d9b5ec1		63	0	0	0	0	0	0	1	0	0	0	2	0	0	0	0	0	0	0	0	0	0	0	0	0	0	0	0	0	0	0	0	0	0	0	0	0	0	0	0	0	0	0	0	0	0	0	0
2f01d4983fb295518c0e37f2a516f13d		0	0	0	0	0	0	0	0	0	0	506	46	0	0	0	0	0	0	0	0	71	0	0	0	0	0	0	0	0	0	0	0	0	0	0	0	0	0	0	0	0	0	0	504	0	0	0	0
b2812121a19c84a686134573a0d84dc3		0	0	0	0	0	0	0	0	0	0	0	0	0	0	0	0	0	0	0	0	0	0	0	0	0	0	0	0	0	0	0	47	0	0	0	0	0	0	0	0	0	0	0	0	0	0	0	0
5219759c9b7b92d9cd6b6cd3e65f9168		0	0	0	0	0	0	0	0	0	0	0	0	0	0	0	0	0	0	0	24	0	0	0	0	0	0	0	0	0	0	0	0	0	0	0	0	0	0	0	0	0	0	0	0	0	0	0	0
26578f1e23bbb1ad948adb2dc7a48c0e		0	0	0	0	0	0	0	0	0	0	0	0	0	0	0	0	0	0	0	0	0	0	0	0	0	0	0	0	0	0	0	0	0	0	0	0	0	0	0	0	0	0	0	0	0	0	0	0
7b2c59183d1597e7df862cfeb5d68eb2		0	0	0	0	120	0	89	0	114	0	100	0	45	90	0	0	0	146	0	0	0	0	0	0	0	0	0	0	0	0	0	0	0	0	0	0	0	0	0	0	0	0	0	0	0	0	0	0
2d707679563790df877ced9c364731a9		0	0	0	0	0	0	0	0	0	0	0	0	0	0	0	0	0	120	0	613	0	0	0	0	0	0	0	0	0	0	44	0	0	149	0	0	0	0	0	0	0	0	0	0	0	0	0	0
6733cae4ba8e32548b2b239d398433a3		0	0	0	0	0	0	0	0	0	0	0	0	0	0	0	0	0	0	0	0	0	0	0	0	0	0	0	0	0	0	0	0	0	0	0	0	0	0	0	0	0	0	0	0	0	0	0	0
55ee7de6716e48d93ead3a5da3b5965c		0	0	0	0	0	0	0	0	0	0	0	0	0	0	0	0	0	0	0	0	0	0	0	0	0	0	0	0	0	0	0	0	0	0	0	0	0	0	0	0	0	0	0	0	0	0	0	0
d4fddd56a8e91f9af7080f0b2436c675		0	0	0	0	0	0	0	0	0	0	0	0	0	0	0	0	0	0	0	0	0	0	62	0	0	0	0	0	0	0	0	0	0	0	0	0	0	0	0	0	0	0	0	0	0	0	0	0
d79384aba07e5003d04957f36be551e1		0	0	0	0	0	0	0	0	0	0	0	0	0	0	0	0	6	198	0	0	0	0	0	0	0	0	0	0	0	0	0	0	0	0	0	0	0	0	0	0	0	0	0	0	0	25	0	0
27d9349f84cf7563b2c5733e13393078		0	200	0	0	0	0	0	0	0	0	63	0	0	0	0	0	0	0	0	0	0	0	0	0	0	0	0	0	0	107	0	0	0	0	0	0	0	0	0	0	0	0	0	0	0	0	0	0
76c762b5156ae94a0c94702701c38e44		0	3	16	0	0	0	0	7	0	0	15	0	0	0	0	0	0	21	5	12	0	0	0	0	0	0	0	0	0	0	7	0	0	0	0	0	0	0	0	0	0	0	339	52	0	0	0	71
d4ed62f4626a56ef8c39ecad8524f683		0	0	0	0	0	0	0	0	0	0	0	0	0	0	0	0	0	0	0	0	0	0	0	0	0	0	0	0	0	0	0	0	0	0	0	0	0	0	0	0	0	0	0	0	0	0	0	0
6b5d08e060493f2b5cb59bb8fae4a121		0	0	0	0	0	0	0	0	0	0	0	0	0	0	0	0	0	0	0	0	0	0	0	0	0	0	0	0	0	0	0	0	0	0	0	0	0	0	0	0	0	0	0	0	0	0	0	0
2c4179ea7ffa17e7bf08e98cb0382b40		0	0	0	0	0	0	0	0	0	0	0	0	0	0	0	0	0	0	0	0	0	0	0	0	0	135	0	0	0	0	0	0	0	0	0	0	0	0	0	0	0	0	0	0	0	0	0	0
796adc1ef8957e45fafafefabb7fcfd2		0	0	0	0	0	0	0	0	0	0	0	0	0	1128	0	0	0	0	0	0	0	0	0	0	0	0	0	0	0	0	180	0	0	0	0	0	0	0	0	0	0	0	0	0	0	0	0	0
c086d0d18ae5c93e456598c3f3f8f501		0	0	62	0	0	0	0	0	0	104	37	0	0	0	73	0	0	0	0	0	0	0	0	24	0	0	0	0	0	0	14	0	0	0	0	0	0	0	0	0	0	5	0	0	0	0	0	0
84d4a70d461f194277ae2919fd9c3147		0	0	0	0	0	0	34	0	0	0	0	0	0	46	0	0	25	0	0	0	28	23	112	18	0	0	0	0	0	0	0	0	0	0	0	0	0	0	0	0	0	0	0	0	0	0	0	0
16c7da2f734203e08bab64db8c25cdef		0	0	0	0	0	0	0	0	0	250	0	0	0	0	11	0	0	0	103	0	0	0	0	0	0	0	0	0	0	0	0	0	0	0	0	0	0	0	0	0	0	0	0	0	0	0	0	0
f1304e4a8fcd95460f011048638eee3e		0	0	0	0	0	0	0	0	0	0	0	0	0	0	0	0	0	0	0	0	0	0	0	0	0	0	0	0	0	0	0	0	0	0	0	0	0	0	0	0	0	0	0	0	0	0	0	0
cea1899ada14086424548fee0e998e39		0	0	0	0	0	0	0	0	0	0	0	0	0	0	0	0	0	0	0	0	0	0	0	0	0	0	0	0	0	0	0	0	0	0	0	0	0	0	0	0	0	0	0	0	0	0	0	0
735d5c51f1f6409c73816ae9f11bd7fc		0	0	0	0	0	0	0	0	0	53	0	0	0	0	0	123	280	0	0	83	0	0	0	0	0	0	0	0	0	0	0	0	0	0	0	0	0	0	0	0	0	0	0	0	0	0	0	0
94ab8b84142106e45e7797c765a30bb5		0	0	0	0	0	0	0	0	0	0	0	0	0	0	0	0	0	0	0	0	0	0	0	0	0	0	0	0	0	0	0	0	0	28	0	0	0	0	0	0	0	0	0	0	0	0	0	0
8f53da307a5803d56e53ae07d1b7278c		0	0	0	0	0	13	0	0	0	0	0	0	0	0	0	0	0	0	0	0	0	0	0	0	0	0	0	0	0	0	0	0	0	0	0	0	0	0	0	0	0	0	0	0	0	0	0	0
9cb88efdeb11cb28082c6a0a99b89f92		0	0	0	0	0	0	157	0	0	0	0	0	0	0	0	0	0	0	0	0	0	0	0	0	0	0	0	0	0	0	0	0	0	0	0	0	0	0	0	0	0	0	0	0	0	0	0	0
9412d97cadec9ee61bcaf060c6eeb136		0	0	0	0	0	0	0	0	66	0	0	0	0	0	0	0	0	0	0	0	0	0	0	0	0	0	0	0	0	0	0	0	0	0	0	0	0	0	0	0	0	0	0	0	0	0	0	0
3487e9b347e306d00c31f941526e34c5		0	0	0	0	0	0	0	0	0	0	0	0	0	0	0	0	0	0	0	0	0	0	0	0	0	0	0	0	0	0	0	0	0	0	0	0	0	0	46	0	0	0	0	0	0	0	0	0
986f21c67bbfb7e64c9139315361619b		0	0	0	0	0	0	0	0	0	0	0	0	0	0	0	0	0	0	0	0	0	0	0	0	0	0	0	0	0	0	0	0	0	0	0	0	0	0	0	0	0	0	0	0	0	0	0	0
69d26ec0fe68b1969236b7dc7eecda56		0	0	0	0	0	103	0	39	0	0	0	0	0	0	0	0	0	0	0	0	0	0	0	0	0	0	23	0	0	0	0	0	0	0	0	0	0	0	0	0	0	0	0	0	0	0	0	0
746bee192ff42414732e9dd1e830d05e		0	0	0	0	0	0	0	0	0	0	0	0	0	0	0	0	0	0	0	0	0	0	0	0	0	0	0	0	0	0	0	0	0	0	0	0	0	0	0	0	0	0	0	0	0	0	0	0
a27390a45f008447c2465271cb692f22		0	0	0	0	0	0	0	0	0	0	0	0	0	0	0	0	0	0	0	0	0	0	0	0	0	0	0	0	0	0	0	0	0	0	0	0	0	0	0	0	0	0	0	0	57	0	0	0
786c1faa80a0d398bdf4db6b910106b1		0	0	11	0	16	0	0	0	0	0	0	0	0	0	0	7	0	25	18	0	295	0	0	0	0	0	0	0	0	0	0	5	0	0	0	72	0	5	0	0	0	0	9	0	0	0	0	0
b896ae97ae770fddafa77a7027ec7fff		0	0	0	0	0	0	0	87	0	0	0	89	58	0	0	164	60	0	0	0	0	0	49	25	0	0	0	0	0	0	0	0	0	0	0	0	0	0	0	0	0	0	0	0	0	0	0	0
db3d92cebc751bdf4f7a76bee2e7b5e1		0	84	0	0	0	0	0	0	0	0	0	0	0	0	0	0	0	0	0	0	0	0	0	0	0	0	0	0	0	0	0	0	0	103	0	0	0	0	147	0	0	0	0	0	0	0	0	0
ec57c007d16e6ddeaa24089ec7087398		48	0	0	0	0	0	0	0	0	72	0	0	0	0	0	0	0	54	0	0	0	0	0	0	0	0	0	0	0	0	0	0	0	0	0	0	0	0	0	0	0	0	0	317	133	0	0	0
c4f5d15bd22e7ec3e3b3f91d3fad0a16		0	0	0	0	0	0	0	0	0	0	0	0	0	0	0	0	0	0	0	0	0	0	0	0	0	0	0	0	0	0	0	0	0	0	0	0	0	0	0	0	0	0	0	0	0	0	0	0
e92ffec82605fb64e116d25b94d90f8e		0	0	0	0	0	0	0	0	0	0	2	0	0	0	0	0	0	0	0	0	0	0	0	0	0	0	0	0	0	0	0	0	0	0	0	0	115	0	0	0	0	101	0	56	0	0	0	0
da964cae5ccfe6e0fd1d83884397c695		0	0	0	0	0	0	0	0	0	0	0	0	0	0	0	0	0	0	0	0	0	0	0	0	0	19	19	62	0	0	0	0	0	0	0	0	0	0	0	0	0	0	0	0	0	0	0	0
ccc8dbd0f13390c42df14c7bd12dae44		95	0	0	0	0	0	0	0	0	0	0	0	0	0	0	0	0	0	0	0	0	0	442	0	0	0	0	0	0	58	26	0	0	0	0	0	0	0	0	0	0	0	0	0	0	0	0	0
2a832f734bf92344f90fc1d2d30d46df		0	159	0	0	0	0	0	0	0	1111	0	0	0	0	0	0	0	0	0	0	0	0	0	0	0	0	0	0	0	0	0	0	0	0	0	0	0	0	0	0	0	0	0	0	0	0	0	0
99c7897c32768cc433056a0acc45b678		0	0	0	0	0	0	0	0	0	0	0	0	0	0	0	0	537	0	0	0	0	0	0	0	0	0	0	0	0	0	0	0	0	0	0	0	0	0	0	0	0	0	0	0	0	0	0	0
397c3c6a974a8237336d8d07099a32e0		0	0	0	0	0	0	0	0	0	0	0	0	0	0	0	0	17	0	0	18	0	20	0	0	0	0	0	0	0	0	0	0	0	0	0	0	0	0	0	0	0	19	0	0	0	0	0	0
c3f7ce233462f7bbc0c2bdeeb969eb5b		0	0	0	0	0	0	0	0	0	0	0	0	0	0	0	35	0	0	0	0	0	0	0	0	0	0	0	0	0	0	0	0	0	0	0	0	0	0	0	0	0	0	0	0	0	0	0	0
333d1599e5e4275bca006a5b5a5168d7		53	0	0	0	0	0	0	0	0	0	0	0	0	31	0	0	25	0	0	0	0	0	11	0	0	0	0	0	0	0	0	0	0	0	0	0	0	0	0	0	0	0	0	0	0	6	227	0
5703e73886ad95e16bd14fc3ab3d3ba8		0	0	0	0	0	0	0	0	0	0	0	0	117	0	0	41	0	0	0	0	0	0	0	0	0	0	177	0	0	0	27	0	0	109	0	0	0	0	0	0	0	0	0	0	0	0	0	0
4716db2268306310ce9a658b7c5b7a33		0	0	0	0	0	0	0	0	0	0	0	0	0	0	0	0	0	0	0	0	0	0	0	0	0	0	0	0	0	0	0	0	0	0	0	0	0	0	0	0	0	0	0	0	0	0	0	0
fe137092032924a5a529d10d4b60f11e		0	0	0	0	0	0	0	0	0	0	0	0	0	0	0	0	0	0	0	0	0	0	0	0	0	0	0	0	0	0	0	0	0	0	0	0	0	0	0	0	0	0	0	0	0	0	0	0
ff417334a6c36d2cd6edf229c7370a8c		0	0	0	0	0	0	0	0	0	0	2277	0	0	0	0	0	0	0	0	0	0	0	0	0	0	0	0	0	0	0	0	0	0	0	0	0	0	0	0	0	0	0	0	0	0	0	0	0
bc4552d0aec1567bf4e9c09601f45a4b		0	0	0	0	0	0	0	0	0	0	0	0	1032	0	0	0	0	0	0	0	0	0	0	0	0	0	0	0	0	0	0	0	0	0	0	0	0	0	0	0	0	0	0	0	0	0	0	0
3c90a9585cee4e629dfbcf4432bc9b24		0	0	0	0	0	0	0	0	0	0	0	121	0	0	0	0	0	0	0	0	0	0	0	0	0	0	0	0	0	0	0	0	0	0	0	0	0	0	0	0	0	0	0	0	0	0	0	0
02ceafff498c8cf114285918eb9aa00f		0	0	0	0	749	0	0	0	0	0	0	0	118	0	0	0	220	0	0	0	0	0	512	0	0	0	0	0	0	0	137	0	0	0	0	0	0	0	0	0	0	0	0	0	0	50	0	0
03405358086e52c26fe2464350d64b61		0	0	0	0	0	0	0	0	0	0	0	0	0	0	0	0	0	0	0	0	0	0	0	0	0	0	0	0	0	0	0	0	0	0	0	0	0	0	0	0	0	0	0	0	0	0	0	0
56849704b4ea15c5327c0466ffafffc1		0	0	0	0	0	0	0	0	0	0	0	0	0	0	0	0	0	0	0	0	0	0	0	0	0	0	0	0	0	0	0	0	0	0	0	0	0	48	0	0	0	0	1742	0	0	0	0	0
e114a183718b2e467e3adef624978b4f		0	0	0	0	0	0	0	0	0	0	0	0	0	0	0	0	0	0	0	0	0	0	0	0	0	0	0	0	0	0	0	0	0	0	0	0	0	0	0	0	0	0	0	0	0	0	0	0
166bbb96289377f4e5042107a788342e		0	0	0	0	0	0	0	0	0	0	0	0	0	0	0	0	0	0	0	0	0	0	0	0	0	0	0	0	0	0	0	0	0	0	0	0	0	0	0	0	0	0	0	0	1790	0	0	0
d5c02788d2eabca8e4974479c3f89121		0	0	0	0	0	0	0	0	0	0	0	0	0	0	0	0	0	0	0	0	0	0	0	0	0	0	0	0	0	0	0	0	0	0	0	0	0	0	0	0	0	0	0	0	0	0	0	0
6290cf8e39cfd4fd46bba4f9c17b7092		0	0	0	0	0	206	0	0	0	32	2	0	0	126	0	0	0	0	0	0	0	0	0	0	0	0	0	0	0	0	0	0	0	0	0	0	0	0	0	0	0	0	0	0	0	0	0	0
d18b51a41063f48ea824d8b3d988933c		74	0	0	0	0	0	0	0	0	0	0	0	0	0	0	0	0	0	0	0	0	0	0	0	0	0	0	0	0	0	0	0	0	0	0	0	0	0	0	0	0	0	0	0	0	0	0	0
0f349420afc43bd729b2c45ae93938d2		0	0	0	0	0	0	0	0	0	0	0	0	0	0	0	0	0	0	0	134	0	0	0	0	0	0	0	0	0	0	68	0	0	0	0	69	0	0	0	0	0	0	0	0	0	0	0	0
3ea66ae9b41f172d9278fe44d3a6fd13		0	0	0	0	0	0	0	0	0	0	0	0	0	0	0	0	0	0	0	0	0	0	0	0	0	0	0	0	0	0	0	0	0	0	0	0	0	0	0	0	0	0	0	0	0	0	0	0
ba104cfd2b4842b8170b59bb82cfb923		0	0	0	0	0	0	0	0	0	0	0	0	0	0	0	0	0	0	0	0	0	0	0	0	0	0	0	0	0	0	0	0	0	0	0	22	0	0	0	0	0	0	0	0	0	0	0	0
94c0ad72905019edca9e88b801130e58		0	0	0	0	0	0	0	0	0	0	0	0	0	0	0	0	60	57	0	0	0	108	0	0	0	0	0	0	0	0	36	0	0	0	0	0	0	0	0	0	0	0	0	0	0	0	0	78
f7e51b180858e5ede0599e9947e4c910		0	0	32	0	0	1	0	0	0	0	0	0	0	0	0	0	0	0	0	2	0	0	0	26	0	0	30	0	51	0	0	0	0	0	0	0	0	0	0	0	0	0	0	0	0	0	0	0
f4560f4b01a0afa42ecffc29681df7be		104	0	0	0	0	0	0	0	0	0	0	0	0	0	0	0	0	0	0	0	0	0	0	0	0	0	0	0	0	0	0	0	0	0	0	0	0	0	1156	0	0	0	0	0	0	0	0	0
51fec53bb54621ced958864e980ff037		0	0	0	0	0	0	0	0	0	0	0	0	0	0	0	0	0	0	0	0	0	0	0	0	0	0	0	0	0	0	0	0	0	0	0	0	0	0	0	0	0	0	0	0	0	0	0	0
34271d04e7bf8725570400d2a6a2f624		0	0	0	0	0	0	0	0	0	0	0	0	0	0	0	0	0	0	0	0	0	0	0	0	0	0	0	0	0	0	0	0	0	0	0	0	0	0	0	0	0	0	0	0	0	0	0	0
9de8e4dc2c99e781f09e726e1651ec00		0	0	0	0	0	0	0	0	0	0	0	1	0	0	0	0	125	0	0	0	0	0	0	0	0	0	0	0	0	0	0	0	0	0	0	0	0	0	0	0	0	0	0	0	0	0	0	0
bddd4b8b325e9b65080d11838df3c520		0	0	0	0	0	0	0	0	0	0	0	0	0	0	0	0	0	0	0	0	0	0	0	0	0	0	0	0	0	0	0	0	0	0	0	0	0	0	0	0	0	0	0	0	0	0	0	0
dad863f7bffa066aeb297bf39a2bd710		0	0	0	0	0	0	0	0	62	0	0	0	0	0	0	0	0	0	0	0	0	0	0	0	0	0	0	0	0	0	0	0	0	0	0	0	0	0	0	0	0	0	0	0	0	0	0	0
c603127b21f1853c9d6deeeb44718f5b		46	0	0	0	0	0	0	233	0	0	0	0	0	0	0	0	42	38	0	0	0	0	0	0	0	0	0	0	68	0	0	0	0	0	5	0	0	0	0	0	0	0	0	0	0	0	0	0
8d4c2d6745292eb8961a015c223255d4		98	0	0	0	0	0	0	0	0	120	0	111	159	0	0	104	80	0	22	0	73	0	0	0	0	0	0	0	0	0	0	0	0	0	0	0	0	0	0	41	0	0	0	0	0	0	0	0
18aed80ff1916d599e970607d911639a		0	0	252	0	3	0	0	0	0	0	0	0	0	0	0	69	193	0	168	95	0	0	0	15	0	0	0	0	0	0	0	0	0	0	0	0	0	0	0	0	0	0	0	0	0	0	0	0
f25aefe85fb1cc7f9122809cd0021ada		0	0	60	0	0	0	0	0	0	0	0	0	0	0	0	0	0	0	0	0	0	0	0	0	0	0	0	0	35	0	0	0	0	0	0	0	0	0	0	0	0	0	0	0	0	0	0	0
5976fd4aedbf487d67de161fb12b4e73		0	0	0	0	0	0	0	0	0	0	0	0	0	0	0	0	0	0	0	0	0	0	0	0	0	0	0	0	0	0	0	0	0	0	0	0	0	0	0	0	0	0	0	0	0	0	0	0
1bbbf39904d4f9c1fcbe02610b15e863		0	0	0	0	0	0	0	0	0	0	0	0	0	0	0	0	0	0	0	0	0	0	0	0	0	59	0	21	0	0	0	0	0	0	112	0	0	0	0	0	0	0	0	0	0	0	0	0
b6bd81242dcc2cc9da4d022562e790ef		74	0	0	0	0	0	0	0	0	0	0	0	69	0	0	0	0	0	39	21	0	27	0	0	0	0	32	0	0	0	0	0	0	16	0	0	0	0	0	0	0	0	0	0	72	0	0	0
5249465f3956e847bad2f4c2176e6cf5		0	0	0	0	0	0	0	0	0	0	2161	0	0	0	0	0	0	0	0	0	0	0	0	0	0	0	0	0	0	0	0	0	0	0	0	0	0	0	0	0	0	0	0	0	0	0	0	0
7b492d3c06bbb080280be23fb43e4352		54	0	0	0	0	0	0	317	0	0	0	0	0	0	0	0	0	0	0	0	0	0	0	0	0	0	0	0	0	0	0	0	0	0	0	0	0	0	0	0	0	0	0	0	0	0	0	0
c6fa39ff4f227b080ccdacdf62cfd5c0		0	0	0	0	0	0	0	0	0	0	0	0	0	0	0	0	0	0	0	135	0	0	0	23	0	0	0	0	0	0	0	0	0	0	0	0	0	48	0	0	0	0	322	9	0	0	0	39
a009e3c096f45f41ec4e8d17f286edbc		0	0	0	0	0	0	0	0	0	0	0	0	0	0	0	0	0	0	0	0	0	0	0	0	0	0	0	0	0	0	0	0	0	0	0	0	0	0	0	0	0	0	0	97	0	0	0	0
5e84130e552c4fde1b0b68e68d0488f1		0	0	0	0	0	0	0	0	0	0	0	0	0	0	0	0	0	0	0	0	0	0	0	0	0	0	0	0	0	0	0	0	0	0	0	0	0	0	0	0	0	0	0	0	0	0	0	0
d84f563ec08da57d0b80cd4bb2209a1a		0	35	30	32	0	24	0	0	0	17	0	0	0	0	79	0	0	51	0	0	0	0	42	0	0	0	0	0	0	0	0	31	0	0	0	0	0	0	0	0	0	0	104	13	114	0	0	0
952abd972f739ca891d95dc21cde1290		0	0	0	0	0	21	0	0	0	0	0	0	0	0	0	0	0	0	0	0	0	0	0	0	0	0	0	0	0	0	0	0	0	0	0	0	0	0	0	0	0	0	0	0	0	0	0	0
0def3c9f9757f207d8caca1b50cc2ce1		0	0	6	0	0	0	0	0	0	0	0	0	0	0	0	0	0	0	0	0	0	0	0	0	11	0	0	0	0	0	0	0	0	0	0	0	0	0	0	0	0	0	0	38	0	0	0	0
f360e77489676d0f532e8857c6043a0a		0	0	0	0	0	0	0	0	0	0	2128	0	0	0	0	0	0	0	0	0	0	0	0	0	0	0	0	0	0	0	0	0	0	0	0	0	0	0	0	0	0	0	0	0	0	0	0	0
737ae116e75e33db23b7171268b270ad		0	0	0	66	0	0	0	0	0	0	0	0	0	0	0	0	0	0	0	0	0	0	0	0	0	0	0	0	0	0	0	0	0	0	0	0	0	0	0	0	0	0	0	0	0	0	0	0
070af9bce9ec7b1dbfda88010ba2b58a		0	0	0	0	0	0	0	0	0	600	0	0	0	0	0	0	0	0	0	0	0	0	0	0	0	0	0	0	0	0	0	0	0	0	0	0	0	0	0	0	0	0	0	0	0	0	0	0
fbdf7179df4f02c27a6967df56ba6c5d		0	190	0	0	0	0	0	0	0	0	0	109	0	0	0	275	0	0	0	0	0	0	0	0	0	0	0	0	0	0	0	0	0	0	0	0	0	0	0	0	0	0	0	0	0	0	0	0
7c65148d151a1c61184fdd847f3b7b03		0	0	0	0	0	0	0	0	0	0	0	0	0	0	0	0	0	0	0	0	0	0	0	0	0	0	0	0	0	0	0	0	0	0	0	0	0	0	0	0	0	0	0	0	0	0	0	0
ba37d930dffe841e0281c618d8c0f1d1		0	0	0	0	0	0	0	0	0	0	0	0	50	32	0	97	0	0	0	0	0	0	0	0	0	0	0	0	0	0	0	0	0	0	32	0	0	0	0	0	0	0	0	0	0	0	0	0
e6241f35e92c0011084463b7156f5643		0	0	0	0	0	0	0	0	0	0	0	0	0	0	0	0	0	0	0	0	0	0	0	0	0	0	0	0	0	0	0	0	0	0	0	0	0	0	0	0	0	226	225	0	0	0	0	0
482884989df9de7d3dd58448c8b88d49		0	0	0	0	0	0	0	0	0	0	0	0	0	0	0	0	0	0	0	0	0	0	0	0	0	0	0	0	0	0	0	0	0	0	0	0	0	0	0	0	0	0	0	0	0	0	0	0
9759bb44045b60c6a0653572016d6111		0	0	0	0	0	0	0	0	0	0	0	0	0	0	0	0	0	0	0	0	0	0	0	0	0	0	0	0	0	0	0	0	0	0	0	0	0	98	0	0	0	0	2006	0	0	0	0	0
aea54e4c0dd78ecae2f92b5be4f7436f		0	51	0	31	0	193	0	36	0	0	0	0	67	24	0	0	0	0	0	64	0	0	97	0	0	0	0	0	0	0	0	60	0	0	0	0	0	0	0	0	22	0	0	0	0	0	0	0
d01b1cab9c48667d93e37801cde5a1eb		17	0	94	0	0	0	0	0	0	0	0	0	0	0	0	0	93	0	0	0	0	0	0	0	0	0	0	0	0	0	0	0	0	0	0	0	0	0	0	0	0	0	0	0	0	0	0	0
06581fc73623a49be3f0efedabff2d86		36	41	0	0	0	0	61	0	0	0	0	0	31	0	0	26	0	0	0	0	0	0	0	0	0	0	32	0	0	0	0	0	0	0	0	0	0	0	0	0	0	0	0	0	0	0	0	0
b147f9d249ef0da0a6d4666d9e3218ad		0	0	0	0	0	56	0	0	122	0	24	0	0	0	0	24	27	0	74	22	0	0	0	0	0	0	0	0	0	0	0	0	0	26	0	0	0	0	0	35	0	0	0	339	0	0	0	0
a9fd26d2591039a0b142d07bb5583a15		0	0	0	0	0	0	0	0	0	0	0	0	80	0	0	0	51	0	0	113	0	0	0	0	0	0	0	0	0	0	0	0	0	0	0	0	0	0	0	0	0	0	0	0	0	0	0	0
9796c1c40c33f00b7b85f27be32b1909		0	0	0	0	0	0	0	0	0	0	0	0	0	0	0	0	0	0	0	0	0	0	0	0	0	0	0	0	0	0	0	0	0	0	0	44	0	0	0	0	0	0	0	0	0	0	0	0
d65508f5e96d149fa1c4a6cd5c1f763e		20	0	0	0	0	0	0	0	0	146	80	0	0	0	0	0	0	0	62	0	0	0	0	0	0	0	0	0	0	0	27	0	0	0	0	0	0	0	0	0	0	0	0	0	0	0	0	0
4d06dc29ed8cac5101da45f2da2a187f		0	0	0	0	0	0	0	0	0	0	0	0	0	0	0	0	0	0	85	0	0	0	0	0	0	32	0	0	0	0	0	0	0	0	0	0	0	0	0	0	0	0	0	0	0	38	0	0
3ab2f9d4276d685694cc9d78997fb627		34	8	0	0	0	40	4	57	37	0	6	8	2	0	0	0	267	0	1	0	0	0	0	0	0	0	0	0	0	0	0	0	0	0	0	0	0	0	0	0	0	0	0	1	0	0	0	0
c48ebe7febf0e31504d37919bef0668f		0	0	0	0	0	0	0	0	0	0	0	0	0	0	0	0	0	0	0	0	0	0	0	0	0	0	0	0	0	0	0	0	0	0	0	0	0	0	0	0	0	0	0	0	0	0	0	0
c9d4d59999c5a17a5b2a0391fa895433		0	45	0	0	0	0	0	0	0	0	0	0	0	0	0	0	0	0	0	0	0	23	0	0	14	0	0	0	0	0	0	0	0	0	0	0	0	0	0	0	0	4	911	0	0	0	0	0
0ddde6999107b6a2b75d62706bed4246		0	0	430	0	0	0	0	50	0	0	0	0	0	0	0	0	0	0	0	0	0	0	0	0	0	0	0	0	0	0	0	0	0	0	13	0	0	0	0	0	0	0	0	0	0	0	0	0
4a6a73760bb0699ab7bc82a09c6fe284		0	0	0	0	0	0	0	0	0	0	0	0	0	124	0	0	0	0	0	0	0	0	0	0	0	0	0	0	0	0	0	0	0	0	0	0	0	0	0	0	0	0	0	0	0	0	0	0
4200073ef77af4631b2b7ca6a51ea44a		0	0	0	0	0	0	0	0	0	0	0	0	0	0	0	0	0	0	0	0	0	0	0	0	0	0	0	0	0	0	0	0	0	0	0	0	0	0	0	0	0	0	0	0	0	0	0	0
6b178a3fee2feabf25a225837bbb882d		0	0	0	0	0	0	0	0	0	0	0	0	0	0	0	0	0	0	0	0	0	0	0	0	0	0	0	0	0	0	0	0	0	0	0	0	0	0	0	0	0	0	1529	239	0	0	0	0
6d581caacbcc92a1e3ee6980045c7c10		0	123	252	0	0	0	0	0	0	19	0	0	0	0	0	41	0	0	27	0	0	0	0	0	0	0	0	0	0	26	0	0	0	0	0	0	0	0	0	0	0	0	0	72	0	0	0	0
317fde1d80d280b2ba9da9b0e64c87a6		0	0	0	0	0	0	0	0	0	0	0	0	0	0	0	0	0	0	0	0	0	0	0	0	0	0	0	0	0	0	0	0	0	0	0	0	0	0	0	0	0	0	0	0	0	0	0	0
2c504bc686fb9dc222177621857d16ba		0	0	0	0	0	0	0	0	0	0	0	0	0	0	0	0	0	0	0	0	0	0	0	0	0	0	0	0	0	0	0	0	0	0	0	100	0	0	0	0	0	0	0	0	0	0	0	0
06a8e4fb0196c808d7fbd4e95fdc16b0		0	0	0	0	0	0	0	9	0	0	0	0	0	0	0	0	0	0	0	0	0	0	0	0	0	0	0	38	14	0	0	0	0	0	0	0	0	0	0	0	0	0	0	0	0	0	0	0
883fd2b02b1c9e662312974c1a0a8f8a		196	0	0	0	0	0	112	0	176	0	0	0	0	0	0	0	64	156	0	0	0	0	0	0	0	0	0	76	0	0	0	0	0	0	0	0	0	0	0	0	0	0	0	0	0	0	0	0
3a119a690711904da471225ca6d99e46		251	0	0	0	0	0	0	0	141	0	0	0	0	0	0	0	0	0	0	0	0	34	0	0	0	0	0	0	0	0	0	0	0	0	0	0	0	0	0	0	0	0	0	0	0	0	0	0
d625632084e2bf87cb53450c8051f0de		0	0	0	0	0	0	0	0	0	0	0	0	0	0	0	0	0	0	0	0	0	0	0	0	0	0	0	0	0	0	0	0	0	0	0	0	0	0	0	0	0	0	0	0	0	0	0	0
23e47509d976e6efe561ad07aa7a3dc9		0	676	0	0	0	0	0	0	0	0	0	0	0	0	0	0	0	0	0	0	0	0	0	0	0	0	0	0	0	0	0	0	0	0	0	0	0	0	0	0	0	0	0	0	0	0	0	0
9fe118c4d6417f19795dfc6c1b9d0988		0	0	22	0	0	0	0	0	8	0	0	0	51	48	0	0	0	0	29	65	0	121	0	0	0	0	60	0	0	0	24	0	0	0	0	0	0	0	0	0	0	0	0	78	0	0	0	0
b2d5a319c4a7da9aa4c311bdefcfedd0		0	0	0	0	0	0	0	0	0	0	0	0	0	0	0	0	0	0	0	0	0	0	0	0	0	0	0	0	0	0	0	0	0	0	0	0	0	0	0	0	0	0	0	102	0	0	0	0
88c703175dfb088029320ee8353c69e1		0	0	0	0	0	0	0	0	0	0	827	0	0	450	0	0	0	0	0	0	0	0	0	0	0	0	0	0	0	0	0	0	0	0	0	0	0	0	0	0	0	0	0	0	0	0	0	0
f31024cde241dd56e4ff9c24346fa9de		0	0	0	0	0	0	0	0	0	0	0	0	0	0	0	0	0	0	0	0	0	0	0	0	0	0	0	0	0	0	0	0	0	0	0	0	0	0	0	0	0	0	0	0	0	0	0	0
fef512c0261d4c58cf3615deede0b6f7		0	0	0	0	0	0	0	0	0	0	0	146	0	0	0	0	0	0	0	0	0	0	0	0	0	0	0	0	0	0	0	0	0	0	0	0	0	0	0	0	0	0	0	0	1834	0	0	0
e445e72fd9910e9cb6bed7b7cb7e865e		0	0	0	0	0	0	0	0	0	0	0	0	0	0	0	0	0	0	0	223	0	0	0	0	0	0	0	0	0	0	0	0	0	607	0	0	0	0	0	0	0	0	0	0	0	0	0	0
f8f54dacd0d622ef3b502b5233467d22		98	0	0	0	0	0	0	0	0	0	0	0	0	0	0	0	0	0	61	29	0	148	0	0	0	0	0	0	0	0	0	19	0	0	44	0	0	0	0	0	0	0	0	0	0	0	0	0
3abeff45edffad2e524d0290e3c0b5eb		0	0	0	0	0	0	0	0	0	0	0	0	0	0	0	0	0	0	0	1340	0	0	0	0	0	0	0	0	0	0	0	0	0	0	0	0	0	0	0	0	0	0	0	0	0	0	0	0
d326ed216ca23a05634febd30cfcd28a		0	0	1192	0	0	0	0	0	0	0	0	0	0	0	0	0	0	0	0	0	0	0	0	33	0	0	0	0	0	0	0	0	0	0	0	0	0	0	0	0	0	0	0	0	0	0	0	0
56e71f6aa8e71d0febfe65c41d219dd8		0	0	0	0	0	0	0	0	0	0	1980	0	0	0	0	0	0	0	0	0	0	0	0	0	0	0	0	0	0	0	0	0	0	0	0	0	0	0	0	0	0	0	0	0	0	0	0	0
1ccfc367fc8d9f68ed4a263652d4c2fe		148	0	0	0	0	0	18	0	0	79	0	0	62	0	0	146	9	0	0	0	30	0	0	0	0	0	0	0	0	0	0	0	0	0	0	0	0	0	0	0	0	0	0	0	0	0	0	0
c5496df24ca99f26cd9d848f2fb3aa5f		0	0	0	0	0	0	0	0	0	0	0	0	0	0	0	0	0	1718	0	0	0	0	0	0	0	0	0	0	0	0	0	0	0	0	0	0	0	0	0	0	0	0	0	0	0	0	0	0
22f2969ee2c0988f5027a8d271ac687b		0	0	0	0	0	0	103	0	0	0	0	0	136	0	0	0	0	0	0	0	0	0	0	0	211	0	0	0	0	0	0	0	0	29	0	30	0	0	0	0	42	0	0	0	0	0	0	0
b2b8e71931721656c60f4c1c319e8de4		0	0	43	52	33	0	0	0	0	0	0	0	0	0	0	0	0	0	0	0	0	0	0	0	0	0	28	0	0	0	18	0	0	0	0	0	0	0	0	0	0	0	51	62	159	0	0	0
7cbfc7d00828d9462e108c255de92e07		47	0	0	0	0	0	0	0	0	0	0	0	0	0	0	95	0	0	0	0	0	0	0	0	0	0	0	0	0	0	0	0	0	31	0	0	0	0	0	20	0	57	0	0	51	0	0	0
55f7a97107d291755cd3680d6c0458f3		0	0	0	0	0	0	0	0	0	0	0	0	0	0	0	0	0	0	0	0	0	0	0	0	0	0	0	0	0	0	0	0	0	0	0	0	0	0	0	59	0	0	0	53	536	0	0	0
0628f8d56c3468ed59f3e17ac64a9970		0	0	0	0	0	0	0	0	0	0	0	0	0	0	0	0	0	0	0	0	0	0	0	0	0	0	0	0	0	0	0	0	0	0	0	0	0	0	0	0	0	0	0	0	0	0	0	0
13cf54332ddaea12f2484fcc0e2d889f		0	0	0	0	0	0	0	0	0	0	0	0	0	0	0	0	0	0	0	0	0	0	0	14	0	0	0	0	0	0	0	0	0	0	0	0	0	0	0	0	0	0	0	0	0	0	0	0
7cbd413da5834498b1588ef46fb545f8		0	0	0	0	0	0	169	0	0	0	0	0	0	0	0	0	0	0	0	0	0	0	0	0	0	0	0	0	0	0	0	0	0	0	0	0	0	0	0	0	0	0	0	0	0	0	0	0
7f93f7a1345314cd97ad0eb3b0da2c58		0	0	0	0	0	0	0	0	0	0	0	0	0	0	0	0	0	0	0	0	0	0	0	0	0	0	11	0	0	0	0	0	0	0	0	0	0	0	0	0	0	0	0	0	18	0	0	0
58d6e7510168551def335cef0d4f99b6		0	0	0	0	0	0	0	0	0	0	0	0	0	0	0	0	0	0	0	0	0	0	0	0	0	0	0	0	0	0	0	0	0	0	0	0	0	0	0	0	0	0	0	0	0	0	0	0
c47f1242bf2cc5f88f389f1e8f6c920f		0	0	0	0	0	0	0	0	0	0	0	0	0	0	0	0	0	0	0	0	0	0	0	0	0	0	0	0	0	0	0	0	0	0	0	0	0	0	0	0	0	46	0	0	0	0	0	0
e1146e4f0d12a20a37cf7225ace51055		0	0	0	0	0	0	0	0	0	0	0	0	0	0	0	0	0	0	0	0	0	0	0	0	0	0	0	0	0	0	0	0	0	0	0	0	0	0	0	0	0	0	0	0	0	0	0	0
bd563b5400948a3d2ff657bd49e7a3cf		81	0	0	0	0	0	0	0	0	0	47	67	0	0	0	0	9	0	0	0	0	0	0	0	0	0	0	0	0	0	0	0	35	0	0	16	0	0	0	27	0	0	0	0	0	0	0	0
324a34631bfe4d7693b10d827d5593e9		59	0	0	0	0	0	0	69	0	259	0	0	0	0	0	0	0	0	0	0	0	0	0	0	0	0	145	0	0	0	0	0	20	0	0	0	0	0	0	0	0	0	0	59	0	0	0	0
fdc580f2ab08bd89590ae20f108ec4d8		0	0	0	0	0	0	0	0	0	0	0	0	0	0	0	0	0	0	0	0	0	0	0	0	0	0	0	0	0	0	0	0	0	0	0	0	0	0	0	0	0	0	0	0	0	0	0	0
c4f9428f0c1afdb7c57efd3e43df6efb		0	0	0	0	0	0	0	9	0	0	0	0	0	0	0	0	0	0	0	0	0	0	0	0	0	0	38	0	0	0	0	0	0	0	0	0	0	0	0	0	0	0	0	0	0	0	0	0
95b4839841373c1e7c6f5ea48a9bdea9		0	0	0	0	0	0	0	0	0	0	0	0	0	0	0	0	0	0	0	0	0	0	0	0	0	0	0	0	0	0	0	0	0	0	0	0	0	0	0	0	0	0	0	116	0	0	0	0
16c6299d6ea30eda1094780c1cd3400f		0	0	0	532	0	0	0	0	0	0	0	0	0	0	0	0	155	0	212	0	97	0	0	0	0	0	0	0	0	0	0	0	0	0	0	0	0	0	0	0	0	0	0	166	0	0	0	0
25043d1538ef25d63f96d84f54d21fc4		0	0	0	0	0	0	0	0	0	0	0	0	0	0	0	0	0	0	0	0	0	0	0	0	0	0	0	0	0	0	0	0	0	0	0	0	0	0	0	0	0	0	0	0	0	0	0	0
c93ba1034b6a45c4f583caaa207aa003		0	0	0	0	195	0	0	0	0	0	0	0	0	0	0	0	0	0	0	0	0	0	0	0	0	0	0	0	0	0	0	0	0	0	0	0	0	0	0	0	0	0	0	0	0	0	0	0
e85fd147872e8286bb9f1f659d7864b1		0	0	0	0	0	0	0	0	0	0	0	0	0	0	0	0	0	0	0	0	0	0	0	0	0	0	0	0	0	0	0	0	0	0	0	0	0	0	0	0	0	0	0	0	0	0	0	0
ea924929c0edffa6d3b5752d07944e43		0	0	0	0	0	0	0	0	0	0	0	0	0	0	0	0	0	0	0	0	0	0	0	0	0	0	0	0	0	0	0	0	0	0	0	0	0	0	0	0	0	0	0	0	0	0	0	0
e308f01743dabc1aa5fc6b7b393e04f9		0	0	0	0	0	0	0	0	0	0	0	0	0	0	0	0	0	0	0	0	0	0	0	0	0	0	0	0	0	0	0	0	0	0	0	0	0	0	0	0	0	0	0	0	0	0	0	0
343f84e0c6bf80ef1c137314389b7814		0	0	0	0	0	0	0	0	0	0	0	0	0	0	0	0	0	0	0	0	0	0	0	0	0	0	0	0	0	0	0	0	0	0	0	0	0	0	0	0	0	0	0	0	0	0	0	0
bc4ca016c5acf9bd097bd64150629471		0	0	0	0	0	0	0	0	0	0	0	0	0	72	0	0	0	0	0	0	0	0	0	0	0	0	0	0	0	0	0	0	0	0	0	0	0	0	0	0	0	0	0	0	0	0	0	0
0daea9ba1020b55cc2aa4e8cedcdc4ca		268	0	0	0	0	0	0	0	0	0	0	0	0	0	0	0	0	0	0	0	0	0	0	0	0	0	0	0	0	0	0	0	0	0	0	0	0	0	0	0	0	0	0	0	0	0	0	0
08bb17b13d92c72297e057b5e6a38716		0	0	0	0	0	0	0	0	0	0	0	0	0	0	0	0	0	0	0	0	0	0	0	0	0	0	0	0	0	0	0	0	0	0	0	0	0	0	0	0	0	0	0	0	0	0	0	0
469c2a703846accf5f75d3573f546c7a		0	0	0	0	0	0	0	0	0	0	0	0	0	0	0	0	0	0	0	0	0	0	0	0	0	0	0	0	0	0	0	0	0	0	0	0	0	0	0	0	0	0	0	0	0	0	0	0
5c996e26f9f82abab246a440fbb21927		0	0	0	0	0	0	0	0	0	0	0	0	0	0	0	0	0	0	0	0	0	0	0	0	0	0	0	0	0	0	0	0	0	0	0	0	0	0	0	0	0	0	0	0	0	0	0	0
6ca2bc7d97ad85072de349d1ae97dd54		0	0	0	0	0	0	0	0	0	0	0	0	0	0	0	0	0	0	0	0	0	0	0	0	0	0	0	0	0	0	0	0	0	0	0	0	0	0	0	0	0	0	0	1757	0	0	0	0
0e9b83249013bca3e8f33a98be93e2a3		0	0	0	0	0	0	0	0	0	0	0	0	0	0	0	0	0	0	0	0	0	0	0	0	0	0	0	0	0	0	0	0	0	0	0	0	0	0	0	0	0	0	0	0	0	0	0	0
9b0eb773751bdffcc41b0a2d4fac4de9		0	0	0	0	0	0	0	0	0	0	0	0	0	0	0	0	0	0	1004	0	0	0	0	0	0	0	0	0	0	0	0	0	0	0	0	0	0	0	0	0	0	0	0	0	0	0	0	0
52998020f002bcbbb82890af97b52f70		0	0	0	0	0	0	0	0	0	0	0	0	1898	0	0	0	0	0	0	0	0	0	0	0	0	0	0	0	0	0	0	0	0	0	0	0	0	0	0	0	0	0	0	0	0	0	0	0
944c2e488735c9220a14e3bee458aa5b		0	0	0	0	0	0	0	0	0	0	0	879	0	0	0	0	811	0	90	0	0	0	0	0	0	0	0	0	0	0	0	0	0	0	0	0	0	0	0	0	0	0	0	0	0	0	0	0
4809f0e47bd061f6b287848aed3caae0		0	0	0	0	0	0	0	0	0	0	92	0	0	0	0	0	0	0	0	0	50	0	0	0	0	0	0	0	0	0	0	0	0	0	0	0	0	0	0	0	0	0	0	0	0	0	0	0
7eda792d694c998528a060eb74d86c03		0	45	0	0	0	21	0	17	0	0	0	0	0	0	0	0	0	0	0	0	0	0	52	0	0	0	0	0	0	0	0	0	0	0	0	0	0	0	0	0	0	0	371	0	0	0	0	113
6146d44b43a5d5db9c93b345f10db2b1		0	86	0	0	0	0	0	0	63	0	0	0	0	0	0	0	0	10	0	59	0	0	0	0	0	0	0	0	0	0	0	0	0	0	0	0	0	0	0	0	0	0	0	0	0	0	0	0
aec02b3aa90bcb8967b023b2860479ea		0	0	0	0	20	0	10	0	0	0	0	0	0	0	0	0	0	0	0	0	0	0	0	0	0	0	0	0	0	0	0	9	0	0	0	0	0	0	66	0	0	9	0	0	0	0	0	0
81e3246c08ce4e0d3b89562eaa648dd4		0	0	0	0	0	0	0	0	0	0	0	0	0	0	0	0	0	0	0	0	0	0	0	0	0	0	0	0	0	0	0	0	0	0	0	0	0	0	0	0	0	0	0	3	0	0	0	0
2eba15f94559d8637ca518f5a26a0d6b		0	0	0	0	0	0	0	0	0	0	0	0	0	0	0	0	0	0	0	0	0	0	0	0	0	0	0	0	0	0	0	0	0	0	0	0	0	0	0	0	0	0	0	0	0	0	0	0
66e297a01f01d15a6a5d3295e76e04d0		0	0	0	0	0	0	0	0	0	0	0	0	0	0	0	0	0	0	0	0	0	0	0	0	0	0	0	0	0	0	0	0	0	0	0	24	0	0	0	0	0	0	0	0	0	0	0	0
ed79b7f3969aade1e089a8561dfafcf6		0	0	0	0	0	0	0	0	0	0	0	0	0	0	0	0	0	0	0	0	0	0	0	247	0	0	0	0	0	0	0	0	0	0	0	0	0	0	0	0	0	0	0	0	0	0	0	0
aca71ab0f1e70971b8a86eebeaa2453a		0	0	0	0	0	0	0	0	0	0	0	0	0	0	0	0	0	0	0	0	0	0	0	0	0	0	0	0	0	0	0	0	0	0	0	0	0	0	0	0	0	21	0	0	0	0	0	0
968704c3fc8f8d94a6ec003e102cb8ec		0	335	0	0	0	0	0	0	0	0	0	0	0	0	0	0	0	0	0	306	0	0	0	0	0	0	0	0	0	0	0	0	0	0	0	0	0	0	0	0	0	0	0	0	0	0	0	0
820fccd8bbb735aa5c3ceacc32ccbdbd		0	0	0	0	0	0	20	0	0	0	0	0	0	0	0	0	0	0	0	0	998	0	0	0	30	0	0	0	76	0	0	0	0	0	0	0	0	0	0	0	0	0	0	0	0	0	0	0
840cc22624f67386a74d7ad8f7176d66		0	1	0	0	53	0	0	0	0	0	0	0	0	0	0	0	0	67	0	102	0	0	0	0	0	0	0	0	0	0	0	0	0	0	0	0	0	0	0	0	0	0	0	0	0	0	0	0
f5d2cae134d7a3f32484e942484b7e67		0	0	0	0	0	0	0	0	0	0	0	0	0	0	0	0	0	0	0	0	0	0	0	0	0	0	0	0	0	0	0	0	0	0	0	0	0	0	0	0	0	0	0	0	0	0	0	0
b4fb678aec388db2e81df7c0776db85b		0	0	0	0	0	52	0	0	0	0	0	0	0	0	0	0	0	0	0	0	0	0	0	0	0	0	0	0	0	185	0	0	117	0	0	0	0	0	0	0	0	0	390	0	0	0	0	71
6e334f610bbc3c8f5c1ad8c10819fae1		0	0	0	0	0	0	0	0	0	0	0	0	0	0	0	0	0	0	0	0	0	0	0	0	0	0	0	0	0	0	0	0	0	0	0	0	0	0	0	0	0	0	0	0	0	0	0	0
311e18e01c94420485d9e0198095ae68		1	0	0	0	0	0	0	0	0	0	0	0	0	0	0	0	0	0	0	0	0	0	0	0	0	0	135	73	0	0	0	0	0	0	0	0	0	0	0	0	0	0	0	0	0	0	0	0
516eac2e20fd5c012c654723cadebd80		0	0	0	0	0	0	0	0	0	0	0	0	0	0	0	0	8	0	0	242	0	0	0	0	0	0	0	0	0	0	120	0	0	0	0	0	0	0	0	0	0	0	0	0	0	0	0	0
ed91b9714e189d98720e58895b7b6f30		0	0	0	0	0	0	0	0	0	0	0	0	0	0	0	0	0	0	0	0	0	0	0	0	0	0	0	0	0	0	0	0	0	0	0	0	0	0	0	0	0	0	0	0	0	0	0	0
8177ad467cf00382f04f064c2527253c		0	0	0	0	0	0	0	0	0	0	0	0	0	0	0	0	0	0	0	0	0	0	0	0	0	0	0	0	0	0	0	0	0	0	0	0	0	0	0	0	0	0	0	0	0	0	0	0
33c4d3e10234fcfe5172a4693842a677		0	0	0	0	0	0	0	0	0	0	0	0	0	0	0	0	0	0	0	0	0	316	0	0	0	0	0	0	0	0	0	0	0	0	0	0	0	0	0	0	0	0	0	932	0	0	0	0
f6a4ffc5fd1cacef025ecf5fb9b382f3		84	0	0	0	0	0	26	0	0	0	65	0	36	0	0	50	0	0	0	45	0	24	14	0	0	0	0	0	0	0	0	0	0	0	0	0	0	0	0	10	0	0	0	78	0	0	0	0
8787cb600b5c4529bdca678f543d7ac8		0	0	0	0	0	0	0	0	0	0	0	0	645	0	0	0	0	0	0	0	0	0	0	0	0	0	0	0	0	0	0	0	0	0	0	0	0	0	0	0	0	0	0	0	0	0	0	0
c0a17e3db3980d482785caf11928a1fb		0	0	0	0	0	0	0	0	0	0	0	0	0	0	0	0	0	0	1440	0	0	0	0	0	0	0	0	0	0	0	0	0	0	0	0	0	0	0	0	0	0	0	0	0	0	0	0	0
7ac2318813ebd6af29a8ddacb065d15b		0	0	0	0	0	0	0	0	0	0	1	0	0	0	0	390	0	0	0	0	0	3	0	0	0	0	0	0	0	0	0	0	0	0	0	0	0	0	0	0	0	0	0	0	0	0	0	0
43b1eddf1d80b2c91487fd92f496f515		0	0	0	0	0	0	0	0	0	0	0	0	0	0	0	0	0	0	0	0	0	0	0	0	0	0	0	0	0	0	0	0	0	0	57	0	0	0	0	0	0	0	0	1293	0	0	0	0
d7831fd9af28a07a8bc65121de97223f		0	0	0	0	0	0	143	0	0	0	0	0	0	0	0	0	0	0	0	0	0	0	0	0	0	0	0	0	0	0	0	0	0	0	0	0	0	0	0	0	0	0	0	0	0	0	0	0
1be87e09f50fe5d79927f59f133a3587		0	0	0	0	0	0	0	0	0	0	0	0	50	0	0	0	0	0	0	0	0	0	0	0	0	0	0	0	0	0	0	0	0	0	0	0	0	0	0	0	0	0	0	0	0	0	0	0
246d9817ff04930f877c64e0390cdf7e		0	0	162	0	0	0	0	0	0	0	70	0	0	0	0	47	0	0	0	75	0	78	0	0	0	0	0	0	0	0	0	0	0	0	0	0	0	0	0	0	0	0	0	365	0	0	0	0
100c0f67c2a715d6b20a9b7a92c0183a		0	0	0	0	0	0	0	0	0	0	0	0	0	0	0	0	0	0	0	0	0	0	0	0	0	0	0	0	0	0	0	0	0	0	0	0	0	0	0	0	0	0	0	0	0	0	0	0
a01c4efb9514f66add7e2986a62e126d		0	0	1824	0	0	0	0	0	0	0	0	0	0	0	0	0	0	0	0	0	0	0	0	0	0	0	0	0	0	0	0	0	0	0	0	0	0	0	0	0	0	0	0	0	0	0	0	0
a203d0e5978d059a6f7dae18c60d16ea		0	0	0	0	0	0	0	0	0	0	0	0	0	0	0	0	0	0	0	0	0	0	0	0	0	0	0	0	0	0	0	0	0	0	0	0	0	0	0	0	0	0	20	0	0	0	140	0
cd6ec5ebbd77a6c5762eaebd126f57f5		30	0	0	0	0	0	59	0	0	0	0	0	1	0	0	75	32	0	0	0	0	0	0	0	0	0	67	0	0	0	0	0	0	0	0	0	0	0	0	0	0	0	0	0	0	0	0	0
0e30ddbeb593f30ac32201a943931270		0	0	0	0	0	0	0	0	0	0	0	0	0	0	0	35	0	0	0	0	0	0	0	0	0	0	0	0	0	0	158	0	0	0	0	0	0	0	0	0	0	0	0	0	0	0	0	0
986dcfc7bdf1baea786fdbdab5a9ce94		0	0	0	0	0	0	0	0	0	0	402	0	0	162	0	0	0	0	0	0	0	0	0	0	0	0	0	0	0	0	0	0	0	0	0	0	0	0	0	0	0	0	0	0	0	0	0	0
739ed0e86a7440377dbae5a607439ca1		5	0	0	0	0	53	0	389	0	0	0	0	0	0	0	248	0	0	0	0	0	0	1	0	0	0	0	0	0	0	0	0	0	0	0	0	0	0	0	0	0	0	0	0	0	0	0	0
8a9e81eb15756b211002d4e166d544f5		0	0	0	0	0	168	0	0	0	0	0	0	0	0	0	0	0	0	0	0	0	0	0	0	0	0	0	0	0	0	0	0	0	0	0	0	0	0	0	0	0	0	0	0	0	0	0	0
020fc53fc6983663170a7374c31d3f3d		0	0	0	0	0	0	0	0	0	0	0	0	0	0	0	0	0	0	0	0	0	0	0	0	0	0	0	0	0	0	0	0	952	0	0	0	0	0	0	0	0	0	0	0	0	0	0	0
8c327748688170e8d35def97356103b9		0	0	0	0	0	0	0	0	0	0	0	15	0	0	0	0	0	0	0	0	0	0	0	0	0	0	0	0	0	0	0	0	0	0	0	0	0	0	0	0	0	0	0	0	0	0	0	0
721fbafe943f8698fd61576c9a73e0f2		0	0	0	0	0	0	0	0	0	0	0	0	0	0	0	162	0	0	0	0	0	0	0	0	0	0	0	0	0	0	0	0	0	0	0	0	0	0	0	0	0	0	0	0	0	0	0	0
28f650ee854f6e01aba1d9dd7056700d		32	0	0	0	0	0	0	119	0	33	0	0	0	0	0	0	0	0	0	0	0	0	0	0	0	0	0	0	0	0	0	0	0	0	0	0	0	0	0	0	0	0	0	0	0	0	0	0
fa6a2c978b88b51ffc47b392b6cd8676		0	0	0	0	0	0	0	0	0	0	0	0	0	0	0	0	9	0	0	0	0	0	0	0	0	0	0	0	0	0	0	0	0	0	0	0	0	0	0	0	0	0	0	0	0	0	0	0
d777cd7e37bc3957da8f52b713f03c9c		0	0	0	0	0	0	0	0	0	0	0	0	0	0	0	0	0	0	243	0	0	0	0	0	0	0	0	0	0	0	0	0	0	0	0	0	0	0	0	0	0	0	0	0	0	0	0	0
46bc07b7dd5ba48949942fd66e0e6e99		0	0	0	0	0	0	0	0	105	305	58	60	56	85	0	25	18	0	0	0	0	0	0	0	0	0	0	0	0	0	0	0	0	0	0	0	0	0	0	0	0	0	0	0	0	17	0	0
5f606136be03380c8a1153f7e80002a9		0	0	0	0	0	0	0	0	0	365	0	0	0	0	0	0	0	0	0	0	0	0	0	0	0	0	0	0	0	0	0	0	0	0	0	9	0	0	0	0	0	0	0	0	0	0	0	0
334f290ba87aa0543f5e9a8e317eceb5		0	0	0	0	0	0	0	0	0	0	0	0	0	0	0	0	0	0	0	0	0	0	0	0	0	0	0	0	0	0	0	0	0	0	0	0	0	0	0	0	0	0	0	0	0	0	0	0
ed7c7499eeda01997124be3f56629dd8		0	0	0	0	0	0	0	0	0	0	0	0	0	0	0	0	0	0	0	0	0	0	0	0	0	0	0	0	0	0	0	0	0	0	0	0	0	0	0	0	0	0	0	0	0	0	0	0
fde238e0a3f87a05aa12fc33dfe9d046		0	0	0	0	0	0	0	0	0	0	0	0	0	0	0	0	0	0	0	0	0	0	0	0	0	0	0	0	0	0	0	0	0	0	0	0	0	0	0	0	0	0	0	0	0	0	0	0
78b1f63a27dc0eda7e15fe0a597b0400		0	0	0	0	0	0	90	0	0	0	0	0	0	0	0	0	0	0	0	0	0	0	0	0	0	0	0	0	0	0	0	0	0	0	0	0	0	0	0	0	0	0	0	0	0	0	0	0
a3fa7cd9dcd302b4ef87f736c107c54f		0	282	0	0	0	0	0	0	0	0	73	0	0	0	0	0	0	0	0	100	0	0	0	0	0	11	0	0	0	0	0	0	0	0	0	12	0	0	0	0	0	0	0	0	0	0	0	0
56aac42a27b41a5f4481f937d6edc5fe		0	0	0	0	0	0	0	0	0	0	0	0	0	133	0	0	0	0	0	0	0	0	0	0	0	0	0	0	0	0	0	0	0	0	0	0	0	0	0	0	0	0	0	0	0	0	0	0
ebfae4674a249e2f98634bd841c31d6f		0	0	0	0	0	0	0	0	0	0	0	0	0	0	0	0	0	0	0	0	0	0	0	0	0	0	0	0	0	0	78	0	0	0	0	0	0	586	0	0	0	0	471	0	0	0	0	0
8795a93d156cec78e5462bc3d78c699f		0	0	0	0	0	0	0	0	0	0	0	0	0	0	0	0	0	0	0	0	0	0	0	0	0	0	0	0	0	0	0	0	0	657	0	0	0	0	0	0	0	0	0	0	0	0	73	0
5d277ed28abae856cde327a6dd7407a2		0	0	0	0	0	0	0	267	0	0	0	206	0	0	0	0	0	0	0	0	0	0	0	0	0	0	0	0	0	0	0	0	0	0	0	0	0	0	0	0	0	0	0	0	0	0	0	0
680082079a13fb4be7112b533fd92565		225	0	0	0	0	0	0	0	0	0	0	0	0	0	0	72	0	0	0	0	0	0	0	0	0	12	50	0	0	0	0	179	0	0	15	0	0	0	0	0	0	0	0	0	0	0	0	0
c1a91eec6df0956cfa7977fea07c8d26		0	0	0	0	0	0	0	0	0	0	0	0	0	0	0	0	0	0	0	0	0	0	0	0	0	0	0	0	0	0	0	0	0	0	0	0	0	0	0	0	0	0	0	0	0	0	0	0
c354067d7d6fd5f560a6c0fad58c3760		0	0	0	0	0	0	0	0	0	0	0	0	0	0	0	0	0	0	0	0	0	0	0	0	0	0	0	0	0	0	0	52	0	0	0	0	0	0	107	0	0	0	0	0	0	0	0	0
8f9b36167f17ccb3f942fe27b5162aa0		0	0	0	0	0	231	0	0	0	0	0	0	0	0	0	0	0	0	0	0	0	0	0	0	0	0	0	0	0	0	0	0	0	0	0	0	0	0	0	0	0	0	0	0	0	0	0	0
21ce258fe4e9d995e58784c1556882d0		0	0	0	0	0	0	0	0	0	0	0	0	0	0	0	0	0	0	0	0	0	0	0	0	0	0	0	0	0	0	0	0	0	0	0	0	0	0	0	0	0	0	0	0	0	0	0	0
51360f673cbdb2f0f84a9fbf6655b471		0	0	0	0	0	0	0	0	0	0	0	0	0	0	0	0	26	0	0	0	0	0	0	0	0	0	0	0	0	0	0	0	0	0	0	0	0	0	0	0	0	0	0	0	0	0	0	0
2dd8af035cc0148b4ffc12955c2acfb8		0	0	0	0	0	0	0	0	34	0	0	0	0	0	0	0	0	0	0	0	0	0	0	0	0	0	0	0	0	0	0	0	0	0	0	0	0	0	0	0	0	0	0	0	0	0	0	0
f4267453a764d09e10797a005317ca3f		0	0	0	0	0	0	0	0	0	0	0	0	113	0	0	0	0	0	168	85	57	0	0	0	0	0	0	0	0	0	54	0	0	0	0	20	0	0	0	0	0	0	0	0	0	0	0	0
c207227c7098d255a343e816d74ee597		0	0	0	0	0	0	0	0	0	0	0	0	0	0	0	0	0	0	0	0	0	0	0	0	0	0	0	0	0	0	0	0	0	0	0	0	0	0	0	0	0	0	0	0	0	0	0	0
07a2728e9d5eade64e47797bd6a7298c		0	0	0	0	0	0	0	0	0	0	0	0	0	0	0	0	0	0	0	0	0	0	0	0	0	0	0	0	0	0	0	0	0	337	0	0	0	0	0	0	0	0	0	0	0	0	0	0
dada8a42a3face8b0bf1de64b58f1cc7		0	0	0	0	0	0	0	0	0	0	0	0	0	0	0	0	0	109	0	0	0	0	0	0	0	0	0	0	0	0	0	0	0	0	0	0	0	0	0	0	0	0	0	0	0	38	0	0
441f262261271767bc13fba4de8790e2		0	55	0	0	0	0	0	0	0	0	492	0	0	0	0	0	0	0	0	0	0	0	0	0	0	0	0	0	0	0	0	0	0	0	0	0	0	0	0	0	0	0	0	0	0	0	0	0
c4a976209cb6099bab0c522f7011930c		47	15	0	24	25	0	0	0	0	0	0	0	94	0	0	0	64	0	0	0	0	0	0	0	0	0	0	0	0	0	0	0	0	0	54	0	0	0	0	0	0	0	0	0	0	0	0	0
b9e6871b72f3a273828d057190f6600e		0	0	0	0	0	0	0	0	0	0	0	0	0	0	0	0	0	0	0	0	0	0	0	0	0	0	0	0	0	0	0	0	0	0	0	0	0	0	0	0	0	0	0	0	0	0	0	0
6171fb4f9901c88cb24787b1f19627bd		0	0	0	0	0	0	0	0	0	0	0	0	0	0	0	0	0	0	0	0	0	0	0	0	0	17	0	610	0	0	0	0	0	0	0	0	0	0	0	0	0	0	0	0	0	0	0	0
26a9dd87acc8823a17b913d9a7e65151		0	0	0	0	0	0	0	0	0	0	0	0	0	0	0	0	0	0	0	0	0	0	0	0	0	0	0	0	0	0	0	0	0	0	0	0	0	40	0	0	0	0	78	0	0	0	0	0
7df4655f524adae74bcb0881b11196ba		0	0	0	0	0	0	0	0	0	0	0	0	0	0	0	0	0	0	0	0	0	0	0	0	0	0	0	0	0	0	0	0	0	0	0	0	0	0	0	0	0	0	0	0	0	0	0	0
058a7200288fd7dbf432b32be7cb1cbe		0	0	1710	0	0	0	0	0	0	0	0	0	0	0	0	0	0	0	0	0	0	0	0	0	0	22	0	0	0	0	0	0	0	0	0	0	0	0	0	0	0	0	0	0	0	0	0	0
73f38b2ef71d26c34d864b5d438f77a9		0	0	0	0	0	0	0	0	0	0	0	0	0	0	0	0	0	0	0	0	0	0	0	0	0	0	0	0	0	0	0	0	0	0	0	0	0	0	0	0	0	0	0	88	0	0	0	0
8dedd92a367e8a63a43856aa2a9f6b15		0	35	0	0	0	0	0	0	0	0	0	0	0	0	0	0	20	47	0	0	0	0	0	0	0	0	15	0	0	0	0	0	0	0	0	0	0	0	0	0	0	0	0	0	0	0	0	0
1440aceea3acad8783d8649a7068f4c6		0	0	0	0	0	0	0	0	0	0	0	0	0	0	0	0	0	0	0	0	0	0	0	0	0	0	0	0	0	0	0	0	0	0	0	0	0	0	0	0	0	0	0	0	0	0	0	0
bf4539572484afd443f3cb98e9f58dbf		0	0	0	0	0	0	0	0	0	0	0	0	0	0	0	0	0	0	0	0	0	0	0	0	0	0	0	0	0	0	0	0	0	0	0	0	0	0	0	0	0	0	0	0	0	0	0	0
46dc2a9c3dc81c14359b32da31290e30		0	0	0	0	0	0	0	0	0	0	0	0	0	0	0	0	0	0	0	0	0	0	0	0	0	0	0	0	0	0	0	0	0	0	0	0	0	0	0	0	0	0	0	0	0	0	0	0
6a0dba40787e5f4cb85f8595e8cd36c6		0	0	0	0	0	0	0	0	0	0	0	0	0	0	67	0	0	0	0	0	0	0	0	0	0	0	0	0	0	0	0	0	0	0	0	0	0	0	0	0	0	0	0	0	0	0	0	0
e12f704184f18fa5019a4b47fb4d1696		1703	0	0	0	0	0	0	0	0	0	0	0	0	0	0	0	0	0	0	0	0	0	0	0	0	0	0	0	0	0	0	0	0	0	0	0	0	0	0	0	0	0	0	0	0	0	0	0
2275f9bbfc714d6867dff11701950763		0	0	26	0	0	0	0	0	0	0	0	0	0	0	0	0	0	0	0	0	0	0	0	0	0	0	0	0	0	0	0	0	0	0	0	0	0	0	0	0	0	0	0	0	0	0	0	51
0305fe60984eccd585617ffb03a8421b		0	0	0	0	0	0	0	0	0	0	0	0	0	0	0	0	0	0	0	0	0	0	0	0	0	0	0	0	0	0	0	0	0	0	0	0	0	0	0	0	0	0	0	0	0	0	0	0
c89bb7ee28449cb2e508cfc2233aca2b		94	0	0	0	0	0	0	0	0	0	0	0	0	0	0	0	0	0	98	0	0	0	0	0	0	0	0	0	0	0	0	0	0	0	0	0	0	0	0	0	0	0	0	0	0	0	0	0
79ec00d462b56c433e314b765ec7d9e3		0	0	0	0	0	0	0	0	0	0	0	0	0	0	0	0	0	0	0	0	0	0	0	0	0	0	0	0	0	0	0	0	0	0	0	0	0	0	0	0	0	0	0	0	0	0	0	0
27286e3bdcf8a68ee9be1accf7ab8229		0	0	0	0	0	0	0	0	0	0	0	0	0	0	0	0	0	0	0	0	0	0	0	0	0	0	0	0	0	0	0	0	0	0	0	0	0	0	0	0	0	0	0	0	0	0	0	0
23d154c8330981a1fd424f8e2df827ef		0	0	0	0	0	0	0	0	0	0	0	0	0	0	0	0	0	0	0	0	0	0	0	0	0	0	0	0	0	0	0	0	0	0	0	0	0	0	0	0	0	0	0	0	0	0	0	0
3939afa8258a9561cff18fa711742e95		0	0	0	0	5	0	98	144	0	0	0	0	87	0	0	4	0	0	0	0	0	0	0	0	0	14	0	0	0	0	0	0	0	0	0	0	0	0	42	0	0	0	0	0	0	35	0	0
34ee06acf1fb5535c340d9baf9c6e37e		0	0	0	52	0	0	0	0	0	0	0	0	0	0	0	0	0	0	0	0	0	0	0	0	0	0	0	0	0	0	0	0	0	0	0	0	0	0	0	0	16	0	0	0	100	0	0	0
ca79084561e7df90f68230d35989d734		0	0	0	0	0	0	0	0	0	0	0	0	0	0	0	0	0	0	0	0	0	0	0	0	0	0	0	0	0	0	0	0	0	0	0	0	0	0	0	0	0	0	0	0	0	0	0	0
1c9203168a16d369abf3cff111aaa0b4		0	0	0	0	0	0	0	0	0	0	0	0	0	0	0	0	0	0	0	0	0	0	0	0	0	0	0	0	0	0	0	0	0	0	0	0	0	0	0	0	0	0	0	0	0	0	0	0
632709d511564253092dffe31cdc7eae		0	0	0	0	0	0	0	0	0	0	0	0	0	0	0	0	0	0	0	0	0	0	0	0	0	0	0	0	0	0	0	0	0	0	0	0	0	0	0	0	0	0	0	0	0	0	0	120
ffd37c0f1e84068de68e28a7e9e6148d		0	0	0	0	0	0	0	0	0	0	0	0	0	0	0	0	0	0	0	0	0	0	0	0	0	0	0	0	0	0	0	0	0	0	0	0	0	0	0	0	0	0	0	0	0	0	0	0
c0f1098b8703c79c0976c6e3ad36feb9		97	0	12	179	0	91	0	91	0	123	0	132	0	197	150	0	0	186	182	0	204	0	24	0	0	0	0	0	0	0	0	0	0	0	0	0	0	0	0	0	0	0	0	0	0	0	0	0
d8080001447949c9ed6486e174380e15		104	238	0	0	0	0	0	0	0	0	0	0	0	0	0	0	0	0	3	0	0	102	0	0	0	0	0	0	0	0	0	0	0	0	0	0	0	0	0	26	0	0	0	0	0	0	0	0
908f5369f2c51af6a3db86defd59f441		0	0	0	0	0	0	98	0	0	0	0	0	82	0	0	0	0	0	0	0	39	109	129	0	0	0	0	0	0	0	0	0	0	0	0	0	0	0	0	0	0	0	0	0	0	0	0	0
bb7ba9547be045500dcde0e9374f62ef		0	0	47	0	0	0	0	0	0	0	0	0	0	0	0	0	0	0	0	0	0	0	0	0	0	0	0	0	0	0	0	0	0	0	0	0	0	0	0	0	0	892	0	0	0	0	0	0
1b62ffc4dffd9a932723d36e8250852f		0	0	0	0	0	0	0	0	86	0	0	0	0	0	0	0	0	0	0	0	0	0	0	0	0	0	0	0	0	0	0	0	0	0	0	0	0	0	0	0	0	0	0	0	0	0	0	0
f5bac522934941233922b333eb85f520		0	0	0	107	0	56	0	0	0	0	0	0	191	0	0	0	0	0	0	0	0	0	0	0	0	0	0	0	0	0	0	0	0	0	0	0	0	0	0	0	0	0	0	0	0	0	0	0
416e22397d10dfe287b36908d2827621		0	0	0	0	0	0	0	0	72	0	0	0	0	0	0	0	0	0	0	0	0	0	0	0	0	0	73	0	0	0	0	0	0	0	0	0	0	0	0	0	0	0	0	0	0	0	0	0
acec5022aa15a6d2b4c1eb58ee82f5d7		0	0	0	0	0	0	0	0	99	586	0	0	0	0	0	0	0	0	0	0	277	0	0	0	0	0	0	0	0	0	0	0	0	0	0	0	0	0	0	0	0	0	0	0	0	0	0	0
270651b916c741d5a510f26a375a3063		0	0	0	0	0	0	0	0	0	0	0	0	0	0	0	0	0	0	0	0	0	0	0	0	0	0	0	0	0	0	0	0	0	0	0	0	0	0	0	0	0	0	0	0	0	0	0	0
adc58901e0d77b71f825afebb0fa60fc		0	0	0	0	0	0	0	0	0	0	0	0	0	0	0	143	0	0	0	0	0	139	0	0	0	0	0	0	0	0	0	49	0	0	0	0	0	0	0	0	0	0	0	0	0	0	0	0
8f7948306998107c40b13b88232a61ea		0	0	0	0	0	0	0	0	0	0	0	0	102	0	0	0	0	0	0	0	0	0	0	0	0	0	0	0	0	0	0	0	0	0	0	0	0	0	0	0	0	0	0	0	0	0	0	0
8bd20e92af09cb8c1592b20d2c63f014		0	0	0	0	0	0	0	0	0	0	67	0	0	0	0	0	0	0	0	0	0	0	0	0	0	0	0	0	0	0	0	0	0	0	0	0	0	0	0	0	0	0	0	0	0	0	0	0
71b44f46f3ae682b522ae04874bf4058		0	0	0	0	0	0	0	0	0	0	0	0	0	0	0	0	0	0	0	0	0	0	0	0	0	0	0	0	0	0	0	0	0	0	0	0	0	0	0	0	0	0	0	0	0	0	0	0
1cc54dd2a50f107e2f19e32e5685ab1b		0	0	0	0	0	0	0	0	0	0	0	0	0	0	0	0	0	0	0	0	0	0	0	0	0	0	0	0	74	0	0	0	0	0	0	0	0	0	0	0	0	0	0	0	0	0	0	0
64d0217a0a9cf8de8d693424a0168820		0	0	0	0	0	0	0	0	0	0	0	0	0	0	0	0	0	0	0	0	0	0	0	0	0	0	0	0	0	0	0	0	0	0	0	0	0	0	0	0	0	0	0	0	0	0	0	0
b0267f3b62408ff7034b204747dae4c2		0	0	0	0	0	0	0	25	0	0	0	0	0	28	0	0	0	0	0	0	0	0	0	0	0	0	0	0	0	0	0	0	0	0	0	0	0	43	0	0	0	0	1082	0	0	0	0	0
52cb02a1d01318b99dd81d387feb78d3		0	0	0	0	0	0	0	0	0	0	0	0	0	0	0	0	0	0	0	0	0	0	0	0	0	0	0	0	0	0	0	0	0	0	0	0	0	0	0	0	0	0	0	0	0	0	0	0
1f90737775cc6c6e86395d18928eb365		0	0	0	0	0	0	0	0	0	0	0	0	0	0	0	0	0	0	0	0	0	0	0	0	0	0	0	0	0	0	0	0	0	0	0	0	0	0	0	0	0	0	0	0	0	0	0	0
afc383a16997a78b85b05bea47267619		0	0	0	0	0	0	0	0	0	0	0	0	0	0	0	0	0	0	0	0	0	0	0	0	0	0	0	0	0	0	0	0	0	0	0	0	0	0	0	0	0	212	0	0	0	0	0	0
7bcf38a9312ac6862b99e5a10d4e1ec4		0	0	0	0	0	0	0	0	0	0	50	0	0	0	0	0	68	99	0	0	0	0	0	0	0	0	0	0	0	0	0	0	0	0	0	0	0	0	0	0	0	0	0	0	0	0	0	0
fc502a78953fc7a96759886c94a2abc5		0	0	0	0	0	0	0	195	0	0	0	0	0	0	0	0	0	0	0	0	0	0	455	0	0	0	0	0	0	0	0	0	0	0	0	0	0	0	0	0	0	0	0	0	0	0	0	0
42653196bb9acf6885e9ab80b5812f8f		0	0	0	0	0	0	0	0	0	0	0	0	0	0	0	0	0	0	0	0	0	0	0	0	0	0	0	0	0	0	0	0	0	0	0	0	0	0	0	0	0	0	0	0	0	0	0	0
2b5a38277ffe993925ddbd8f6e9f9fb6		0	0	0	0	0	0	0	0	0	0	0	0	0	0	0	0	0	0	0	0	0	0	0	0	0	0	0	0	0	0	0	0	0	0	0	0	0	0	0	0	0	0	0	0	0	0	0	0
d5b9d50e38e2191d2520b29a9f39c196		0	0	0	0	0	0	0	0	0	0	0	0	0	0	0	0	0	0	0	0	0	0	509	0	0	0	0	0	0	0	0	0	0	0	0	0	0	0	0	0	0	0	0	0	0	0	0	0
b7a61e9b697fd97e1bf084a54d720406		0	0	0	0	0	0	0	0	0	0	0	0	0	0	0	0	0	0	0	0	0	0	0	0	0	0	0	0	0	0	0	0	0	0	0	0	0	0	0	0	0	0	0	0	0	0	0	0
8ce6f6d51ac7bb92bbedbd8203f88e61		0	0	0	0	0	48	0	0	0	0	0	0	0	0	0	0	0	0	0	0	0	0	0	0	0	0	0	0	0	0	0	0	0	0	0	0	0	0	0	0	0	0	0	0	0	0	0	0
8443a06b4e372b2e1efd637d7b16d91c		0	0	0	0	0	116	0	0	0	0	0	0	0	0	0	0	0	0	0	0	0	0	0	35	0	0	0	0	0	0	0	0	0	0	0	0	0	60	0	0	0	0	475	0	0	0	0	0
d80d4736d64687e22d719ff70ea3a7b9		0	0	70	0	0	24	0	0	0	0	0	27	0	0	0	0	0	0	0	0	0	0	0	0	0	0	0	0	0	0	0	0	0	0	0	0	0	0	0	0	0	0	0	0	0	0	0	0
de85fb1e06f3323023a8d4710671558f		268	0	0	0	0	0	0	0	0	0	0	0	0	0	0	0	0	0	0	129	0	0	0	0	0	0	0	0	0	0	0	0	0	0	0	0	0	0	0	0	0	0	0	0	0	0	0	0
49ac90d7838505e1932167e8f79d2907		0	0	0	0	0	0	0	0	0	0	0	0	0	0	0	0	0	0	0	0	0	0	0	0	0	0	0	0	0	0	0	0	0	0	0	0	0	0	0	1271	0	0	0	0	0	0	0	0
5e7c62913f55a1c78bc3b04bd1a3c778		0	0	0	0	0	0	0	0	0	0	0	0	0	0	0	0	0	0	0	0	0	0	0	0	0	0	0	0	0	0	0	0	0	0	0	0	0	0	0	0	0	0	0	0	0	0	0	0
1b5e4ea75ad6e7f0bcb86af6447878ae		0	0	0	0	0	0	0	0	102	0	0	0	0	0	0	0	0	0	0	0	0	0	0	0	0	0	0	0	0	0	0	0	0	0	0	0	0	0	0	0	0	0	0	0	0	0	0	0
7698e719cdc1bdefd5cd2a12945446c3		0	0	0	0	0	0	0	0	0	0	0	0	0	0	0	0	0	0	0	0	0	0	0	0	0	0	0	0	0	0	0	0	0	0	0	0	0	0	0	0	0	0	0	0	0	0	0	0
a8e957efe22f8c1dbd47449b7d7ce99c		0	0	0	0	0	0	0	0	0	0	0	210	0	0	0	0	0	0	0	0	1352	0	0	0	0	0	0	0	0	0	0	0	0	0	0	0	0	0	0	0	0	0	0	0	0	0	0	0
04df0334e1a9500645c4b69c6370f700		0	0	0	0	0	0	0	0	0	0	0	0	0	0	0	80	0	0	0	0	0	0	0	0	0	0	0	0	0	0	0	0	0	0	0	0	0	0	0	0	0	0	0	261	0	0	0	0
7458cfc8cee739d0f94d2b3a994e695e		0	0	0	0	0	0	0	0	0	0	0	0	0	0	0	0	0	0	0	0	0	0	0	0	0	0	0	0	0	0	0	0	0	0	0	0	0	0	0	0	0	0	0	0	0	0	0	0
4b991ad88ef518559fe13bddaf8e44c4		0	0	15	0	0	0	0	0	0	0	0	0	0	0	0	0	0	0	5	35	0	0	10	0	0	0	0	0	0	0	0	0	17	0	0	0	0	53	0	0	0	0	626	106	0	0	0	0
04fe9c174640e3debb0f6c66e2bd3428		0	0	0	0	0	0	0	0	0	0	0	0	0	0	0	0	0	0	0	0	0	0	0	0	0	0	0	0	0	0	0	0	0	0	0	0	0	0	0	0	0	0	0	0	0	0	0	0
adafcb1c41c3caec6821424035ca420e		0	0	0	0	0	0	0	0	0	0	0	0	0	0	0	0	0	0	0	0	0	0	141	0	0	0	0	0	0	0	0	0	0	0	0	0	0	0	0	0	0	0	0	0	0	0	0	0
675336f0fe6ac7640ab4ba195379e669		0	0	0	0	0	0	0	0	0	0	0	85	0	0	0	0	0	0	0	0	0	0	0	0	0	0	0	0	0	0	0	0	0	0	0	0	0	0	0	0	0	0	0	0	0	0	0	0
340d70c95217b6838ee0f51c96d56bab		0	0	0	0	0	0	0	0	0	0	0	0	0	0	0	0	0	0	0	0	0	0	0	0	87	0	0	0	0	0	0	0	0	0	0	0	0	0	0	0	0	0	0	0	1079	0	0	0
613b8471d51b7930b2ff18fa0e3f6d35		0	0	0	0	0	0	0	0	0	0	0	0	0	0	0	0	0	0	0	0	0	0	0	0	0	0	0	0	0	0	0	0	0	0	0	0	0	0	0	0	0	33	0	0	0	0	0	0
9e3996c3b0d0b2aceb01fbb6b9953914		0	0	0	0	0	0	0	0	0	0	0	0	0	0	0	0	0	0	0	0	0	0	0	585	0	0	8	0	0	0	0	0	0	424	0	0	0	0	0	0	0	27	0	0	0	0	0	0
b08a31f4c14b0473d1975b74409a123a		0	0	0	0	0	0	0	0	0	0	0	0	0	0	0	0	0	0	0	49	13	0	0	0	0	0	0	0	0	0	0	0	0	0	0	0	0	0	0	0	0	0	0	0	4	0	0	0
ca12d936c4d16868fd4df8bcb6d9fe17		0	0	0	0	0	0	0	0	0	0	0	0	0	0	0	0	0	0	0	0	0	0	0	0	0	0	0	0	0	0	0	0	0	0	0	0	0	0	0	0	0	0	0	0	0	0	0	0
ac8bd8ac8f3abb6a04358ebfbc2baa47		55	0	0	0	0	0	0	0	0	0	0	0	117	0	0	0	0	0	0	0	0	0	0	0	0	0	69	0	0	0	0	0	0	0	0	0	0	0	0	0	0	0	0	0	0	0	0	0
12c075cc58d8082272ab42ec2fbbb2d9		0	0	0	0	0	0	0	0	0	0	0	0	0	0	0	0	0	0	0	0	0	0	0	0	0	0	0	0	0	0	0	0	0	0	0	0	0	0	0	0	0	0	0	0	0	0	0	0
f357cfbf58eaa1f52a718c5d0dc133a3		0	0	0	0	0	0	0	0	0	0	0	0	0	0	0	0	0	0	0	0	0	0	0	0	0	0	0	0	0	0	0	0	0	0	0	0	0	0	0	0	0	0	0	0	0	0	0	0
7df6325caaa4f19ac7af56c9a4724b59		0	0	0	0	0	0	0	0	0	0	0	0	0	0	0	136	0	0	0	375	0	0	0	0	0	0	0	0	0	0	0	0	0	0	76	0	0	0	0	0	0	0	0	0	0	0	0	0
2a7d49d55d1e8609632912e61fd7d3a9		96	0	0	0	0	0	0	0	0	0	0	25	43	0	0	36	0	0	62	0	138	0	0	0	0	0	0	0	0	0	0	0	0	0	0	0	0	0	0	0	0	0	0	0	0	0	0	0
1f37924c9c362f08b5572cab12a50de2		0	0	0	0	0	0	0	109	0	0	0	0	0	0	0	0	0	0	0	0	0	0	0	0	0	0	0	0	0	0	0	0	0	0	0	0	0	0	0	0	0	0	0	0	0	0	0	0
c52f539c4591ad0d42c53d5c21cd8926		0	0	0	0	0	0	0	0	0	0	0	0	0	0	0	0	0	0	0	0	0	0	0	0	0	0	0	0	0	0	0	0	0	0	0	0	0	0	0	0	0	0	0	0	0	0	0	0
004fd0ab0caff9c85a683d1a953a1f3b		0	0	0	0	0	0	0	0	0	0	0	0	0	0	0	0	0	0	0	0	0	0	0	0	0	0	0	0	0	0	0	0	0	0	0	0	0	0	0	0	0	0	0	0	0	0	0	0
397cd0444e6a3a4c046dcdf8c7afe926		0	0	0	0	0	0	0	0	50	0	0	0	0	0	0	0	0	0	0	0	0	0	0	0	0	0	0	0	174	0	0	0	0	0	0	0	0	0	0	0	0	0	0	0	0	0	0	0
5fb76de651fea86a30b55ecd3fd2e923		0	0	0	0	0	0	0	0	0	0	0	0	0	0	0	0	0	0	0	0	0	0	0	0	0	0	0	0	0	0	0	0	0	0	0	0	0	0	0	0	0	0	0	0	0	0	0	0
8a010e7314a43374954ece5466dadffe		0	0	0	0	0	0	0	0	0	0	0	0	0	0	0	0	0	0	0	0	0	0	0	0	0	0	0	0	0	0	0	0	0	0	0	0	0	0	0	0	0	0	0	0	0	0	0	0
542a392ff049f30aa0564903fcaf0aaa		0	0	0	0	0	0	0	0	0	0	0	0	0	0	0	0	0	0	0	0	0	0	0	0	0	0	0	0	0	0	0	0	0	0	0	0	0	0	0	0	0	0	0	0	0	0	0	0
a934b73fd9fbeba2a662ad3f181b7b15		0	0	0	0	0	0	0	0	0	0	0	0	0	0	0	0	0	0	0	0	0	0	0	0	0	0	0	0	0	0	0	0	0	0	0	0	0	62	0	0	0	0	34	0	0	0	0	0
9d13ee4b1c04e4ec1d34240685f0081f		111	0	0	0	0	0	0	0	0	0	0	0	0	0	0	0	0	0	0	0	0	0	0	0	0	0	0	0	0	0	0	0	0	0	0	0	0	0	0	0	0	0	0	0	0	0	0	0
8a79cd89a80b32f1db6ed432d4f53502		0	0	0	0	0	0	0	0	0	0	0	0	0	0	0	0	0	0	16	0	0	0	0	0	0	0	49	0	0	0	0	0	0	0	0	0	0	0	0	0	0	0	0	0	0	0	0	0
3cd25b3c761ef3566128a482930c9ba2		0	0	0	0	0	0	0	0	0	0	0	0	0	0	0	0	0	0	0	195	0	0	0	0	0	0	0	0	0	0	0	0	0	0	0	0	0	0	0	0	0	0	0	0	0	0	0	0
b68128dd40a30cf2023980cb0533f582		0	0	0	0	0	0	0	0	0	0	0	0	0	0	0	0	0	0	0	0	0	0	0	0	0	0	0	0	0	0	0	0	0	0	0	0	0	0	0	0	0	0	0	0	0	0	0	0
984022dc82a51919c20d28f396c85917		0	38	0	0	0	0	0	0	0	0	0	0	0	0	0	0	0	0	0	0	0	0	0	0	0	0	0	0	0	0	0	0	0	0	0	0	0	0	0	0	0	0	0	0	0	0	0	0
30a8ae317107ac989358b587c3611288		0	0	0	0	0	0	0	0	0	0	0	0	0	0	0	0	0	0	0	0	0	0	0	0	0	0	0	0	0	0	0	0	0	0	0	0	0	0	0	0	0	0	0	0	0	0	0	0
b19845234d82727bc4e0a099ea196f6a		0	0	0	0	180	0	0	0	0	0	0	0	0	0	0	0	0	0	0	0	0	0	0	0	0	0	0	0	0	0	0	0	0	0	0	65	0	0	0	0	0	0	0	0	0	0	0	0
98e662599119bf8f902904da0ced955d		110	0	0	0	0	0	0	0	0	0	0	0	50	0	0	0	0	0	0	0	0	0	0	0	0	0	0	0	0	0	0	0	0	0	0	0	0	0	0	0	0	0	0	142	74	0	0	0
f39f70cc242a04429632ed91610f7e59		0	0	0	0	0	0	0	0	0	0	0	0	0	0	0	0	0	0	0	0	0	0	0	0	0	0	0	0	0	0	0	0	0	0	0	0	0	0	0	0	0	0	0	0	0	0	0	0
8a68505e96008cf7f8df5f380cb592e2		0	0	0	0	0	0	0	0	0	0	0	0	0	0	0	0	0	0	0	0	0	0	0	0	0	0	0	0	0	0	0	0	0	0	0	0	0	0	0	0	0	0	0	0	0	0	0	0
0fd8a3515482027242f513a7ae1c85c3		0	0	0	0	0	0	0	0	0	0	0	0	0	0	0	0	0	0	0	0	0	0	0	0	0	0	0	0	0	0	0	0	0	0	0	0	0	0	0	0	0	0	0	0	0	0	0	0
d2cd7a93a62d5b0aa5f78bc3e6a1e836		0	0	0	0	0	0	0	0	0	0	0	1319	0	0	0	0	0	0	0	0	0	0	0	0	0	0	0	0	0	0	0	0	0	0	0	0	0	0	0	4	0	0	0	0	0	0	0	0
7bfab6efccf46ce44ef92d0d4827b838		0	0	0	0	0	0	0	0	0	0	0	0	0	0	0	0	0	0	0	0	0	0	0	0	0	0	0	0	0	0	0	2	0	0	0	0	0	0	0	43	0	0	0	0	1327	0	0	0
2b46d18dbe9437ff927cc5a667c50f19		0	0	0	0	0	0	0	0	0	0	0	0	0	0	0	0	0	0	0	0	0	0	0	0	0	0	0	0	0	0	0	0	0	0	0	0	0	0	0	0	0	0	0	0	0	0	0	0
8df4645f57427f84f5199b5be4c12385		0	0	0	0	0	0	0	0	0	0	0	0	0	0	0	0	0	0	0	0	0	0	0	0	0	0	0	0	0	0	0	0	0	0	0	0	0	0	0	0	0	0	0	0	0	0	0	0
b142bef554482d82f8e7f5f5cbef7036		0	0	0	0	0	0	0	0	0	0	0	0	0	0	0	0	0	0	0	0	0	0	0	0	0	0	0	0	0	0	0	0	0	0	0	0	0	0	0	0	0	0	0	0	0	0	0	0
106179331d40cb7d138fefa2f8990f2e		0	0	0	0	0	0	0	0	0	0	0	0	0	0	0	0	0	0	0	0	0	0	0	0	0	0	0	0	0	0	0	0	0	0	0	0	0	0	0	0	0	0	0	0	0	0	0	0
ba62e92ce0c2ca6ca031615fbb0e223e		0	0	0	0	0	0	0	0	0	0	0	0	0	0	0	0	0	0	0	0	0	0	0	0	0	0	0	0	0	0	0	0	0	0	0	0	0	48	0	0	0	0	1388	0	0	0	0	0
2a61af4412342e172a0d488b282e63e7		0	0	0	0	0	0	0	0	0	0	0	0	0	0	0	0	0	0	0	0	0	0	0	0	0	0	0	0	0	0	0	0	0	0	0	0	0	0	0	0	0	0	0	0	0	0	0	0
c2586a7f363b4713ac4d6445910258ed		0	0	0	0	0	0	0	0	0	0	0	0	84	0	0	0	0	0	0	0	0	26	0	0	0	0	17	0	0	0	0	0	0	0	31	0	6	0	0	0	0	0	0	0	0	0	0	0
ab29c13a9e1cd5e732db7df9ed936beb		26	0	0	0	0	0	0	0	0	0	0	0	0	0	0	0	0	0	0	0	0	0	291	0	0	0	0	0	0	0	0	0	0	0	0	0	0	0	0	0	0	0	0	0	0	89	0	0
1d431d350ed57805ee590889c19eb101		0	0	0	0	0	0	0	0	0	0	0	0	0	0	0	0	0	0	0	0	0	0	0	0	0	0	0	0	0	0	0	0	0	0	0	0	0	0	0	0	0	0	0	0	0	0	0	0
17042e7c9b36bdeba64d33df43c099e5		0	0	0	0	0	0	0	0	0	0	0	0	0	0	0	0	0	0	0	0	0	0	0	0	0	0	0	0	0	0	0	0	0	0	0	0	0	0	0	0	0	0	301	0	0	0	0	0
7867a7964476171a2378cd52ed1a91e1		0	0	0	0	0	0	0	0	0	0	0	0	0	0	0	0	0	0	0	0	0	0	0	0	0	0	0	0	0	0	0	0	0	0	0	0	0	0	0	0	0	0	0	0	0	0	0	0
d731a264a93bf83edca9fc9c1635903b		0	0	0	0	0	0	0	80	0	0	0	81	0	0	0	0	0	0	0	0	0	0	0	0	0	0	0	0	0	0	0	0	0	0	0	0	0	0	0	0	0	0	0	0	0	0	0	0
597860174a6baef0106edb85e18d9370		0	0	0	0	0	0	0	0	0	0	0	0	0	0	0	0	0	0	0	0	0	0	0	0	0	0	0	0	0	0	0	0	0	0	0	0	0	0	0	0	0	0	0	0	0	0	0	0
376d90215332be2a4e721af70818929e		0	0	0	0	0	0	0	0	0	0	0	0	0	0	0	0	0	0	0	0	0	0	0	0	0	0	0	0	0	0	0	0	0	0	0	0	0	0	0	0	0	0	0	0	0	0	0	0
73850eb088b8673c18f99b799fb28974		0	0	0	0	0	0	0	0	0	0	0	0	0	0	0	0	0	0	0	0	0	0	0	0	0	0	0	0	0	0	0	0	0	0	0	0	0	0	0	0	0	0	0	0	0	0	0	0
f337fe797be901bf5468a1ce4af7a5b9		0	0	0	0	0	0	0	0	0	0	0	0	0	0	0	0	0	0	0	0	0	0	0	0	0	0	0	0	0	0	0	0	0	0	0	0	0	0	0	0	0	0	0	0	0	0	0	0
7fa8a0ec40f71274549f89c93a917780		0	0	0	0	63	62	0	0	0	0	0	0	0	0	0	0	22	0	97	0	0	0	0	0	0	0	0	0	45	143	39	0	0	0	0	0	0	0	0	0	0	0	0	0	0	0	0	0
83dcb8c9fe6ad3b40d1d73c6fce829b4		0	0	0	0	183	0	0	0	0	0	0	0	0	0	0	0	0	0	0	0	0	0	0	0	0	0	0	0	0	0	0	0	0	0	0	0	0	0	0	0	0	0	0	0	0	0	0	0
2f2a6ab84f7b8103061c333ec296f7a2		0	0	0	0	0	0	0	0	0	0	0	0	0	0	0	0	0	0	0	0	0	0	0	0	0	0	0	0	0	0	0	0	0	0	0	0	0	0	0	0	0	0	0	0	0	0	0	0
407f2a01d449bdd5928bf22aebe3aa29		0	0	0	0	0	0	0	25	0	0	203	0	7	0	0	0	149	0	0	0	16	0	0	0	0	0	0	0	0	0	0	0	0	0	0	0	0	0	0	0	0	0	0	0	0	0	0	0
2844891bd5e41b072a8f784edfc1f0e8		0	0	0	0	0	0	0	0	0	0	0	0	0	0	0	0	0	0	0	0	0	0	0	0	0	0	0	0	0	0	0	0	0	0	0	0	0	31	0	0	0	0	738	0	421	0	0	0
42d3471366c8b44ee7fa96491dd40fc3		0	0	0	0	0	0	0	0	0	0	0	0	0	0	0	0	0	0	0	0	0	0	0	0	0	0	0	0	0	0	0	0	0	0	0	0	0	0	0	0	0	0	0	0	0	0	0	0
f5d074b959c2a8f1345be9fc97fccab4		0	0	0	0	0	78	0	0	0	6	37	0	0	0	0	41	0	0	0	75	0	116	0	0	0	0	0	0	0	0	0	0	0	0	10	0	0	0	0	0	12	0	89	0	0	0	0	0
02b5fbdd9ee7b4e1e05c5a564b7e1611		0	0	0	0	0	0	6	0	0	0	0	8	0	0	0	0	0	0	0	43	16	0	0	0	0	0	0	0	0	0	0	44	0	0	0	0	0	0	0	0	0	0	0	0	0	0	0	0
4c6cea57de2b048869938a42aabc5ef0		0	0	0	0	0	0	115	0	0	569	2	0	0	0	0	0	93	0	0	0	0	0	0	0	0	0	0	0	0	0	0	0	0	0	0	0	0	0	0	0	0	0	0	0	0	0	0	0
9dc4b21239c6ed4de3e44e8c4253d3dc		0	0	0	0	35	0	0	18	0	0	0	0	0	0	74	0	0	51	0	0	0	0	0	0	0	0	0	0	0	0	0	0	0	0	0	0	0	0	0	0	0	0	0	0	421	0	0	0
a31115552af9c95201830db7ec7abcd9		0	0	0	0	0	0	0	0	0	0	0	0	0	0	0	0	0	0	0	0	0	0	0	0	0	83	0	0	0	0	0	0	0	0	0	0	0	0	0	0	0	0	0	0	143	0	0	0
9b66d8f6941971aff3fe8b53d160dd4c		0	0	0	0	6	200	0	0	0	0	0	0	0	0	0	0	0	0	51	37	0	0	0	0	0	0	0	0	0	0	25	0	0	0	0	0	0	0	0	0	0	0	0	0	0	0	0	0
98a5c4c745ddf9d1497950d4a2bd74da		0	0	0	0	116	0	159	0	0	0	0	0	0	0	0	0	0	0	31	0	0	0	0	0	0	0	0	0	31	148	0	0	0	0	0	0	0	0	0	0	0	0	0	0	0	0	0	0
93c49df78b63e81e15243a530a74027d		0	0	100	0	0	0	0	0	0	0	0	0	0	0	0	0	0	0	0	0	0	0	0	0	0	0	0	0	0	0	0	0	0	0	0	137	0	0	0	0	0	0	0	0	0	0	0	0
08cb2f45854059519ace74763bba94f5		0	0	0	0	0	0	0	0	0	0	0	0	0	0	0	0	0	0	0	0	0	0	0	0	0	0	0	0	0	1049	0	0	0	0	0	0	0	0	0	0	0	0	0	0	0	0	0	0
1d68eb0b0434e3572136ebf21e3cddc4		0	0	0	0	0	0	0	0	0	0	0	111	0	0	0	0	0	65	0	0	0	0	0	0	0	0	0	0	0	0	0	0	0	0	0	0	0	0	0	0	0	0	0	0	0	0	0	0
4d10a37b07ee55ea3c35ffc5981690b0		0	0	0	0	0	0	0	0	0	0	0	0	0	0	0	0	0	0	0	0	0	0	0	0	0	0	0	0	0	0	0	0	0	0	0	0	0	0	0	0	0	0	0	0	0	0	0	0
b699f61cffa706f605c67a2f9cb9a277		0	0	0	0	0	0	0	0	0	0	0	0	0	0	0	0	0	0	0	1312	0	0	0	0	0	0	0	0	0	0	0	0	0	0	0	0	0	0	0	0	0	0	0	0	0	0	0	0
825267ef26a85ead3bc0f5a8259c93f3		0	0	0	0	0	0	0	0	0	0	0	143	0	0	0	0	0	0	72	0	482	0	0	0	0	0	0	0	0	0	0	0	0	0	0	0	0	0	0	0	0	0	0	150	0	0	0	0
9937f0f9ca9a13c42a9cd05ac3025f5f		0	0	0	0	0	0	0	0	0	0	0	0	0	0	0	0	0	0	0	0	0	0	0	0	0	0	0	0	0	0	0	0	0	0	0	0	0	0	0	0	0	0	0	0	0	0	0	0
1ae0b66f0056a58caa515b27371e40da		0	0	0	0	0	0	0	0	0	0	0	0	0	0	0	0	0	0	0	0	0	0	0	0	0	0	0	0	0	0	0	0	0	0	0	0	0	0	0	0	0	0	0	0	0	0	0	0
19cf05ce6d16a1637f028be5110a0cc5		0	0	0	0	0	0	0	160	0	0	0	0	0	0	0	0	0	0	0	0	0	29	0	14	0	0	0	0	0	0	0	0	0	0	0	0	0	0	0	0	0	0	0	0	0	0	0	0
d5e31936dc569ea492c6289a0c45877b		0	0	0	0	0	0	0	0	0	0	0	0	0	0	0	0	0	0	0	0	1366	0	0	0	0	0	0	0	0	0	0	0	0	0	0	0	0	0	0	0	0	0	0	0	0	0	0	0
c07cb7813a3a73bf8829edbb87fb8a22		0	0	0	0	0	0	0	0	0	0	0	0	0	0	0	0	0	0	0	0	0	0	0	0	0	42	0	0	0	0	0	0	0	415	0	0	0	0	0	0	66	31	0	0	66	0	0	0
34eb5a2fe6d9de95981aa72e7a3e0520		0	0	0	0	0	0	0	0	0	0	0	0	0	0	0	0	0	0	0	0	0	0	0	0	0	0	0	73	0	0	0	0	0	0	0	0	0	0	0	0	0	0	0	0	0	0	0	0
7c85f10994fb39d605fb3923db98a3e2		0	0	0	0	0	0	0	0	0	0	0	0	0	0	0	0	0	0	0	0	0	0	0	0	0	0	0	0	0	0	0	0	0	0	0	0	0	0	0	0	0	0	0	0	0	0	0	0
49ea1017b7fc362636257fb0a21bec79		0	0	0	0	0	0	0	0	0	0	0	0	0	0	0	0	0	0	0	0	0	0	0	0	0	0	0	0	0	0	0	0	0	0	0	0	0	0	0	0	0	0	0	0	0	0	0	0
d41c4130bedad2d26fa540ae3ea682d6		0	0	0	0	0	0	0	0	0	0	0	0	0	0	0	0	0	0	0	0	0	0	0	0	0	0	0	0	0	0	0	0	0	0	0	0	0	0	0	0	0	0	0	0	0	0	0	0
326a92caddb9730c18dbb7278cfe7478		0	0	0	0	0	0	0	0	0	0	0	0	0	0	0	0	0	0	0	0	0	0	0	0	0	0	0	0	0	0	0	0	0	0	0	0	0	0	0	0	0	0	0	0	0	0	0	0
56ad61c28ed9ea887ee94529cf988c66		38	40	0	0	30	0	0	0	0	0	0	0	0	0	0	30	0	111	0	0	0	0	7	0	0	0	30	0	0	0	0	0	0	0	0	0	0	0	0	0	0	0	0	0	0	0	0	0
7010c6e15215dfce725caaf19a343406		0	0	0	0	0	0	0	0	0	0	0	0	0	0	0	0	0	0	0	0	0	0	0	0	0	0	0	0	0	0	0	0	0	0	0	0	0	0	0	0	0	0	0	0	0	0	0	0
0838348634aa9acda5f1bbb2e78332bd		0	0	0	0	0	0	0	0	0	0	0	0	0	0	0	0	0	0	0	0	0	0	0	0	0	0	0	0	0	0	0	0	0	0	0	0	0	0	0	0	0	0	0	0	0	0	0	0
8b0b89b03e392e6772f447e1bd990440		0	0	0	0	0	0	13	0	0	0	0	0	479	0	0	0	0	0	0	0	0	0	0	0	0	0	0	0	0	0	0	0	0	0	0	0	0	0	0	0	0	0	0	0	0	0	0	0
c11ebea1999c6ee68dc915e3ce5feb69		0	0	0	0	0	0	0	0	0	0	0	0	0	0	0	0	0	0	0	0	0	0	0	0	0	0	0	0	0	0	0	0	0	0	0	0	0	0	0	0	0	0	0	0	0	0	0	0
679200d36ffd4629d273654859ea10a2		0	0	0	0	0	0	0	0	0	0	0	0	0	0	0	0	0	0	0	0	0	0	0	0	0	0	0	0	0	0	0	0	0	0	0	0	0	0	0	0	0	0	0	0	0	0	0	0
0ec051b70bafac872d52b1d9ac605d6e		0	0	0	0	0	0	0	0	0	0	328	0	0	0	0	0	0	0	0	0	0	0	0	0	0	0	0	0	0	0	0	0	0	0	0	0	0	0	0	0	0	0	0	0	0	0	0	0
59c3bcfc6cf944fadd9d1906a6331bc8		0	119	0	0	0	0	0	0	0	0	0	0	0	0	0	0	0	0	0	52	0	0	0	0	0	0	0	0	0	0	0	0	0	0	0	0	0	0	0	0	0	0	0	0	0	0	0	0
9f77afa9916e4375b5423d7c12491e5e		0	0	0	0	0	0	0	0	0	117	0	0	0	0	0	144	0	114	0	111	0	0	0	0	0	0	0	0	0	0	0	0	0	0	0	0	0	0	0	0	0	0	0	0	0	0	0	0
3ad4b2bb218caea164b04287cf71f2c3		0	0	0	0	0	0	0	274	0	0	0	0	0	0	0	0	0	0	0	0	0	59	0	0	293	0	0	0	0	0	0	0	0	0	0	0	0	0	0	0	0	0	0	0	0	0	0	0
23dd8fa4a15b812dfdcee424296fe46d		0	0	0	0	0	0	0	0	0	0	0	0	0	0	0	0	0	0	94	0	0	0	0	0	0	0	0	0	0	0	0	0	0	0	0	0	0	0	0	0	0	57	0	0	0	0	0	0
dfa1806dc72e5e6ac4a36b68b0efdefc		0	0	0	0	0	0	0	0	81	0	0	0	0	0	0	0	64	0	0	0	0	0	0	0	0	0	0	0	0	0	0	0	0	0	0	0	0	0	0	0	0	0	0	0	0	0	0	0
a998951b04d1169c145dbbd9ac1dd038		0	0	0	0	0	0	0	0	0	0	0	0	0	0	0	0	0	0	0	0	0	0	0	0	0	0	0	0	0	0	0	0	20	0	0	0	0	0	0	0	0	0	0	0	0	0	0	0
7d3d7920a9998fb84f38df026a47cc84		0	0	0	0	0	0	0	0	0	0	0	0	0	0	0	0	0	0	0	0	0	0	0	0	0	0	0	95	0	0	0	0	0	0	0	0	0	0	0	0	0	0	0	0	1038	0	0	0
4d7ca3d21e5f10f0dfcd21181c4b11e1		0	0	0	0	0	0	0	0	0	0	0	0	0	0	0	0	44	0	0	0	59	0	0	0	0	0	0	0	0	0	0	0	0	0	0	0	0	0	0	0	0	0	0	320	0	0	0	0
c0e7ff5f10a296202f41d0a4f3d9d521		0	0	0	0	0	0	0	0	0	0	0	0	0	0	0	0	0	0	0	0	0	0	0	0	0	0	0	0	0	0	0	0	0	0	0	0	0	0	0	0	0	47	0	0	0	0	0	0
c3eeb8f7c84ee71b2e6f56504f896071		0	0	0	0	1410	0	0	0	0	0	0	0	0	0	0	0	0	0	0	0	0	0	0	0	0	0	0	0	0	0	0	0	0	0	0	0	0	0	0	0	0	0	0	0	0	0	0	0
fd42fb0498a452f313ca69cba987034c		0	0	0	0	0	0	0	0	65	397	0	0	0	0	0	0	0	0	0	0	0	0	0	0	0	0	0	0	0	0	0	0	0	51	0	0	0	0	0	0	0	0	0	0	0	0	0	0
877506a924c0c5f78fea0906d2b04295		0	0	0	0	0	0	0	0	0	0	0	0	0	0	0	0	0	0	0	0	0	0	0	0	0	0	0	0	0	0	0	0	0	0	0	0	0	0	0	0	31	0	0	0	24	0	0	0
f87a34006c2a8808778726baa64bb8da		0	0	0	0	0	0	0	0	0	0	0	0	0	0	0	0	0	0	0	0	0	0	0	0	0	0	0	0	0	0	0	0	0	0	0	0	0	0	0	0	0	0	0	0	0	0	0	0
7b0f533c2dd4c6ae49a48ce2140cf395		76	0	0	0	0	0	0	0	0	0	87	0	0	0	0	0	0	0	0	0	0	0	0	0	0	0	0	0	0	0	0	0	0	0	0	0	0	0	0	0	0	0	0	0	0	0	0	0
1b2a90a8a48584f4bcae1658df8940aa		0	0	0	0	0	0	0	0	0	0	0	0	0	0	0	0	0	0	0	0	0	0	0	0	0	0	0	0	0	0	0	0	0	0	0	0	0	0	0	0	0	0	0	0	0	0	0	0
e5624bbc818d2146847bbbceb3e1e6f4		0	34	0	0	0	0	21	0	0	0	0	0	0	0	0	0	0	47	0	0	0	0	0	0	0	0	0	0	0	0	0	0	0	0	0	0	0	0	0	0	0	0	0	0	0	0	0	0
5bdda76f66021195a6b2ab7dbef5f710		0	0	0	0	0	0	0	0	0	0	0	0	0	0	0	0	0	0	0	0	0	0	0	0	0	0	0	0	0	0	0	0	0	0	0	0	0	0	0	0	0	0	0	0	0	0	968	0
2359fff228400e6f04c93f1b626bae31		0	0	0	0	767	0	0	0	0	0	0	0	0	0	0	0	0	45	0	0	0	0	0	0	0	0	0	0	0	0	0	0	0	0	0	0	0	0	0	0	0	0	0	0	0	0	0	0
2771f2401357b2951d0ace3e48dc9bf7		0	0	0	0	0	0	0	0	0	0	0	0	0	0	0	0	0	0	0	0	0	0	0	0	0	0	0	0	0	0	0	0	0	0	0	0	0	0	0	0	0	0	0	0	0	0	0	0
cc2c059f97d1f97641fbfa63b8cd0435		0	0	0	0	0	0	0	0	0	0	0	0	0	0	0	0	0	0	0	0	0	0	0	0	0	0	0	0	0	0	0	0	0	0	0	0	0	0	0	0	0	0	0	0	0	0	0	0
c70639c44101795d3b662452b1c96ff4		0	0	0	0	0	0	0	0	0	0	0	0	0	0	0	0	0	0	0	0	0	0	0	0	0	0	0	0	0	0	0	0	0	0	0	0	0	0	0	0	0	0	0	0	0	0	0	0
c8c9ed97765a1e52f7781dbac96f7701		0	0	0	0	0	0	0	0	0	0	0	0	0	0	0	0	0	0	0	0	0	0	0	0	0	0	0	0	0	112	0	0	0	0	0	0	0	0	24	0	0	0	0	0	0	0	0	0
e668f73ff6c62a77eddb423fd679a531		0	0	0	0	0	0	0	0	0	0	0	0	0	0	0	0	0	0	0	0	0	0	0	31	0	0	0	0	0	0	0	0	0	0	0	0	0	20	0	0	0	0	655	0	0	0	0	0
8758ca43a60c66c29090769a3fd76d6c		0	0	0	0	0	0	0	0	0	0	0	0	0	0	0	0	0	0	0	0	0	0	0	0	0	0	0	0	0	0	0	0	0	0	0	0	0	0	0	0	0	0	0	0	0	0	0	0
d824bf9825c423c4a2206fff50a799d9		0	0	0	0	0	0	0	0	0	0	0	0	0	0	0	0	0	0	0	0	0	0	0	0	0	0	0	0	0	0	0	0	0	0	0	0	0	0	0	0	0	0	0	0	0	0	0	0
511f46d3013d5e0bd1d557f92bea1eac		0	0	0	0	0	0	0	0	0	0	0	0	0	0	0	0	0	0	0	468	0	0	0	0	0	0	0	0	0	0	0	0	0	289	0	0	0	0	0	0	0	0	0	0	0	0	0	0
b22a799288cc714e2a6db9c7cf6dd8d5		0	0	0	0	0	0	0	0	146	0	0	0	0	0	0	0	0	0	0	0	0	0	0	0	0	0	0	0	0	0	0	0	0	0	0	0	0	0	0	0	0	0	0	0	0	0	0	0
a7032fdfc4ea56bde849fc960445d212		100	0	0	0	0	0	0	0	0	0	0	0	0	0	0	0	0	0	0	0	0	0	0	0	0	0	0	0	0	0	0	0	97	0	0	0	0	0	0	0	0	0	0	0	0	0	0	0
517d3280b0fde46df3ba7c5326a19e79		0	0	0	0	0	0	0	0	0	0	0	50	0	0	0	0	0	0	0	0	0	0	0	0	0	0	0	0	0	0	0	0	0	0	0	0	0	0	0	0	0	0	0	0	0	0	0	0
6ea44da8dff63083436d8f2d679c8829		0	0	0	0	0	0	0	0	0	0	0	0	0	0	0	0	1381	0	0	0	0	0	0	0	0	0	0	0	0	0	0	0	0	0	0	0	0	0	0	0	0	0	0	0	0	0	0	0
6980238aa3e133032a03f65dceaa52f0		0	0	0	0	0	0	0	0	0	0	0	0	0	0	0	0	0	0	0	0	0	0	0	0	0	0	0	0	0	0	0	0	0	0	0	0	0	0	0	0	0	0	0	0	0	0	0	0
a73702b8cde7a4a3e1aebd77f33f2493		0	0	0	0	0	1373	0	0	0	0	0	0	0	0	0	0	0	0	0	0	0	0	0	0	0	0	0	0	0	0	0	0	0	0	0	0	0	0	0	0	0	0	0	0	0	0	0	0
2bbd12653d17b2e6fd5ed88d3fa47e64		0	0	0	0	0	0	0	0	0	0	0	0	0	0	0	0	0	0	0	0	0	0	0	0	0	0	0	0	0	0	0	0	0	0	0	0	0	0	0	0	0	0	0	0	0	0	0	0
e5ff538348b56b032d1b388dac432d77		0	0	0	0	0	0	0	0	71	0	125	0	0	0	0	0	0	0	0	0	0	0	0	0	0	0	0	0	0	0	0	0	0	0	0	0	0	0	0	0	0	0	0	94	0	0	0	0
1846e6de6ea64cbbf6fcbd505955a9a5		0	0	0	0	0	0	0	0	0	0	0	0	0	0	0	0	0	0	0	0	0	0	0	0	0	0	0	0	0	0	0	0	0	0	0	0	0	0	0	0	0	0	0	0	0	0	0	0
0d5b4ca12419dbb912984cbf9da3864b		0	0	0	0	0	0	0	0	0	0	0	0	0	0	0	0	0	0	0	0	0	0	0	0	0	0	0	0	0	0	0	0	0	0	0	0	0	0	0	11	0	2	0	26	7	0	0	0
c27f9369785bd904e7c47a14f0ca6e6b		0	0	0	0	0	0	0	0	0	0	0	0	0	0	0	0	0	0	0	0	0	0	0	0	0	0	0	0	0	0	0	0	0	0	0	0	0	0	0	0	0	0	0	0	0	0	0	0
6b70a478ab02b2725067a563cf9fc38f		0	0	0	0	0	0	0	0	0	0	509	0	0	0	0	0	0	0	0	0	0	226	0	0	0	0	0	0	0	0	0	0	0	0	0	0	0	0	0	0	0	0	0	0	0	0	0	0
a1b82865c1f9a640c881e8876a316cb2		0	0	0	0	0	0	0	0	0	0	0	0	0	0	0	0	0	0	0	0	0	0	0	0	45	0	0	0	0	0	0	0	0	0	0	0	0	0	0	0	0	0	0	0	0	0	0	0
42dbb6fdff45971f0824a421dd429b9a		0	0	0	0	0	0	0	0	0	0	0	0	0	0	0	0	0	0	0	0	0	0	0	0	0	0	0	0	0	0	0	0	0	0	0	0	0	0	218	0	0	0	0	0	0	0	0	0
1680278dedb7af2d8088c13115ca3cd9		0	0	0	0	0	0	0	0	0	0	0	0	0	0	0	0	0	0	0	0	0	0	0	0	0	0	0	0	0	0	0	0	0	0	0	0	0	0	0	0	0	0	0	0	0	0	0	0
dac3186a3b4d9cc07b5e3cceac63f670		0	0	0	0	0	0	0	0	0	0	0	0	0	0	0	0	0	0	0	0	0	0	0	0	137	0	0	0	0	0	0	0	0	0	0	0	0	0	0	0	0	0	0	147	0	0	0	0
afcb86888f8b1e4a67f82ea18fdb949c		0	0	0	0	0	0	0	0	0	0	0	0	0	0	0	0	0	0	0	0	91	0	0	0	0	0	0	0	0	0	0	0	0	0	0	0	0	0	0	0	0	0	0	0	0	40	0	0
f6de0165e0fc191381f9bb88eaad0f9f		0	0	0	0	0	0	0	0	0	0	0	0	0	0	0	0	0	0	0	0	0	0	0	0	0	0	0	0	0	0	0	0	0	0	0	0	0	0	0	0	0	0	0	0	0	0	0	0
2366e4e9c18bebc8aef927a7881e7ed0		0	0	0	0	0	0	0	0	0	0	0	0	0	0	0	0	0	0	0	0	0	0	0	0	0	0	0	0	0	0	0	0	0	0	0	0	0	0	0	0	0	0	0	0	0	0	0	0
3241f2bf3aad44c92cb9c292cd376ca0		0	0	0	0	0	0	0	0	0	0	45	0	0	0	0	0	0	0	0	0	0	0	0	0	0	0	0	0	0	0	0	0	0	29	0	0	0	0	0	0	0	0	0	0	0	0	0	0
dcb2233c8331b2297a67edbac2ed0e76		0	0	0	0	0	0	0	0	0	0	0	0	0	0	0	0	1347	0	0	0	0	0	0	0	0	0	0	0	0	0	0	0	0	0	0	0	0	0	0	0	0	0	0	0	0	0	0	0
8fcdbddd53531462566100e3321e8728		0	0	0	0	0	83	0	0	0	0	0	0	0	0	0	0	0	0	0	0	0	0	0	0	0	0	0	0	0	0	0	0	0	0	0	0	0	0	0	0	0	0	0	0	53	0	0	0
4ab85087bd9957351ecba7b00289097a		0	0	0	0	0	0	0	0	0	0	0	0	0	0	0	0	0	0	0	0	0	0	0	0	0	0	0	0	0	0	0	0	0	0	0	0	0	0	0	0	0	0	0	0	0	0	0	0
96be2b153b3bd5004815b94f945690f2		0	0	0	0	0	0	0	0	0	0	0	0	0	0	0	0	0	0	0	0	0	0	0	0	0	0	0	0	0	0	0	0	0	0	0	0	0	0	0	0	0	0	0	0	0	0	0	0
84e0360f02d341479bd1bbee2955b436		0	0	0	0	0	0	0	0	0	0	0	0	0	0	0	0	0	0	0	0	0	0	0	0	0	0	0	0	0	0	0	0	0	0	0	0	0	0	0	0	0	0	0	0	0	0	0	0
2d68d2da73da822224c1b43f21122151		0	0	0	0	0	0	0	0	0	0	0	0	0	0	0	0	0	0	0	0	0	0	0	0	0	0	0	0	0	0	0	0	0	0	0	0	0	0	0	0	0	0	0	0	0	0	0	0
7b5590c0fc5812d3012915506089e2c7		0	0	0	0	0	0	0	0	0	0	0	0	0	0	0	0	0	0	0	0	0	0	0	0	0	0	0	0	0	0	0	0	0	0	0	0	0	0	0	0	0	0	0	0	0	0	0	0
a724c49c6e6329fbbafc87f600bb1d85		0	0	0	0	0	0	0	0	0	0	0	0	0	0	0	0	0	0	0	0	0	0	0	0	0	0	0	0	0	0	0	0	0	0	0	0	0	0	0	0	0	0	0	0	0	0	0	0
c45c7903722cd2e387a75c24a8070ab3		0	0	0	0	0	0	0	0	0	0	0	0	0	0	0	0	0	0	0	0	0	0	0	0	0	0	0	0	0	0	0	0	0	0	0	0	0	0	0	0	0	0	0	0	0	0	0	0
fd874adaef9eeaf2735bf195a78ecd39		0	0	0	0	0	0	0	0	68	0	0	0	0	0	0	0	0	0	0	0	0	0	0	0	0	0	0	0	0	0	19	0	0	0	0	19	0	0	0	0	0	0	95	0	0	0	0	0
8da4619767a7027b674e84c3126ba63e		0	0	0	0	0	0	0	0	0	0	0	0	0	0	0	0	1326	0	0	0	0	0	0	0	0	0	0	0	0	0	0	0	0	0	0	0	0	0	0	0	0	0	0	0	0	0	0	0
f74c444fb01a413a3dec05aa1fd41f1b		0	0	0	0	0	0	0	155	0	0	0	0	0	0	0	0	41	0	0	0	95	0	0	0	0	0	0	0	0	0	0	0	0	0	0	85	0	0	0	0	0	0	0	0	0	0	0	0
d72502f4d8150da79028fcbe319124e5		0	0	0	0	0	0	0	0	0	0	0	0	0	0	175	0	0	0	0	0	0	0	0	0	0	0	0	0	0	0	0	0	0	0	0	0	0	0	0	0	0	0	0	0	0	0	0	0
89292ea22b8353a667880a153376e402		0	0	0	0	0	0	0	0	0	0	0	88	0	0	0	0	0	0	0	0	492	0	0	0	0	0	0	0	0	0	0	0	0	0	0	0	15	0	0	0	0	0	0	192	0	0	0	0
999008c80c51665a86fd6efdc0c842c0		0	0	0	0	0	0	0	0	0	0	0	0	0	0	0	0	0	0	0	0	0	0	0	0	0	0	0	0	0	0	0	0	0	0	0	0	0	0	0	0	0	0	0	0	0	0	0	0
f3f0a546629299f511d04df657f465fc		0	0	0	0	0	0	0	0	0	0	0	0	0	0	0	0	0	0	0	0	0	0	0	0	0	0	0	0	1302	0	0	0	0	0	0	0	0	0	0	0	0	0	0	0	0	0	0	0
7dbadb9c3642f9b4595c2750ca5c09a7		0	0	24	0	0	0	0	0	0	0	58	0	0	57	0	0	27	0	39	0	0	0	0	0	0	0	0	0	0	0	0	0	0	0	0	0	0	0	0	0	0	0	40	37	0	0	0	0
c6535e0d9f67d1a6fcfdd53df3daf4d4		0	0	0	0	0	0	0	0	0	0	0	0	0	0	0	0	0	88	0	0	0	0	342	0	0	0	0	0	0	0	0	0	0	0	0	56	0	0	0	0	0	0	0	0	0	0	0	0
d481b950c17462f1b81c0e32d887ecf4		0	0	0	0	0	0	0	0	0	0	0	0	0	0	0	0	0	0	0	0	0	0	0	34	0	0	10	0	0	0	0	0	0	0	0	0	0	0	0	0	0	0	0	0	0	0	0	0
cae7f92ff66967d629b083ae552861ee		19	0	0	0	0	0	0	0	0	0	0	0	0	0	0	0	0	0	0	0	0	0	0	0	0	86	0	0	0	0	0	0	0	0	0	0	0	0	0	0	0	0	0	0	0	0	0	0
8613448f94a9711cb25020ca74c9b302		0	0	0	0	0	0	0	0	0	0	0	0	0	0	0	0	0	0	0	469	0	0	0	0	0	0	0	0	0	0	0	0	0	0	0	0	0	0	0	0	0	0	0	0	0	0	0	0
43c0d56308b93e4daa3c9211e1396d81		0	0	0	0	0	465	0	0	0	0	0	0	0	0	0	0	0	0	0	0	0	0	0	0	0	0	0	0	0	0	0	0	0	0	0	0	0	0	0	0	0	0	0	0	0	0	0	0
f32b6333cb756cd80735b5c66d7c39b3		56	0	0	33	0	69	0	0	0	28	0	0	0	0	0	0	0	0	28	0	0	0	40	0	0	0	0	0	0	0	0	0	0	0	0	0	0	0	0	0	0	0	0	0	0	0	0	0
0d169c48aa8c461903b77f92d0efdf27		1	4	0	0	32	0	0	213	0	0	0	0	2	0	0	0	0	241	0	0	0	0	0	0	0	0	0	0	0	0	37	0	0	0	0	0	0	0	0	0	0	0	0	0	0	0	0	0
2f5f1f9266d73c1dd5a62d919453062e		0	0	0	0	0	0	0	0	0	0	0	0	0	0	0	0	0	0	0	0	0	0	0	0	0	0	0	0	0	0	0	0	0	0	0	43	0	0	0	0	0	0	0	0	0	0	0	0
0c3aaca5070244339f0ce7913f64ae44		0	0	0	0	30	0	0	0	0	0	0	0	0	0	0	0	0	0	0	0	0	0	0	0	0	0	0	0	0	0	0	0	0	0	0	0	0	0	0	0	0	0	0	0	0	0	0	0
ca7550599717bbf5509bf8fa0c1fb937		0	0	0	0	0	0	0	0	0	0	0	0	0	0	0	0	0	0	8	0	0	0	0	0	0	5	0	0	0	0	0	0	0	0	0	0	0	0	0	0	0	0	0	0	0	0	0	0
4dad67208a33efacf5c02194726e81ea		0	0	0	0	0	1175	0	0	0	0	0	0	0	0	0	0	0	0	0	0	0	0	0	0	0	0	0	0	0	0	0	0	0	0	0	0	0	0	0	0	0	0	0	0	0	0	0	0
ea362bc7bae3038eeb8464328a2f8954		0	0	0	0	0	0	0	0	0	0	0	0	0	0	0	0	0	0	0	0	0	0	0	0	0	0	0	0	0	0	0	0	0	0	0	0	0	0	0	0	0	0	1063	0	0	0	0	0
ff37f9726ae34e35544bac5a0f2fb176		0	0	0	0	0	0	0	0	0	0	0	0	0	0	0	0	0	0	0	0	0	0	0	0	0	0	0	0	0	0	0	0	0	0	0	0	0	0	0	0	0	0	0	0	0	0	0	0
f5edd3db71b827814b03fc141f00ece3		0	160	0	0	53	0	0	0	0	0	0	0	0	0	0	0	0	0	0	0	0	0	0	0	0	0	0	0	0	0	0	0	0	0	0	0	0	0	0	0	0	0	0	0	0	0	0	0
2e829a40518b5f7c8b3215e572f2919f		0	0	0	0	0	1291	0	0	0	0	0	0	0	0	0	0	0	0	0	0	0	0	0	0	0	0	0	0	0	0	0	0	0	0	0	0	0	0	0	0	0	0	0	0	0	0	0	0
575a5b050755641965acdd46446a39ca		0	0	0	0	0	0	0	0	0	0	0	0	0	0	0	0	0	0	0	0	0	0	0	0	102	0	0	0	0	0	0	0	0	0	0	0	0	0	0	0	0	0	0	0	0	0	0	0
21fdf770fc6b8df7e24ed74ce4d2e08d		0	0	0	0	0	0	0	0	0	0	0	0	0	0	0	0	0	0	0	0	0	0	0	0	0	0	0	0	0	0	0	0	0	0	0	0	0	0	0	0	0	0	0	0	0	0	0	0
0b7618c4d189ffe43895d64a23a4edb2		0	0	0	0	0	0	0	0	0	0	0	0	0	0	0	0	0	0	0	0	0	0	0	0	0	0	0	0	0	0	0	0	0	0	0	0	0	0	0	0	0	0	0	0	0	0	0	0
beaee2b79baf378062d4972caa624cb6		0	0	0	0	0	0	0	0	0	0	0	0	0	0	0	0	0	0	0	0	0	0	0	0	0	0	0	0	0	0	0	0	0	0	0	0	0	0	0	0	0	0	0	0	0	0	0	0
354b7ed8eb459d0a54461427f289aff5		0	0	0	0	0	0	0	0	0	0	0	0	0	0	0	0	0	0	0	0	0	0	0	0	0	0	0	0	0	0	0	0	0	0	0	0	0	0	0	0	0	0	0	0	0	0	0	0
da417f76d7d7509bedabd843f9dbe2fc		0	0	0	0	0	0	0	0	0	0	0	0	0	0	0	0	0	0	0	0	0	0	0	0	0	0	0	0	0	0	0	0	0	0	0	0	0	0	0	0	0	0	0	0	0	0	0	0
696a6718e6b181a7d2fcc161bbbe462e		0	0	0	0	0	0	0	0	0	0	0	0	0	0	0	0	0	0	0	0	0	0	0	0	0	0	0	0	0	0	0	0	0	0	0	0	0	0	0	0	0	0	0	0	0	0	0	0
d3205be64166859bf2e31e63a4e30c58		0	0	0	0	0	0	0	0	0	0	0	0	0	0	0	0	0	0	0	0	0	0	0	0	0	0	0	0	0	0	0	0	0	0	0	0	0	0	0	0	0	0	0	0	0	0	0	0
29d099e89c02f78ed604e88d8ac56996		0	0	0	0	0	0	0	0	0	0	0	0	0	0	0	0	0	0	0	0	0	0	0	0	0	0	0	0	0	0	0	0	0	0	0	0	0	0	0	0	0	0	0	0	0	0	0	0
f561b7f32a4b4a7a54ac3284051eec9b		0	0	0	0	0	0	0	0	0	0	0	0	0	0	0	0	0	0	0	0	0	0	0	0	0	0	0	0	0	0	0	0	0	0	0	0	0	0	0	0	0	0	0	116	0	0	0	0
45cc4f14a44dad50c88f8259795acde0		0	130	0	0	239	0	77	286	199	0	0	0	90	0	0	253	0	0	0	0	0	0	0	0	0	0	0	0	0	0	0	0	0	0	0	0	0	0	0	0	0	0	0	0	0	0	0	0
5be5a62bcb162ec9c9b0b616a2ac7f55		0	0	0	0	0	0	0	0	0	0	0	0	0	0	0	0	0	0	0	0	0	0	0	0	0	0	0	0	0	0	0	0	0	0	0	0	0	0	0	0	0	0	0	0	1272	0	0	0
006682e6d702676cc016671cc24ead82		0	32	0	0	0	0	0	32	0	0	0	0	0	0	0	0	0	0	0	14	8	0	9	4	0	0	0	0	0	0	0	0	11	0	0	0	0	0	0	0	0	0	18	37	0	0	0	25
9e27e2542c96b0d55a95ccc68634b0a7		0	0	0	0	0	0	0	0	0	0	0	0	0	0	0	0	0	0	0	134	0	0	0	0	0	0	0	0	0	0	0	0	0	0	0	0	0	0	0	0	0	0	0	0	0	0	0	0
bca8cb09c7ab1ed675d7ca3f67d24b51		0	0	0	0	0	0	0	0	0	0	0	0	0	0	0	0	0	0	0	0	0	0	0	0	0	0	0	0	0	0	0	0	0	0	0	0	0	0	0	0	0	0	0	159	0	0	0	0
e9fd858e0db00d7fb67a597228fb6e8f		0	0	0	0	0	0	0	0	0	0	0	0	0	0	0	0	0	0	0	0	0	0	0	0	0	0	0	0	0	0	0	0	0	0	0	0	0	0	0	0	0	0	0	0	0	0	0	0
7c9499f7003602984b72ab07ddfe9830		0	0	0	0	0	0	0	0	0	0	0	0	0	0	0	0	0	0	0	0	0	0	0	0	0	0	0	0	0	0	0	0	0	0	0	0	0	0	0	0	0	0	0	0	0	0	0	0
19fa23c9d8037821148783ed5022b6bf		0	0	0	0	0	0	0	0	0	0	0	97	0	0	0	0	0	0	0	0	0	0	0	0	259	0	0	0	0	0	0	0	0	0	0	0	0	92	0	0	0	0	412	0	0	0	0	0
df11f57e0d1de367e815025064c64093		0	0	0	0	0	0	0	0	0	0	80	0	0	0	0	0	0	0	0	0	0	0	0	0	0	0	0	0	0	0	0	0	0	0	0	0	0	0	0	0	0	0	0	0	0	0	0	0
29318eac92519ccf5ff7b02fd009ac48		0	0	0	0	0	0	0	0	0	0	0	0	0	0	0	0	0	0	0	0	0	0	0	0	0	0	0	0	0	0	0	0	0	0	0	0	0	0	0	0	0	0	0	0	0	0	0	0
72ba8a6c8f8744354b81570b384316de		0	0	0	0	0	0	0	0	0	0	0	0	0	0	0	0	0	0	0	0	0	0	0	0	0	0	0	0	0	0	0	0	0	0	0	0	0	0	0	0	0	0	0	0	0	0	0	0
6d4b8b8ae724aac9d17883974ef89bb2		0	0	0	0	0	0	0	0	0	0	0	0	0	0	0	0	0	0	0	0	0	0	0	0	0	0	0	0	0	0	0	0	0	0	0	0	0	0	0	0	0	0	0	0	0	0	0	0
9e55dc9c067138beff000fb664856815		0	0	0	0	0	0	0	0	0	0	0	0	0	0	0	0	0	0	0	0	0	0	0	0	0	0	0	0	0	0	0	0	0	0	0	0	0	0	0	0	0	0	0	0	0	0	0	0
9221e91a1386835f19c563b48d431a5c		0	0	0	0	0	0	0	0	0	0	0	0	0	0	0	0	0	0	0	0	0	0	0	0	0	0	0	0	0	0	0	0	0	0	0	0	0	0	0	0	0	0	0	0	0	0	0	0
1014d7af4f136c5384e404e2306b65ef		0	0	0	0	0	0	0	0	0	0	0	0	0	0	0	0	0	0	0	0	0	0	0	0	0	0	0	0	0	0	0	0	0	0	0	0	0	0	0	0	0	0	0	0	0	0	0	0
c0435adb7303f98fffed33f7c5e8d9a3		0	0	0	0	0	0	0	0	0	0	0	0	0	0	0	0	0	0	0	0	0	0	0	0	0	0	0	0	0	0	0	0	0	0	0	0	0	0	0	0	0	0	1090	19	0	0	0	0
0e8ac938792152db2bc547b998b3f2aa		0	0	0	0	0	0	0	0	0	0	0	0	0	0	0	0	0	0	0	0	0	0	0	0	0	0	0	0	0	0	0	0	0	0	0	0	0	0	0	0	0	0	0	0	0	0	0	0
7178f3a7d3f12eb2e86fcaf4b3a1ce71		0	0	0	0	0	0	0	0	0	0	0	0	0	0	0	0	0	0	0	0	0	0	0	0	0	0	0	0	0	0	0	0	0	0	0	0	0	0	0	0	0	0	0	0	0	0	0	0
65461f20b02dbce9a291e7d02a7ff8d9		0	0	525	247	0	0	0	0	0	0	0	0	0	0	0	0	0	0	0	0	0	0	0	0	0	0	0	0	0	0	0	0	0	0	0	0	0	0	0	0	0	0	0	0	0	0	0	0
42ab40e6235905fdb3634df53c668f5e		0	0	0	0	0	0	0	0	0	0	0	0	0	0	0	0	0	0	0	0	0	0	0	0	0	0	0	0	0	0	0	0	0	0	0	0	0	0	0	0	0	0	0	0	0	0	0	0
cf7d95df2d92e24d8563331d4fd7404e		0	0	0	0	0	0	0	0	0	0	0	0	0	0	0	0	0	0	0	0	0	0	0	0	0	0	0	0	0	0	0	0	0	0	0	0	0	0	0	0	0	0	0	0	0	0	0	0
1ad1a683d7f92ec6e8b0cbf5c4d0b5e7		0	0	0	0	0	0	0	0	0	0	0	0	0	0	0	0	0	0	0	0	0	0	0	0	0	0	0	0	0	0	0	0	0	0	0	0	0	0	0	0	0	0	0	0	0	0	0	0
5df04ebc671482fbd8490a30cd63f20d		0	0	0	0	0	0	0	0	0	0	0	0	0	0	0	0	118	0	0	0	0	0	0	0	0	0	0	0	0	0	20	0	0	0	0	0	0	0	0	0	0	0	0	244	0	0	0	0
aa31692ad00fb03560d3a8187d8c6ce5		0	0	0	0	0	0	0	0	0	0	0	0	0	0	0	0	0	0	0	0	0	0	0	0	0	0	0	0	0	0	0	0	0	411	0	0	0	0	0	0	0	0	0	0	0	0	0	0
843d654aaf6263cfef1f7fdbeeb1a7d3		0	0	0	0	0	0	0	0	0	0	0	64	0	0	0	0	0	0	0	0	0	0	0	0	0	0	0	0	0	0	0	0	0	0	0	0	0	0	0	0	0	0	0	0	0	16	0	0
84aba1020b513e65d0eb93288e5988ff		0	0	0	0	0	34	0	0	0	44	0	0	0	0	0	0	0	0	0	7	0	0	0	0	0	0	0	0	0	0	0	0	0	0	0	0	0	0	0	0	0	0	0	0	0	0	0	0
fdebee5c6d09712a1a695be4aa0e758c		0	0	0	0	0	0	0	0	0	0	0	0	0	0	0	0	0	0	0	0	0	0	0	0	0	0	0	0	0	0	0	0	0	0	0	0	0	0	0	0	0	0	0	0	0	0	0	0
e8df0c109c159dfd5879a2d4abfa432d		0	0	0	0	0	0	0	0	0	94	0	0	0	0	0	0	0	0	0	0	0	0	0	0	0	0	0	0	0	0	0	0	0	0	0	0	0	0	0	0	0	0	0	0	0	0	0	0
19bb3fa1a819229966a2f227678d756a		0	0	0	0	0	0	0	0	0	0	0	0	0	0	0	0	0	0	0	0	0	0	0	0	0	0	0	0	0	0	0	0	0	0	0	0	0	0	0	0	0	0	0	0	0	0	0	0
769be68d107d5898d6b70bd41038518c		0	0	0	0	293	0	0	0	0	0	0	0	0	0	0	0	0	843	0	0	0	0	0	0	0	0	0	0	0	0	0	0	0	0	0	0	0	0	0	0	0	0	0	0	0	0	0	0
529ef55c25dfd7ddf50a61997ab9af8b		0	85	0	0	159	0	7	0	0	0	0	0	0	0	0	0	0	0	0	0	48	0	0	0	18	0	0	0	0	0	0	0	0	0	0	0	0	0	9	0	0	0	0	103	0	0	0	0
6a60c052792c196d1216a3c68597d439		12	0	0	0	0	0	0	0	0	38	0	0	22	0	1	0	0	0	0	0	0	0	0	0	0	0	0	0	0	0	0	0	0	0	0	0	0	0	0	0	0	0	0	0	0	0	0	0
84d6cec1541ce14eeeeacbf25e4abce3		0	0	0	0	0	0	0	0	0	0	0	0	0	0	0	0	0	0	0	0	0	0	0	0	0	0	0	0	0	0	0	0	0	0	0	0	0	0	0	0	0	0	0	0	0	0	0	0
d8b4c377d88e0c9bb05ff5afa70abd9b		0	0	0	0	0	0	0	0	0	0	0	0	0	0	0	0	0	0	0	0	0	0	0	0	0	0	1203	0	0	0	0	0	0	0	15	0	0	0	0	0	0	0	0	0	0	0	0	0
f608457609054c6e1ce550e17bc54eef		0	0	0	0	0	0	0	0	0	0	0	0	0	0	0	0	0	0	0	0	0	0	0	0	0	0	0	0	0	0	0	0	0	0	0	0	0	0	0	0	0	0	0	0	0	0	0	0
3834e86a47f84001f3c52ac613d40b6a		0	0	0	0	0	0	0	0	0	0	0	0	0	0	0	34	0	0	0	0	0	0	0	0	0	0	0	0	0	0	0	0	0	0	0	59	0	0	0	0	0	0	0	282	0	0	0	0
e305282606b38b4f65e25c5cf55516a5		0	0	0	0	0	0	0	0	0	0	0	57	0	0	0	0	0	0	0	0	0	0	0	0	0	0	0	0	0	0	0	0	0	0	0	0	0	0	0	0	0	0	0	0	0	0	0	0
582215110dad2a82c4f7ca84c8c3b7c5		0	0	0	0	0	0	0	0	0	0	0	0	0	0	0	0	0	0	0	0	0	0	0	0	0	0	0	0	0	0	0	0	0	0	0	0	0	0	0	0	0	0	0	0	0	0	0	0
956485488d2278060d6d8d0af2d6f50e		0	0	0	0	0	0	0	0	0	0	0	0	0	0	0	0	0	0	0	0	0	0	0	0	0	34	0	0	0	0	0	0	0	486	0	0	0	0	0	0	84	28	0	0	76	0	0	0
02bd96b1f128f1c621ee42fe51d7ffc5		0	0	0	0	0	0	0	136	0	0	0	0	0	0	0	0	0	0	0	0	0	0	0	0	0	0	0	0	0	0	0	52	0	0	37	0	0	0	0	0	0	0	0	38	52	0	0	0
26d4b3fbf02bd9f6e649711466ecd992		0	0	0	0	0	0	0	0	0	0	0	0	0	0	0	0	0	0	0	0	0	0	0	0	0	0	0	0	0	0	0	0	0	0	0	0	0	0	0	0	0	0	0	0	0	0	0	0
16e3a16534cd44e91d4769077415ee02		0	0	0	0	0	0	0	0	0	0	0	0	0	0	0	0	0	0	0	0	0	0	0	0	0	0	0	0	0	0	0	0	0	0	0	0	0	0	0	0	0	0	0	31	0	0	0	0
c621f0d3d4d554b7089ff61c66a729c0		0	0	0	0	0	0	0	0	0	0	0	0	0	0	0	0	0	0	0	0	0	0	0	0	0	0	0	0	0	0	0	0	0	0	0	0	0	0	0	0	0	0	0	0	0	0	0	0
1f44f02ad35fb50d5a4182f9c9ac6a52		0	251	0	0	0	0	0	0	0	0	0	0	0	0	0	0	0	0	0	0	0	0	0	0	0	0	0	0	0	0	0	0	0	0	0	0	0	0	0	0	0	0	0	0	0	0	0	0
927132411822e8a991792fe81353ec70		0	0	0	0	0	0	0	0	0	0	0	0	0	0	0	0	0	0	0	0	0	0	0	0	0	40	0	0	0	0	0	0	0	0	0	113	0	0	0	0	0	0	0	0	0	0	0	0
d99f5ab7d39027df048843f5df3a00c9		0	0	0	0	0	0	0	0	0	0	0	0	0	0	0	0	0	0	0	0	0	0	0	0	0	0	0	0	0	0	0	0	0	0	0	0	0	0	0	0	0	0	0	0	0	0	0	0
ed9842cae5d576873f2a9d87c567662a		0	0	0	0	0	0	0	0	0	0	1	0	0	0	0	0	0	0	0	0	0	0	0	0	0	0	0	0	0	0	0	0	0	0	0	0	0	0	0	0	0	0	0	0	355	0	0	0
55f0ad18b7848208ac03c48cb3dc061d		0	0	0	0	0	0	0	0	0	0	0	0	0	0	0	0	0	54	0	0	0	0	0	0	0	0	0	0	0	0	0	0	0	0	0	0	0	0	0	0	0	184	0	0	0	0	0	0
72c807e569a30eb13fe27e9e7cfa439f		0	0	0	0	0	0	7	0	0	0	0	0	0	0	0	0	0	0	0	0	0	0	0	0	0	0	0	0	0	22	0	0	0	0	0	0	0	0	0	0	0	0	0	0	81	0	17	0
1ba1fec1d5c3fb75f0c43c8a163152ef		0	0	0	0	0	0	0	0	0	697	0	0	0	0	0	0	0	0	0	0	0	0	0	0	0	0	0	0	0	0	0	0	0	0	0	81	0	0	0	0	0	0	0	0	0	0	0	0
856a8c524205c7f585622c552cda9387		0	0	0	0	0	0	0	0	0	0	0	0	0	0	0	0	0	0	0	0	0	0	0	0	0	0	0	0	0	0	0	0	0	0	0	0	0	0	0	0	0	0	0	0	0	0	0	0
a3e2a10a6a429939ab02b98509c8ac64		0	0	0	0	0	0	0	71	0	0	0	0	67	0	0	0	0	0	0	0	0	0	0	0	0	0	0	0	0	0	0	0	0	0	0	0	0	0	0	0	0	0	0	0	0	0	0	0
929c00f3eaa04c20acb0584682f3cf25		0	0	0	0	0	0	0	0	0	0	0	0	0	86	0	0	0	0	0	0	0	0	0	0	0	0	0	0	0	0	0	0	0	0	0	0	0	0	0	0	0	0	0	0	0	0	0	0
5c73efa8880f467378db39f0edc6fee2		0	0	0	0	0	0	0	0	0	0	227	0	0	0	0	0	0	0	0	0	0	0	0	0	0	0	0	0	0	0	0	0	0	0	0	0	1	0	0	0	0	0	0	0	0	0	0	0
208dbb25e000418e23024c5d579ed5b6		0	0	0	0	0	0	0	0	0	0	0	0	0	0	0	0	0	0	0	0	0	0	0	0	0	0	0	0	0	0	0	0	0	0	0	0	0	0	0	0	0	0	0	0	0	0	0	0
9659b708027fe2e87e24d55ce1f77e35		0	0	0	0	0	0	0	0	21	0	88	0	0	0	0	0	0	0	0	41	0	0	0	0	0	0	0	0	0	0	0	0	0	0	0	0	0	0	0	0	0	0	0	0	0	0	0	0
8d1d63f72715c499be7ee5461ad046d6		0	0	0	0	0	0	0	0	0	0	0	92	0	0	0	0	0	0	0	0	0	0	0	0	0	29	0	0	0	0	0	0	0	0	0	82	0	0	0	0	0	0	0	0	0	0	0	0
7893c278cdceb3be2bff7ed316b4d677		0	0	0	0	0	0	0	0	0	0	0	0	0	0	0	0	0	0	0	0	0	0	0	0	0	0	0	0	0	0	0	0	0	0	0	0	0	0	0	0	0	0	0	0	0	0	0	0
7dfe02977b7df7b076a377e46ba37b2a		0	0	0	0	0	46	0	0	0	72	63	51	0	0	0	35	32	0	0	59	0	0	0	0	0	0	0	0	0	0	0	0	0	0	0	0	0	0	0	0	0	0	0	0	0	0	0	0
19dcd7162983f82ea8decbe5b4bac42a		0	0	0	0	0	0	0	0	0	0	0	0	0	0	0	0	0	0	0	0	0	0	0	0	0	0	0	0	0	0	0	0	0	0	0	0	0	0	0	0	0	0	0	0	0	0	0	0
c0dfb23ee0e46c8018dde1645339b561		0	0	0	0	0	0	0	0	0	0	0	0	0	0	0	0	0	0	0	0	0	0	0	0	0	0	0	0	0	0	0	0	0	0	0	0	0	0	0	0	0	0	0	0	0	0	0	0
a9e239e2fe0529cf7e14ba80ef92c886		77	0	0	0	0	0	0	0	0	214	0	105	0	0	0	2	0	0	0	0	0	0	0	0	0	0	0	0	0	0	0	0	0	0	0	0	0	0	0	0	0	0	0	0	0	0	0	0
073ee4983cacea140fc441879c47aac4		0	0	0	0	0	0	0	0	0	0	0	0	0	0	0	0	0	0	0	0	0	0	0	0	0	0	0	0	0	0	0	0	0	0	0	0	0	0	0	0	0	421	60	14	217	0	0	0
21392183077dbbb6bc3f00423aa2c140		0	0	0	0	0	0	0	0	0	0	0	0	0	0	0	0	0	0	0	0	0	0	0	0	0	0	0	0	0	0	0	0	0	0	0	0	0	0	0	0	0	0	0	0	0	0	0	0
6ac7814df8fb1645a9369c4c15090ee2		0	0	0	0	0	0	0	0	0	0	0	0	0	0	0	0	0	0	0	0	0	0	0	0	0	0	0	0	0	0	0	0	0	0	0	0	0	0	0	0	0	0	0	0	0	0	0	0
cb348840f880de2f982980340b732ad5		0	0	0	0	0	0	0	0	0	0	0	0	0	0	0	0	0	0	0	650	0	0	0	0	0	0	13	0	0	0	0	0	0	0	0	0	0	0	0	0	52	0	0	0	0	0	0	0
622ce40cc79e0afe868f7c562aeda1d4		0	0	0	0	0	0	0	0	0	0	0	0	0	0	0	0	0	0	0	0	0	0	0	0	0	0	0	0	0	0	0	0	0	0	0	0	0	0	0	0	0	0	0	0	0	0	0	0
d28bcda509131b25fa11641adde58123		0	0	0	0	0	0	0	0	0	0	0	0	0	14	0	0	0	0	0	0	0	0	0	0	0	0	10	0	0	0	0	0	13	0	0	0	0	18	0	0	0	0	54	0	0	0	0	0
c02e93a2b82ddd52ef9b54c71dc7a1e0		0	0	0	0	0	0	0	0	0	0	0	0	0	0	0	0	0	0	0	0	0	0	0	0	0	0	0	0	0	0	0	0	0	0	0	0	0	0	0	0	0	0	0	0	0	0	0	0
ac6a64d47a9f560ea351f12cc4a0fbef		0	0	0	0	169	0	0	0	0	0	0	0	0	0	0	0	0	0	0	0	0	0	0	0	0	0	0	0	0	0	0	0	0	0	0	0	0	0	0	0	0	0	562	0	0	0	0	0
d6dc5293ba80c09e469ae96bb932127c		0	0	0	0	0	0	0	62	0	0	0	70	31	37	0	0	0	0	0	0	0	0	0	0	0	0	0	0	0	0	0	0	0	0	0	0	0	0	0	0	0	0	0	333	0	0	0	43
49a90de1ed795ff50a06cad19c51610f		0	0	0	0	0	0	0	0	0	0	0	0	0	0	0	0	0	0	0	0	0	0	130	0	0	0	0	0	0	0	0	0	0	0	0	0	0	0	0	0	0	0	0	0	171	0	0	0
54767df00d112a224c9f98ce7f67b096		0	0	0	0	0	0	0	0	0	0	0	0	0	0	0	0	0	0	0	0	0	0	0	0	0	0	0	0	0	0	0	0	0	0	0	0	0	0	0	0	0	0	0	0	0	0	0	0
a49748efb041bbfa587ea9e56a1ddd70		0	0	0	0	0	0	0	0	0	0	0	0	25	0	0	0	0	0	39	209	0	0	0	0	0	0	0	32	0	0	0	0	0	0	0	0	0	0	0	0	0	0	0	0	0	0	0	0
538fefdc7411b08c0e4c4b42a6773e16		0	0	0	0	0	0	0	0	0	0	0	0	0	0	0	0	0	0	0	0	0	0	0	0	0	0	0	0	0	0	0	0	0	0	0	0	0	0	0	0	0	0	0	0	0	0	0	0
1f91230dc999993ae568548c01c9f099		0	0	0	0	0	0	0	0	0	0	0	0	33	0	0	19	0	0	0	16	0	0	0	0	0	0	0	0	0	0	0	0	0	0	0	0	0	0	0	0	0	0	0	0	0	0	0	0
d333457dc52684a5a2324316c43727cb		0	0	0	0	0	0	0	0	0	0	0	0	0	0	0	0	0	0	0	0	0	0	0	0	0	0	0	0	0	0	0	0	0	0	0	0	0	0	0	0	0	0	0	0	0	0	0	0
7424aa9f2973e9465339841c2b1da0ad		0	0	0	0	0	0	0	0	0	0	0	0	0	0	0	0	0	0	0	0	0	0	0	30	0	0	286	0	0	0	0	0	0	0	0	0	0	0	0	0	0	137	0	0	0	0	0	0
6693d159e408d0d9700655d9dffdd5e3		0	0	0	0	0	0	0	0	134	43	0	0	0	0	0	0	0	0	0	0	0	0	0	0	0	0	0	0	0	0	0	0	0	0	0	0	0	0	0	0	0	0	0	0	0	0	0	0
6607042502098e7117c1c804d9ae1b8f		0	0	0	0	0	0	0	0	0	0	0	0	0	0	0	0	0	0	0	0	0	0	0	0	0	0	0	0	0	0	0	0	0	0	0	0	0	0	0	0	0	0	0	0	0	0	0	0
320811a6f752dbd67ec9b989e5507b5c		0	0	0	0	0	0	0	0	0	0	0	0	0	0	0	0	0	0	0	0	0	0	0	0	0	0	0	0	0	0	0	0	0	0	0	0	0	0	0	0	0	0	0	0	0	0	0	0
02712fc78d1b8f4d3746b9295cca5ee3		0	0	0	0	0	0	0	0	0	0	0	0	0	0	0	0	0	0	0	0	0	0	0	0	0	0	0	0	0	0	0	0	0	0	0	0	0	0	0	0	0	0	0	0	0	0	0	0
45b0a8b6963a895595b84074f360c492		0	0	0	0	0	0	0	0	0	0	0	0	0	0	0	0	0	0	0	0	0	0	0	0	0	0	0	0	0	0	0	0	0	0	0	0	0	0	0	0	0	0	0	0	0	0	0	0
0b16d75cbe319f3bdf03f4aa7571d9bd		0	0	0	0	0	0	0	0	0	0	103	0	0	29	0	0	0	0	0	0	0	0	0	0	0	0	0	0	35	0	0	46	0	0	0	0	0	0	0	0	0	0	0	0	0	0	0	0
b31fafe0d62fa8bf62384260ad0ce7e2		362	0	0	0	0	0	0	0	0	0	0	0	0	0	0	0	0	0	0	0	0	0	0	0	0	0	0	0	0	0	0	0	0	0	0	0	0	0	0	0	0	0	0	0	0	0	0	0
c9d51a93fb6d478211d51b46b07f6b76		0	0	0	0	0	0	0	0	0	0	0	0	0	0	0	0	0	0	0	0	0	43	0	0	0	0	0	0	0	0	0	0	0	0	0	0	0	0	0	0	0	0	0	0	0	0	0	0
337b68e655451ad1a9fad4f672014744		0	0	0	82	0	0	1	0	0	0	0	16	0	0	0	0	0	0	0	0	0	3	0	0	0	0	0	0	0	0	24	0	0	0	0	0	0	0	0	0	0	0	0	0	0	0	0	0
34c88304401f52f1c6967fe208a83040		0	0	0	0	0	0	0	0	0	0	0	0	0	18	0	0	0	0	0	0	0	0	0	0	0	0	0	0	0	0	0	0	0	0	0	0	0	0	0	0	0	0	0	103	0	36	0	0
1deef0c4d0e1e71193d57e165273ddaa		0	0	0	0	0	0	0	0	0	0	0	0	0	0	0	0	0	0	0	0	0	0	0	0	0	0	0	0	0	0	0	0	0	0	0	0	0	0	0	0	37	0	0	0	0	0	0	0
40307b2f465f526a5ff3c407201af179		0	0	0	0	0	0	0	0	0	0	0	0	0	0	0	0	0	0	0	0	0	0	0	0	0	0	0	0	0	0	0	0	0	0	0	0	0	0	0	0	0	0	0	0	0	0	0	0
fe5424b10fa04ea554b47672442fb1e0		0	0	0	0	0	0	0	0	0	0	0	109	0	0	26	81	0	0	0	0	0	0	0	47	0	0	0	0	0	0	0	0	0	0	0	0	0	0	0	0	0	0	0	0	0	0	0	0
6eaa15d9efb13d2c8c174bec090dce9f		118	0	0	0	0	0	0	0	0	0	22	31	45	0	1	0	0	0	0	0	0	0	0	0	0	0	0	0	0	0	0	0	0	0	0	0	0	0	0	0	0	0	0	0	0	0	0	0
c5de04cb04d63bc3c1fbd2fad4878747		0	0	0	0	0	0	0	0	0	0	0	0	0	0	0	0	0	0	0	78	0	0	0	0	0	0	0	0	0	0	0	0	0	0	0	0	0	0	0	0	0	0	0	0	0	0	0	0
6f8500e3ade7de9dcd6adb9781f5ef7c		0	0	0	0	0	0	0	0	0	0	0	0	0	0	0	0	0	0	0	0	0	0	0	0	0	0	0	0	0	0	0	0	0	0	0	0	0	0	0	0	0	6	0	0	0	0	0	0
ce9ad3da05b8f445e06027267aff2ca0		0	0	0	0	0	0	0	0	0	0	0	0	0	0	0	0	0	0	0	0	0	0	0	0	0	0	0	0	0	0	0	0	0	0	0	0	0	0	0	0	0	0	0	0	0	0	0	0
9326a74eebbe7693b1ed2acb473c0961		0	17	0	0	0	0	0	0	0	0	0	0	0	0	0	0	0	0	0	0	0	0	0	0	0	0	0	0	0	0	0	0	0	0	0	0	0	0	0	0	0	0	0	0	0	0	0	0
27a6f05abea118900d6859846d5fe372		0	0	0	0	0	0	0	0	0	0	0	0	0	0	0	0	0	0	0	0	0	1	0	0	0	0	0	139	0	0	0	0	0	0	0	0	0	0	0	0	0	0	0	0	0	0	0	0
b47384f9495053e816e4c997020cd9f1		0	0	0	0	0	0	0	0	0	0	0	0	0	0	0	0	0	0	0	0	0	0	0	0	0	0	0	0	0	0	0	0	0	0	0	0	0	0	0	0	0	0	0	0	0	0	0	0
63b7eda4ccab9739bb15d0c93d7275d1		0	0	0	0	0	0	0	0	0	0	0	0	0	0	0	0	0	0	0	0	0	0	0	0	0	0	0	0	0	0	0	0	0	0	0	0	0	0	0	0	0	0	0	0	0	0	0	0
fce69765fa7126b8a8c8c9a8dde97f2d		0	0	0	0	0	0	85	0	0	0	0	0	0	105	0	0	0	0	0	0	0	0	0	0	0	53	0	0	0	0	0	0	0	0	0	0	0	0	0	0	0	0	0	0	0	0	0	0
da511fccd2333c3a0ad4037b6143cc44		27	0	0	0	0	0	0	0	0	0	37	19	0	0	0	0	0	0	0	0	0	0	0	0	0	0	0	0	0	0	0	0	0	0	15	0	0	0	0	0	0	0	0	0	0	0	0	0
a8a91c80cd2405e1d1f81f305e11fc4a		0	0	0	0	0	0	0	0	0	0	0	0	0	0	0	0	0	0	0	0	0	0	0	0	0	0	0	0	0	0	0	0	0	0	0	0	0	0	0	0	0	0	0	0	0	0	0	0
41b3abe6969573a0cc30f8c406859b74		0	0	1130	0	0	0	0	0	0	0	0	0	0	0	0	0	0	0	0	0	0	0	0	0	0	0	0	0	0	0	0	0	0	0	0	0	0	0	0	0	0	0	0	0	0	0	0	0
afc4464a226e8a39f9814dc7dc1da6ad		0	0	0	0	0	0	0	0	0	0	0	0	0	0	0	0	0	0	0	0	0	0	0	0	0	0	0	0	0	0	0	0	0	0	0	0	0	0	0	0	0	0	0	0	0	0	0	0
799da14aabc2a3c71961618cd4df1ddd		0	0	0	0	0	0	0	0	0	0	106	0	0	0	0	0	0	0	51	53	0	146	0	0	0	0	0	0	0	0	0	0	0	0	0	0	0	0	0	0	0	0	0	0	0	0	0	0
d2a5cd1db1ff7308f8297ec3f7db233b		0	0	0	40	0	0	0	0	0	0	0	0	0	0	0	0	0	0	0	0	0	0	0	0	0	0	0	0	0	0	0	0	0	0	0	0	0	0	0	0	0	0	0	0	0	0	0	0
2fc32db1eed80c19ef33aa833ec0e822		0	0	0	0	0	198	0	0	0	0	0	0	0	0	0	0	0	0	0	0	0	0	0	0	0	80	0	0	0	0	0	0	0	0	0	0	0	0	0	0	0	0	0	0	0	0	0	0
480c28270abd7547b2b697d276c25281		0	0	0	0	0	0	0	0	0	0	0	57	0	0	0	0	0	0	0	0	0	0	0	0	0	0	0	0	0	0	0	0	0	0	0	0	0	0	0	0	0	0	0	0	0	0	0	0
173685c6cac14c88366738cf8046fb20		0	0	0	0	0	0	0	0	0	0	0	0	0	0	0	0	0	0	0	0	0	0	0	0	0	0	0	0	0	0	0	0	0	0	0	0	0	0	0	0	0	0	0	0	0	0	0	0
17100846dfbfea82f336288c2276e77c		0	0	0	0	0	0	0	0	0	0	0	15	48	0	0	0	0	0	0	0	196	0	0	0	0	0	0	0	0	0	0	0	0	0	0	0	0	0	0	0	0	0	0	0	0	0	0	0
00841788b793dce50b0499d2670fe4bf		0	0	0	0	0	0	0	0	0	0	0	0	0	0	0	0	0	0	0	0	0	0	0	0	0	0	0	0	0	0	0	0	0	0	0	26	0	0	0	0	0	0	0	0	0	0	0	0
520dcc5877fc33d5cdfb027da52d5531		0	65	0	0	0	0	0	0	0	0	0	0	0	0	0	0	0	0	0	0	0	0	0	0	0	0	0	31	0	0	0	0	0	0	0	0	0	0	0	0	0	0	0	0	0	0	0	0
a70bc8f050f18f1ad9c4fa6419d27d5c		0	0	0	0	0	0	0	0	0	0	0	0	0	0	0	0	0	0	0	0	0	0	0	0	0	0	0	0	0	0	0	0	0	0	0	47	0	0	0	0	0	0	0	0	0	0	0	0
9177dbe6ec764d87e7c3bf3e1f4c3349		0	0	0	0	0	0	0	0	0	0	92	0	0	0	0	0	0	0	44	0	0	0	243	0	0	0	0	0	0	0	0	0	0	0	0	0	0	0	0	0	0	0	0	0	0	23	0	0
3ee918cfb5140d67067b8344df6a2d35		0	0	0	0	0	0	0	57	0	0	0	0	0	0	0	0	0	0	0	0	0	0	0	0	0	0	0	0	0	0	0	0	0	0	0	0	0	0	0	0	0	0	0	0	0	0	0	0
0108a8c9aeaa55987ca5c6d5495fd748		0	0	0	0	0	0	0	0	0	0	0	0	0	0	0	0	0	0	0	0	0	0	0	0	0	0	0	0	0	0	0	0	0	0	0	0	0	0	0	0	0	0	0	0	0	0	0	0
bf59a72a1a84a8a1a86bd37be1515237		0	0	0	0	0	39	0	0	0	0	0	0	0	0	0	0	0	0	0	96	0	0	0	0	0	0	0	0	0	0	0	0	0	0	0	0	0	0	0	0	0	0	0	0	0	0	0	0
7b465fda47736ede6975ed4bded25f49		0	0	0	0	0	0	0	0	0	0	0	0	285	0	0	93	0	0	0	0	0	0	0	0	0	0	0	0	0	0	0	0	0	0	0	0	0	0	0	0	0	0	0	0	0	0	0	0
26c19deac292ed5594853ab889fbe186		0	0	0	0	0	0	57	0	0	0	0	0	0	0	0	0	0	0	0	0	0	0	0	0	0	0	0	0	0	0	0	0	0	0	0	0	0	0	0	0	0	25	0	0	0	0	0	0
d70a8dd8d9e399d53930e0bfdf523e74		0	0	0	0	0	0	0	0	0	0	0	0	0	0	0	0	0	0	0	0	0	0	0	0	0	0	0	0	0	0	0	0	0	0	0	0	0	0	0	0	0	0	0	0	0	0	0	0
c73dd6e621fc81a48ebf2191d132943f		0	0	0	0	0	0	0	0	0	0	0	0	0	0	0	0	0	0	0	0	0	0	0	8	0	0	0	0	0	0	0	0	0	0	0	0	0	0	0	0	0	0	0	0	0	0	0	0
5e22807dea804712b8cd707d40d48dac		0	0	0	0	0	0	0	0	0	0	0	0	0	0	0	0	0	0	0	0	0	0	0	0	0	0	0	0	0	0	0	0	0	0	0	0	0	0	0	0	0	0	0	0	0	0	0	0
2016f4f14ad75e77c8d450df3a133e02		0	0	0	0	0	0	0	0	0	0	0	0	0	0	0	0	0	0	0	0	0	0	0	0	0	0	0	0	0	0	0	0	0	0	0	0	0	0	0	0	0	0	0	0	0	0	0	0
e74382526252ff5e0f13bc2b22d904c0		0	0	0	0	0	0	0	52	15	0	20	0	0	0	0	49	49	0	0	56	0	0	0	0	0	0	0	0	0	0	0	0	0	0	0	0	0	0	0	0	0	0	0	32	0	0	0	0
21306edb4c084c884b58521390e8a538		0	0	0	0	0	0	0	0	0	0	0	0	0	19	0	0	0	0	0	0	0	0	0	0	0	0	0	0	0	0	0	0	0	0	0	0	0	20	0	0	0	0	67	0	66	0	0	0
4e74b8704dd3897ec14ebf7896e5eed4		0	0	0	0	0	0	0	0	0	0	0	0	0	0	0	0	0	0	0	0	0	0	0	0	0	0	0	0	0	0	0	0	0	0	0	0	0	0	0	0	0	0	0	0	0	0	0	0
14348e7d02d1e4f6a2561bba39163ce8		0	0	0	0	0	0	0	0	0	0	0	0	0	0	0	0	6	0	0	0	0	0	0	0	0	0	0	0	0	0	0	0	0	0	0	0	0	0	0	0	0	0	0	0	0	0	0	0
9e0786a915f9ab9960493addf26dad16		0	0	0	0	0	0	0	0	0	0	0	0	0	0	0	0	0	0	0	0	0	0	0	0	0	0	0	0	0	0	0	0	0	0	0	0	0	0	0	0	0	0	0	0	0	0	0	0
80c9410d8c04389540c3f0cda360e3ad		4	0	0	0	7	0	0	0	0	0	0	166	0	0	0	0	0	0	0	0	0	27	0	0	0	0	0	0	0	0	0	71	0	0	0	0	0	0	0	0	0	0	0	0	0	0	0	0
9f061e980ab0c96ed8948c99569f2007		0	0	0	0	0	0	0	0	0	0	0	0	0	0	0	0	0	0	0	0	0	0	0	0	0	0	0	0	0	0	0	0	0	0	0	0	0	0	0	0	0	0	0	517	0	0	0	0
d9cd472d4eee4944e79ba9c48d68e3f4		0	0	0	0	0	0	0	0	0	0	0	0	0	0	0	0	0	0	0	0	0	0	0	0	0	0	0	0	0	0	0	0	0	0	0	0	0	0	0	0	0	0	0	0	0	0	0	0
1e0fa5546efd5cf4ef968ce6152675d9		0	0	0	0	0	0	0	0	0	0	0	0	0	0	0	0	0	0	0	0	0	0	0	0	0	0	0	0	0	0	0	0	0	0	0	0	0	0	0	0	0	0	0	0	0	0	0	0
5048ac23fe92c6bd33df7b8d29d23ab2		19	0	129	0	0	32	0	0	0	0	0	7	34	17	0	0	0	0	0	79	0	19	0	37	0	0	0	9	0	0	23	0	0	0	0	0	0	0	0	0	0	0	0	0	0	0	0	0
ab907cf47142ca0c065f9b2b206d4c07		0	0	0	0	0	0	0	0	0	0	0	0	0	0	0	0	0	0	242	131	0	0	0	36	0	0	0	0	0	0	0	0	0	0	0	0	0	0	0	0	0	0	0	0	0	122	0	0
2a93ebe9012fda76236d56a66f4160ea		0	0	0	0	0	0	0	0	0	0	0	0	0	0	0	0	0	0	0	0	0	0	0	0	0	0	0	0	0	0	0	0	0	0	0	0	0	0	0	0	0	0	0	0	0	0	0	23
f63d061051a4e559c397e79edd7831cd		0	0	0	0	0	0	0	0	0	0	0	0	0	0	0	0	0	0	0	0	0	0	0	0	0	0	0	0	0	0	0	0	0	0	0	0	0	0	165	0	0	0	0	334	0	0	0	0
24db2891ce75e1c2b919f682603dd348		0	0	0	0	0	0	0	0	0	0	0	0	213	0	0	0	0	0	0	0	0	562	0	0	0	0	0	0	0	0	0	0	0	0	0	0	0	0	0	0	0	0	0	0	0	0	0	0
7f5323eeb6ec2c511ae7f4eaaf15c3e9		0	0	0	0	0	0	0	0	0	0	0	0	0	0	0	0	0	0	0	0	0	0	0	0	0	0	0	0	0	0	0	0	0	0	0	0	0	0	0	0	0	0	0	0	0	0	0	0
48308b157dd94a3040a8c41649a44f11		0	0	0	0	0	0	0	0	0	0	0	0	0	0	0	0	0	0	0	0	0	0	0	0	0	0	0	0	0	0	0	0	0	0	0	0	0	0	0	0	0	0	0	0	0	0	0	0
90c5eff656669049e7b0b5f2f7fe7cca		0	0	0	0	0	0	83	0	0	0	0	0	0	0	0	0	0	0	0	0	0	0	0	0	0	0	0	0	0	0	0	0	0	0	0	0	0	0	0	0	0	0	0	0	0	0	0	0
937f98fd8135022d9a1b3c799eaefcb3		0	0	0	0	0	0	0	0	0	0	0	0	0	0	0	0	0	0	0	0	0	0	0	0	0	0	0	0	0	0	0	0	0	0	0	0	0	0	0	0	0	0	0	0	0	0	0	0
dac3ade95c5c35c6e773a61c7da7b35a		0	0	0	0	0	0	0	0	0	0	0	0	0	0	0	0	0	0	0	0	0	0	0	0	0	0	0	0	0	0	0	0	0	0	0	0	0	0	0	0	0	0	0	0	0	0	0	0
b23601a79bdb072d8efc3f70d8eed29c		0	0	0	0	0	0	0	0	0	0	0	0	0	0	0	0	0	0	0	0	0	0	0	0	0	0	0	0	0	0	0	0	0	0	0	0	0	0	0	0	0	0	0	0	0	68	0	0
01e616c8a65ab8463803770f90e46912		0	0	0	0	0	0	0	0	0	0	0	0	0	0	0	0	0	0	0	0	0	0	0	0	0	0	0	0	0	0	0	0	0	0	0	0	0	0	0	0	0	0	0	0	0	0	0	0
9995f4ed7c127b4f37a2d2de56b18807		0	0	0	0	0	0	0	0	0	0	0	0	0	0	0	0	0	0	0	0	0	0	0	0	0	0	0	0	0	0	0	0	0	0	0	0	0	0	0	0	0	0	0	0	0	0	0	0
2bdf638355ee4acfaed3d63aaddff693		0	0	0	0	0	0	0	0	0	0	0	0	0	0	0	0	0	0	0	0	0	0	0	0	0	0	0	0	0	0	0	0	0	0	0	0	0	0	0	0	0	0	0	0	0	0	0	0
3085728b82da5782e32c5e6be8134ea4		0	0	0	0	0	0	0	0	0	0	0	0	0	0	0	0	0	0	0	0	0	0	0	0	0	0	0	0	0	0	0	0	0	0	0	0	0	0	0	0	0	0	0	0	0	0	0	0
8ef1e2ed74116edb2f294d91a37305ae		0	0	0	0	0	0	0	0	0	0	0	0	0	0	0	88	0	0	0	0	0	0	0	0	0	0	0	0	0	0	0	0	0	0	0	0	0	0	0	0	0	0	0	0	0	0	0	0
f73579d366a522cd9ed55bd875877c69		0	0	0	0	0	113	0	0	0	84	0	0	0	73	0	0	0	0	40	30	0	41	0	0	0	0	0	0	0	0	0	0	0	0	0	0	0	0	0	0	0	0	0	0	0	0	0	0
1ebda85cdd54a2164b5c8350e90c8944		0	0	0	0	0	0	0	0	0	0	0	0	0	0	0	0	0	0	0	0	0	0	0	0	0	0	0	0	0	0	0	0	0	0	0	0	0	0	99	0	0	0	0	255	0	0	0	0
92abb27f6ae7c235ed275b579fd7b7fe		0	0	0	0	0	0	0	0	0	0	0	0	0	0	0	0	0	0	0	0	0	0	0	0	0	0	0	0	0	0	0	0	0	0	0	0	0	0	0	0	0	0	0	0	0	0	0	0
75094045be866e85241a869be41169fb		0	0	0	0	0	0	0	0	0	0	0	0	0	0	0	0	0	0	0	0	0	0	0	0	0	0	0	0	0	0	0	0	0	0	0	0	0	0	0	0	0	0	0	0	0	0	0	0
02908b698ffc0fd5d6c1e0932a7caf43		0	0	0	0	0	0	0	0	0	0	0	0	0	0	0	0	0	0	0	16	0	0	0	0	0	0	0	0	0	0	0	0	0	0	0	0	0	0	0	0	0	0	0	0	0	0	0	0
5a5c24fde23330c8ae7034d1ad74894a		0	0	0	24	0	0	0	0	0	0	0	0	0	0	90	0	0	0	0	0	0	0	0	0	0	0	0	0	0	0	0	0	0	0	0	0	0	0	0	0	0	0	0	0	364	0	0	0
78bbf4a9301048cfbc67f9067b7dc440		0	0	0	0	0	0	0	0	0	0	0	0	0	0	0	1072	0	0	0	0	0	0	0	0	0	0	0	0	0	0	0	0	0	0	0	0	0	0	0	0	0	0	0	0	0	0	0	0
b7df779848046fd52d2343e4c69cb86e		0	0	0	0	0	0	0	72	0	0	0	0	0	0	0	0	0	0	0	0	0	0	0	0	0	0	0	0	0	0	0	0	0	0	0	0	0	0	0	0	0	0	0	0	0	0	0	0
0b4fee57eef66340ee7ed8ad2193397b		0	0	0	0	0	0	0	0	0	0	0	0	0	0	0	0	0	0	0	0	0	0	0	0	0	0	0	0	0	0	0	0	0	0	0	0	12	0	0	0	0	0	0	1058	0	0	0	0
1db8190ef6e45d597ddd429af2a43e98		0	0	0	0	0	0	0	0	0	0	0	0	0	0	0	0	0	0	0	0	0	0	0	0	0	0	0	0	0	0	0	0	0	0	0	0	0	0	0	0	0	0	0	0	0	0	0	0
f028885ca3be8d2c050c17327790460b		0	0	0	0	0	0	0	0	0	0	0	0	0	0	0	0	0	0	0	0	0	0	0	0	0	0	0	0	0	0	0	0	0	0	0	0	0	0	0	0	0	0	0	0	0	0	0	0
8f5e10c75f56d0bb1c69ed671a156403		0	0	0	0	0	0	0	0	0	0	0	0	0	0	0	0	0	0	0	0	0	0	0	0	0	0	0	0	0	0	0	0	0	0	0	0	0	0	0	0	0	0	0	0	0	0	0	0
ee0b035b656a8a2244f828202441390f		0	0	0	0	0	0	0	0	0	0	0	0	0	0	0	0	0	0	0	0	0	1066	0	0	0	0	0	0	0	0	0	0	0	0	0	0	0	0	0	0	0	0	0	0	0	0	0	0
78871db4027e3e03c87048a4cbc769e4		0	0	0	0	0	0	7	0	0	0	0	0	0	0	0	0	0	0	0	0	0	0	0	0	0	0	0	0	0	0	0	0	0	0	0	0	0	0	0	0	0	0	0	0	0	0	0	0
ad43a60252e32392e474fdffb778760f		0	0	0	0	0	0	0	0	0	0	0	0	0	0	0	0	0	0	0	0	0	0	0	0	0	0	0	0	0	0	0	0	0	0	0	0	0	0	0	0	0	0	0	0	0	0	0	0
0e23db2ea6adf973e483093419f36648		0	0	0	0	0	0	0	0	0	0	0	0	0	0	0	0	0	0	0	0	0	0	0	0	0	0	0	0	0	0	0	0	0	0	0	0	0	0	0	0	0	0	0	0	0	0	0	0
c9e3b2ca3a2f7b1885c7fef4b6960060		0	0	0	0	0	0	0	0	0	0	0	0	0	0	0	0	0	0	0	0	0	0	0	0	0	0	0	0	0	0	0	0	0	0	0	0	0	0	0	0	0	0	0	0	48	0	0	0
4874f4ebac968bbb6283155d4b87bc01		0	0	0	0	0	0	0	0	0	0	0	0	0	0	0	0	0	0	0	0	0	0	0	0	0	0	0	0	0	0	0	0	0	0	0	0	0	0	0	0	0	0	0	0	0	0	0	0
c3276741d2da655d859d9e2ecd315626		0	0	0	0	0	0	0	0	0	0	0	0	0	0	0	0	0	0	0	0	0	0	0	0	0	0	2	0	0	0	0	0	0	0	0	0	0	0	0	0	0	0	0	0	0	0	0	0
224550abc8a083945ba207692634ede4		0	0	0	0	0	0	0	0	0	0	0	0	0	0	0	0	0	0	0	0	0	0	0	0	0	0	0	0	0	0	0	0	0	0	0	0	0	0	0	0	0	0	0	0	0	0	0	0
902dbbf10710c234f6a861fda6fb4e0f		0	0	0	0	0	0	0	0	0	0	0	0	0	0	0	0	0	0	0	0	0	0	0	0	0	0	0	0	0	0	0	0	0	0	0	0	0	0	0	0	0	0	0	0	0	0	0	0
3a37715ebc1d4627fc88a35734becbf2		0	0	0	0	0	0	0	0	0	0	0	0	0	0	0	0	0	0	0	0	0	0	0	0	0	0	0	0	0	0	0	0	0	0	0	0	0	0	0	0	0	0	0	0	0	0	0	0
937e271d6d73a292f6698263ccc0b427		0	0	0	0	0	0	0	0	0	0	0	0	0	0	0	0	0	0	0	0	0	0	0	0	0	0	0	0	0	0	0	0	0	0	0	0	0	0	0	0	0	0	0	0	0	0	0	0
c3517deee003f8c1d94269f6f4225a9b		0	0	0	0	0	0	69	0	0	0	0	0	0	0	0	0	0	0	0	0	0	0	0	0	0	0	0	0	0	0	0	0	0	0	0	0	0	0	0	0	0	0	0	0	0	0	0	0
bd2abadde7d8421064a19a37c5056adb		0	0	0	0	1054	0	0	0	0	0	0	0	0	0	0	0	0	0	0	0	0	0	0	0	0	0	0	0	0	0	0	0	0	0	0	0	0	0	0	0	0	0	0	0	0	0	0	0
a0c6a4160be0f41b1d50d54e70060c58		0	0	0	0	0	86	0	0	0	0	0	0	0	0	0	0	0	0	0	0	0	0	0	0	0	0	0	0	0	0	9	22	0	0	0	0	0	0	0	0	5	0	25	50	0	0	0	16
ecd02a6a019f39d3c68355284ff53c55		0	0	0	0	0	0	0	0	0	200	0	0	96	0	0	0	0	0	0	0	14	0	0	0	0	0	0	0	0	0	0	0	0	0	0	17	0	0	0	0	0	0	0	0	0	0	0	0
ffec0369e2ace48d8ba3bc655383fbb4		0	0	0	0	0	0	0	0	0	0	0	0	0	0	0	0	0	0	0	0	0	0	0	0	0	0	0	0	0	0	0	0	0	0	0	0	0	0	0	0	0	0	0	0	0	0	0	0
2db3c4f024941e03f0588dc2ec7cdd3a		0	0	0	0	0	0	0	0	0	0	0	0	0	0	0	0	0	0	0	0	0	0	0	0	0	0	0	0	0	0	0	0	0	0	0	0	0	0	0	0	0	0	0	0	0	0	0	0
6701173cba5c3231978cacd27656c50b		0	0	0	0	0	0	0	0	0	0	0	0	0	0	0	0	0	495	0	0	0	0	0	0	0	0	0	0	0	0	0	0	0	0	0	0	0	0	0	0	0	0	0	0	0	0	0	0
9558a2a760b02939f4d12ac8e694ba59		0	0	0	0	0	0	0	0	0	0	0	0	0	0	0	0	0	0	0	0	0	0	0	0	0	0	0	0	0	0	0	0	0	0	0	0	0	0	0	0	0	0	0	0	1048	0	0	0
68292a97ec46d808ea39b0abfc610526		0	0	0	0	0	0	0	0	0	0	0	0	0	0	0	0	0	0	0	0	0	0	0	0	0	0	0	0	0	0	0	0	0	0	0	0	0	0	0	0	0	0	0	0	0	0	0	0
9fb316d30b59006ae07ecea60bf6a85c		73	0	0	0	0	0	0	0	0	0	54	0	0	0	0	0	0	0	0	0	0	0	0	0	0	0	30	0	0	0	0	0	0	0	0	0	0	0	0	0	0	0	0	0	0	0	0	0
7a349927faa77851574e56959f2db09a		0	0	0	0	0	0	0	60	0	257	0	0	101	0	0	0	55	0	0	0	0	0	0	0	0	0	0	0	0	0	0	0	0	0	0	0	0	0	0	0	0	0	0	0	0	0	0	0
6ffad5f424dfeb8c9457d9789231e48b		0	1	0	0	0	0	0	0	0	0	0	0	0	0	0	0	0	0	0	0	0	0	0	0	0	0	0	0	0	0	0	0	0	0	0	0	0	0	0	0	0	0	0	0	0	0	0	0
b437db4ff79232310d21b0d5c6b0f6aa		0	0	0	0	0	0	0	0	0	0	0	0	0	137	0	0	0	0	0	0	0	0	0	0	0	0	0	0	0	0	0	90	0	0	0	0	0	0	0	0	0	0	0	0	0	0	0	0
d08dcadf132314257ffd681aea79b3cc		0	0	0	0	0	0	0	0	0	0	0	0	0	0	0	0	0	0	0	0	0	0	0	0	0	0	0	0	0	0	0	0	0	0	0	77	0	0	0	0	0	0	0	0	0	0	0	0
5984cb9470e602846954d7db93aa231d		0	0	0	0	226	0	0	0	0	0	0	0	0	0	0	0	0	0	0	0	0	0	0	0	0	0	0	0	0	0	0	0	0	0	0	0	0	0	0	0	0	0	0	0	0	0	0	0
c0d68833bbf8598211eb88a3cd23adc6		0	0	0	415	0	0	0	0	0	0	0	0	0	0	0	0	0	0	0	0	0	0	0	0	0	0	0	0	0	0	0	0	0	0	0	0	0	0	0	0	0	0	0	0	0	0	0	0
bddc4071e34edc53d3ab95aa53f91b22		0	0	0	0	0	0	0	214	0	0	0	0	0	0	0	0	32	0	0	0	0	0	0	0	0	0	0	0	0	0	0	0	0	0	0	0	0	0	0	0	0	0	0	0	0	0	0	0
c5620e08bdc939bd78d0d7d09f058650		0	0	0	0	0	41	0	0	0	0	0	0	0	0	0	0	0	0	0	93	0	0	0	0	0	0	0	0	0	0	0	0	0	0	0	37	0	0	0	0	0	0	35	0	0	0	0	0
801d7344355c51e5c16db6e376cf2303		2	0	3	0	0	0	0	0	2	0	169	0	0	0	0	0	0	0	0	0	0	0	0	50	0	0	0	0	0	0	0	0	0	0	0	0	0	0	0	0	0	0	0	191	0	0	0	0
d80531022c1902d60810918866fc0791		0	0	0	0	0	0	162	0	0	0	0	0	0	0	0	0	0	0	0	0	0	0	0	0	0	0	0	0	0	0	0	0	0	0	41	0	0	0	0	0	0	0	0	0	0	0	0	0
8b6ec8dbb0befee3c343f0b0894c47d1		0	0	0	0	0	0	0	0	0	0	0	0	0	0	0	0	0	0	0	0	0	0	0	0	0	0	0	0	0	0	0	0	0	0	0	0	0	0	0	0	0	0	0	0	0	0	0	0
6fcd897329028cc9e3811307d7d69423		0	0	0	0	0	0	0	0	0	0	0	0	0	0	0	0	0	0	0	0	0	0	0	0	0	0	0	0	0	0	0	0	0	0	0	0	0	0	0	0	0	0	0	0	0	0	0	0
3a5c705a6fa8792a9a155a2ccd900a83		0	0	0	0	0	0	0	0	0	0	0	0	0	0	0	0	0	0	0	0	0	0	0	0	0	0	0	0	0	0	0	0	0	0	0	0	0	0	0	0	0	0	0	0	0	0	0	0
b0525d87026e9a46906d0db868572d43		0	0	0	0	0	0	0	0	0	0	0	0	0	0	0	0	0	0	0	0	0	0	0	0	0	0	0	0	0	0	0	0	0	0	0	0	0	0	0	0	0	0	0	0	0	0	0	0
78cb7a7745087450fc5f1f7f63159233		0	0	0	0	0	0	0	0	0	0	0	0	0	0	0	0	0	0	0	0	0	0	0	0	0	0	0	0	0	0	29	0	0	0	0	0	0	0	0	0	0	0	0	0	0	42	0	0
b4b1973fde74ce7bd4974cc4d01b257f		0	0	0	0	0	0	0	0	0	0	0	0	0	0	0	0	0	0	0	0	0	0	0	0	0	0	0	0	0	0	0	0	0	0	0	0	0	0	0	0	0	0	0	0	0	0	0	0
836aedbcd719c36d8860c736659af15a		0	0	0	0	0	0	0	0	0	0	0	0	0	0	0	0	0	0	0	0	0	0	0	0	0	0	0	0	0	0	0	0	0	0	0	0	0	0	0	0	0	0	0	0	0	0	0	0
ab1725e757b71633b69899bce8d04a41		0	0	0	0	0	0	0	0	0	0	0	0	0	0	0	0	0	0	0	0	0	0	0	0	0	0	0	0	0	0	0	0	0	0	0	0	0	0	0	0	0	0	0	0	0	0	0	0
53e2e6508e4f6440c52fcdd31123a46d		0	0	0	0	0	0	0	0	0	0	0	0	0	0	0	0	0	0	0	0	0	0	0	0	0	0	0	0	0	0	0	0	0	0	0	0	0	0	0	0	0	0	0	0	0	0	0	0
26218575b2494be7ba630dd824971cf5		0	0	0	0	716	0	0	0	0	0	0	0	0	0	0	0	0	39	0	0	0	0	0	0	135	0	0	0	0	0	0	0	0	0	0	0	0	0	0	0	0	0	0	0	0	0	0	0
5c00352615c276abfa5989aad05989fe		0	0	0	0	0	0	0	0	0	0	0	0	0	0	0	0	0	0	0	0	0	0	0	0	0	0	0	0	0	0	0	0	0	0	0	0	0	0	0	0	0	0	0	0	0	0	0	0
4d0c65e28817c411aee824c1d12d5ab3		0	0	0	0	0	0	0	0	0	0	0	0	0	0	0	0	0	0	0	0	0	0	0	0	0	0	0	0	0	0	0	0	0	0	0	0	0	0	0	0	0	0	0	0	0	0	0	0
f9b3c0f5ef324a4dd372855833f6166f		0	0	0	0	0	0	0	0	0	0	0	0	0	0	64	0	0	0	0	0	0	0	0	0	0	0	0	0	0	0	0	0	0	0	0	0	0	0	0	0	0	0	0	0	0	0	0	0
fe81f46806173e9d64cd7694d59e3f86		0	0	0	0	0	0	0	0	0	0	0	0	0	0	0	0	0	0	0	0	0	0	0	0	0	0	0	0	0	0	0	0	0	0	0	0	0	0	0	0	0	0	0	0	0	0	0	0
cfb189e8de33e3ffc9fcf9ad6a99c729		0	0	0	0	0	0	0	0	0	0	0	0	0	0	0	0	0	0	0	0	0	0	0	0	0	0	108	0	0	0	0	0	0	0	0	0	0	0	0	0	0	0	0	0	0	0	0	0
99808c12b8d8a183fc693c33bb02f086		0	0	0	0	0	0	0	0	0	0	0	0	0	0	0	0	0	0	0	0	0	0	0	0	0	0	0	0	0	0	0	0	0	0	0	0	0	0	0	0	0	0	0	0	0	0	0	0
52bdddaadef89e9f808d50a9c79e15a7		0	0	0	0	0	0	0	0	0	0	0	0	152	0	0	0	0	0	0	0	0	0	863	0	0	0	0	0	0	0	0	0	0	0	0	0	0	0	0	0	0	0	0	0	0	0	0	0
db4d8670d7e6167ce87ce6e351445e6d		0	0	0	0	0	0	0	0	0	0	0	0	0	0	0	0	0	0	0	0	0	0	0	0	0	0	152	0	0	0	0	0	0	0	0	0	0	0	0	0	0	0	0	0	0	0	0	0
989a762fba03fde53b2e72e959e7dbd6		33	58	40	0	0	0	0	0	0	0	19	0	87	8	0	0	0	0	0	0	20	13	0	0	0	0	0	0	0	0	0	0	0	0	0	0	0	0	0	0	0	0	0	25	0	0	0	0
97148e4e2c4e848b229319463f988d28		0	0	0	0	0	0	0	0	0	0	0	0	0	0	0	0	0	0	0	292	0	0	0	0	0	0	0	0	0	0	0	0	0	0	0	88	0	0	0	0	0	0	0	0	0	0	0	0
cf9b45d6aac416839cd2157a5133d3f0		0	0	0	0	0	0	0	0	0	0	0	0	0	0	0	0	0	0	0	0	0	0	0	0	0	0	0	0	0	0	0	0	0	0	0	0	0	0	0	0	0	0	0	0	0	0	0	0
42ddee0e49bfcefab26a32e9038ed029		0	0	0	0	0	0	0	0	0	0	0	0	0	0	0	0	0	0	0	0	0	0	0	0	0	0	0	0	0	0	0	0	345	0	0	0	0	0	0	0	0	0	0	0	0	0	0	0
b56e8fc4318e8ff69e604886b27bb340		0	0	0	0	0	0	164	0	0	0	0	0	0	0	0	0	0	0	0	0	0	0	0	0	0	0	0	0	0	0	0	0	0	0	0	0	0	0	0	0	0	0	0	0	0	0	0	0
f45da3c4e555bb231b791837e402bd17		0	0	0	0	0	0	0	0	0	0	0	0	0	0	0	0	0	0	0	0	0	0	0	0	0	0	0	0	0	0	0	0	0	0	0	0	0	0	0	0	0	0	0	0	0	0	0	0
ea8fe0cdb3c0a02aff9a758b04c2fc92		0	0	0	0	0	0	0	0	0	0	0	0	0	0	0	0	0	0	0	0	0	0	0	0	0	0	0	0	0	0	0	0	0	0	0	0	0	0	0	0	0	0	0	0	0	0	0	0
63a97326fbc248cb4e23e4a6fb25fd54		0	0	0	0	0	0	0	0	0	0	0	0	0	0	0	0	0	0	0	0	0	0	0	0	0	0	0	0	0	0	0	0	0	0	0	0	0	0	0	0	0	0	0	0	118	0	0	0
9954620dfe141cd0b6b49737a50d1e86		0	0	0	0	0	0	0	0	0	0	0	0	0	0	0	0	0	0	0	0	0	0	0	0	0	0	0	0	0	0	0	0	0	0	0	0	0	0	0	0	0	0	0	0	0	0	0	0
06c14f81a6d2ac7143d898531a0a076f		0	0	0	0	0	0	0	0	0	0	0	247	0	0	0	0	0	0	0	0	0	0	0	0	0	0	0	0	0	0	0	0	0	0	0	0	0	0	0	0	0	0	0	0	0	0	61	0
d2b201560be91db880b66affaf7eaa42		0	0	0	0	0	0	0	0	0	0	0	0	0	0	0	0	0	0	0	0	0	0	0	0	0	0	0	0	0	0	0	0	0	0	0	0	0	0	0	0	0	0	0	0	0	0	0	0
cec31c8966e69ad31774cac97331794f		0	0	0	0	0	0	0	0	0	0	0	0	0	0	0	0	0	0	0	0	0	181	0	0	0	0	0	0	0	0	0	0	0	0	0	0	0	0	0	0	0	0	0	0	0	0	0	0
2401897db2602cd48431f9a48e29206a		0	0	0	0	0	0	0	0	0	0	0	0	0	0	0	0	0	0	0	0	0	0	0	0	0	0	0	0	0	0	0	0	0	0	0	0	0	0	0	0	0	0	0	660	0	0	0	0
0e8b7a1c41f250076bb8560e92cd5dbe		0	0	0	0	0	0	0	0	0	0	0	0	0	0	0	0	0	0	0	0	0	0	0	0	14	0	0	0	0	0	0	0	0	0	0	0	0	0	0	0	0	0	0	0	0	0	0	0
d8621c788b066a9313b9e095de52765a		0	0	0	0	0	0	0	0	0	0	0	0	0	0	0	0	0	0	0	0	0	0	0	0	0	0	0	0	0	0	0	0	0	0	0	0	0	0	0	0	0	0	0	0	0	57	0	0
6da4a8ca123db0f9b67081b82c66e50d		0	0	0	0	0	0	0	0	0	0	0	0	0	0	0	0	0	0	0	0	0	0	0	0	0	0	0	0	0	0	0	0	0	0	0	0	0	0	0	0	0	0	0	0	0	0	0	0
6bccc699e9a1dcb5fc10838758099aec		0	0	0	0	23	0	0	0	0	0	0	0	15	0	0	0	0	0	0	0	0	0	0	0	0	0	0	0	0	0	0	0	0	0	0	0	0	0	0	0	0	0	0	0	0	0	0	0
29dda55c0d1f91d6ac8d8dbd22b8ae43		0	0	0	0	0	0	0	0	222	0	0	0	0	0	0	0	0	0	0	0	0	0	0	0	0	0	0	0	0	0	0	0	0	0	0	0	0	0	0	0	0	0	0	0	0	0	0	0
ec4a94faaefece24bb8fdc0e43e092c0		0	0	0	0	0	0	0	0	2	0	0	0	0	0	0	0	0	0	0	0	0	0	0	0	0	0	0	0	0	0	0	0	0	0	0	0	0	0	0	0	0	0	0	0	0	0	0	0
3a39f3e0f6caa5f0afc2add037970818		0	0	0	0	108	0	0	0	0	0	0	0	0	0	0	0	0	45	0	0	0	0	0	0	0	0	0	0	0	0	0	0	0	0	0	0	0	0	0	0	0	0	0	0	0	0	0	0
5fa16fa53e6fd4b4a91a7dd5694a07f8		0	0	0	0	0	0	0	0	0	0	0	0	0	0	0	0	0	0	0	0	0	0	0	0	0	0	0	0	0	0	0	0	0	0	0	0	0	0	0	0	0	0	987	0	0	0	0	0
f3585bb7b0a0757c61c2e39b1a9d2f83		0	0	0	0	0	0	8	0	0	0	0	0	0	0	0	0	0	0	0	0	0	0	0	0	0	0	0	0	0	0	0	0	0	0	0	0	0	0	0	0	0	0	0	0	0	26	0	0
a85b22d809d5fad01e68448a2f46827f		0	0	0	0	0	0	0	0	0	0	0	0	0	0	0	0	0	0	0	0	0	0	0	0	0	0	0	0	0	0	0	0	0	0	0	0	0	0	0	0	0	0	0	0	0	0	0	0
62579da63538816b46fa8c7a0214fe9a		0	0	0	0	0	0	0	0	0	0	0	0	0	0	0	0	0	0	0	0	260	0	0	0	0	0	0	0	0	0	0	0	0	0	0	0	0	0	0	0	0	0	0	0	0	0	0	0
13ffb9aefccecce2cb591a88eb437e2d		0	0	0	0	0	0	0	0	0	0	0	0	0	0	0	0	0	0	0	0	0	0	0	0	0	0	0	0	0	0	0	0	0	0	0	0	0	0	0	0	0	0	0	520	0	0	0	0
5d4fd1dcbbcde31b5a7f57567b426ad2		0	0	0	0	0	0	0	0	0	0	73	0	0	0	0	0	0	0	0	0	0	0	0	0	0	0	0	0	0	0	0	0	0	0	0	0	0	0	0	0	0	0	0	0	0	0	0	0
ba9888060790c580bc9e7b6ee0e16b2c		0	0	0	0	0	0	0	0	0	0	0	0	0	0	0	0	0	0	0	0	0	0	0	0	0	0	0	0	0	0	0	0	0	0	0	0	0	0	0	0	0	0	0	0	0	0	0	0
518e76b8550058484b95541a99d0ac51		0	0	0	0	0	0	0	0	0	0	0	0	0	0	0	0	0	0	0	0	0	0	0	0	0	0	0	0	0	0	0	0	0	0	0	0	0	0	0	0	0	0	0	0	0	0	0	0
ce6fc0c1c050975e7277297c82b499c1		0	0	0	0	0	0	0	0	0	0	0	0	0	0	0	0	0	0	0	0	0	0	0	0	0	0	0	0	0	0	0	0	0	0	0	0	0	0	0	0	0	0	0	0	0	0	0	0
4dd44fb322914c97e90c268b66a811ea		0	0	0	0	0	0	0	0	0	0	0	0	0	0	0	0	0	0	3	0	0	0	0	0	0	0	0	0	0	0	0	0	339	0	0	0	0	0	0	0	0	0	0	0	0	0	0	0
b4156334fa4cd1b253b388b8e7a40753		7	0	0	0	0	0	0	15	0	0	0	6	0	0	0	0	5	0	74	0	0	0	0	0	0	0	0	0	0	0	0	0	0	0	0	0	0	0	0	0	0	0	0	71	0	0	0	0
b4f9ada3030f3587df129b4e1a196bc2		0	0	0	0	0	0	0	0	0	0	0	0	0	0	0	0	0	0	0	0	0	0	0	0	0	0	0	0	0	0	0	0	0	0	0	0	0	0	0	0	0	0	0	0	0	0	0	0
c35f6345b557a60e1787ae4550e0ce2f		0	0	0	0	0	0	0	0	0	0	0	0	0	0	0	0	0	0	0	0	0	0	0	0	0	0	40	0	0	0	0	0	0	0	0	0	0	0	0	0	0	0	0	0	0	0	0	0
9686c5ca4739cfe4cb08436494e8a455		0	0	0	0	0	0	0	0	0	0	0	0	0	0	0	0	0	0	0	0	0	0	0	0	0	0	0	0	0	0	0	0	0	0	0	110	0	0	0	0	0	0	0	0	0	0	0	0
59dc15f39fedac8ad1acfcb3e4cb77f7		0	0	0	0	202	0	0	0	0	0	0	0	0	0	0	0	53	0	0	0	0	0	0	0	0	0	0	0	0	0	0	0	0	0	0	0	0	0	0	0	0	0	0	0	0	0	0	0
8ecf2e5aa13edb60e2189d3a728337ec		0	0	0	0	0	0	0	0	0	0	0	0	0	0	0	0	0	0	0	0	0	0	0	0	0	0	0	0	0	0	0	0	0	0	0	0	0	0	0	0	0	0	0	0	0	0	0	0
73b113edd7310b4e9bce3af31f89d225		0	0	0	0	0	11	0	0	0	0	0	0	0	0	0	0	0	0	0	0	0	0	0	0	0	0	0	0	0	0	27	17	0	0	0	0	0	0	0	26	23	0	0	0	286	0	0	0
cf238ee5291dc3fc923e41a54b470654		0	0	0	0	47	0	59	0	0	0	153	0	0	0	0	0	0	0	0	0	1	0	0	0	0	0	0	0	0	0	0	0	0	0	0	0	0	0	0	0	0	0	0	2	0	0	0	0
3e1d50b60970c8dafb08e0a24330dbf1		0	0	0	0	0	0	0	0	0	0	0	0	0	0	54	0	0	0	0	0	0	0	0	0	0	0	0	0	0	0	0	0	0	0	0	0	0	0	0	0	0	0	0	0	325	0	0	0
1e2aabecdae4293d5c9abecd48d7b4e8		0	0	0	0	0	0	0	0	0	0	0	0	0	0	0	0	0	0	0	0	0	0	0	0	0	0	0	0	0	0	0	0	0	0	0	0	0	0	0	0	0	0	0	0	0	0	0	0
995931fb74c686fb4d6e45641ba37d74		0	0	0	0	0	0	0	0	0	0	0	0	0	0	0	0	0	0	0	0	0	0	0	0	0	0	0	0	0	0	0	0	0	0	0	0	0	0	0	0	0	0	2	0	0	0	25	0
8e3eeccdc39691494fd76bef48f7d8bc		0	0	0	0	0	0	0	0	0	0	0	0	0	0	0	0	0	0	0	0	0	0	0	0	0	0	0	0	0	0	0	0	0	0	0	0	0	0	0	0	0	0	0	325	0	0	0	0
910c5f288a211a3fe20f3068cbb3c47b		0	0	0	0	0	0	0	0	0	0	0	0	0	0	0	0	0	0	0	0	0	0	0	0	0	0	0	0	0	0	0	0	0	0	0	0	0	0	0	0	0	0	0	0	0	0	0	0
fccbc081935fa5c57bca6bcd29262464		0	0	0	0	0	0	0	0	0	0	0	0	0	0	0	0	0	0	0	0	0	0	0	0	0	0	0	0	0	0	0	0	0	0	0	0	0	0	0	0	0	0	0	0	0	0	0	0
7604afc368bb067be920bfebfdda13c4		0	0	0	0	0	0	0	0	0	0	0	0	0	0	0	0	0	0	0	0	0	0	0	0	0	0	0	0	0	0	0	0	0	0	0	0	0	0	0	0	0	0	0	0	0	0	0	0
94f235f874ac37d6c3cdaf785d30faaf		0	0	0	0	0	0	0	0	0	0	0	0	0	0	0	0	0	0	0	0	0	0	0	0	0	0	0	0	0	0	0	0	0	0	0	0	0	0	0	0	0	0	0	0	0	0	0	0
b96c5f2faf7e70d4755a8e4c9a6c6de8		0	0	0	0	0	0	0	0	0	0	0	0	0	0	0	0	0	0	0	0	0	0	0	0	0	0	0	0	0	0	0	0	0	0	0	0	0	0	0	0	0	0	0	0	0	0	0	0
dd382398dcf7a8782822449e9c1c369d		0	0	46	0	0	0	0	0	0	0	138	0	0	0	0	0	0	0	0	0	0	0	0	0	0	0	0	0	0	0	0	0	0	0	0	0	0	0	0	0	0	0	0	0	0	0	0	0
a909f68e224b889f4d3a3cfc6a3a2c71		0	0	0	0	0	0	0	0	0	0	0	0	0	0	0	0	0	0	0	0	0	0	0	0	0	0	0	0	0	0	0	0	0	0	0	0	0	0	0	0	0	0	0	0	0	0	0	0
140643764c0c51afc0db370c60487b8c		0	0	0	0	0	0	0	192	0	0	0	0	0	0	0	0	0	0	0	0	0	0	0	0	0	0	0	0	0	59	0	0	0	0	0	0	0	0	0	0	0	0	0	0	0	0	0	0
55a8db893790584864fd8a5b4b906826		0	0	0	0	0	0	0	0	0	0	0	0	0	0	0	0	0	0	0	0	0	0	0	0	0	0	0	0	0	0	0	0	0	0	0	0	0	0	0	0	0	0	0	0	0	0	0	0
d47b9ea6edd8b6242e1d023a0e6f325c		0	0	0	0	0	0	0	0	0	0	0	0	0	0	0	0	0	0	0	0	0	0	0	0	0	0	0	0	0	0	0	0	0	0	0	0	0	0	0	0	0	0	0	0	0	0	0	0
0722e0a6beadc44a7638867d34df2798		0	0	0	0	0	0	0	0	0	0	0	0	0	0	0	0	0	0	0	0	0	0	0	0	0	0	0	0	0	0	0	0	0	0	0	0	0	0	0	0	0	0	0	0	0	0	0	0
ea69bf09c38dedd7839ce28c75bd6a44		0	0	0	0	0	0	0	0	0	0	0	0	87	0	0	111	84	0	0	0	117	0	0	0	0	0	0	0	79	0	0	0	0	0	0	0	0	0	0	0	0	0	0	0	0	0	0	0
66e9607dc8a42da5e8dcbd0cdf6a4a08		0	0	0	0	0	0	0	0	0	0	0	0	0	0	0	0	0	0	0	0	0	0	0	0	0	0	0	0	0	0	0	0	0	0	0	0	0	0	0	0	0	0	0	0	0	0	0	0
6260fabcc1c7c7564870f6fccb507c96		0	0	0	0	0	0	0	0	0	0	31	68	0	0	0	0	0	0	0	0	0	0	0	0	0	0	0	0	0	0	0	0	0	0	0	0	0	0	0	0	0	0	0	0	0	0	0	0
8281147e81fbc37b4dc524f4406b2b01		0	0	0	0	0	0	0	0	0	0	0	0	0	0	0	0	0	0	0	0	0	0	0	0	0	0	0	0	0	0	0	0	0	0	0	0	0	0	0	0	0	0	0	0	0	0	0	0
ee943fde1740b61171dee24d0dbcd82e		0	0	0	0	0	0	0	0	0	0	0	0	0	0	0	0	94	0	0	0	0	0	74	0	0	0	0	0	0	0	0	0	57	0	0	0	0	0	0	0	0	0	0	0	0	0	0	0
29f1c629795e8c5c8a2bc7bc958550e7		0	0	0	0	0	0	0	0	0	0	0	0	0	0	0	0	0	0	0	0	0	0	0	0	0	0	0	0	0	0	0	0	0	0	0	0	0	0	0	0	0	0	0	0	0	0	0	0
17daf421ffb9253bbe69f899b862d5ea		0	0	0	0	0	0	0	0	0	0	0	0	0	0	0	0	0	0	0	0	0	0	0	0	0	0	0	0	0	0	0	0	0	0	0	0	0	0	0	0	0	0	0	0	0	945	0	0
68896d8a5f7abdcc6d02999fd5a82f43		0	0	0	0	0	0	0	0	0	0	0	0	0	0	0	0	0	0	0	0	0	0	196	0	0	0	0	0	0	0	0	0	0	0	0	78	0	0	0	0	0	0	0	0	0	0	0	0
50377bfe264a15c55c72002984bd862e		0	0	0	0	0	0	0	0	0	0	0	0	0	0	0	0	0	0	0	0	0	0	0	0	0	0	0	0	0	0	0	0	0	0	0	0	0	0	0	0	0	0	0	0	0	0	0	0
77e659bdf7b9a79b78774eb6bcd47755		0	0	0	0	0	0	0	0	0	0	0	0	0	0	0	18	69	0	0	0	0	0	0	0	0	65	0	0	0	0	0	0	0	0	0	0	0	0	0	0	0	0	0	0	0	0	0	0
720df255da9a74b27f3bf5cc79d2ad6d		0	0	0	0	0	0	0	8	0	0	0	0	253	0	0	0	0	0	0	0	0	0	0	0	0	0	0	0	0	0	48	0	0	0	0	0	0	0	0	0	0	0	0	0	0	0	0	0
1628707efeb184138bd4127c2933fcc8		0	0	0	0	0	0	0	0	0	0	0	0	32	0	0	0	0	98	0	0	0	0	0	0	0	0	13	0	0	0	0	0	0	0	0	0	0	0	0	0	0	0	0	0	0	0	0	0
43c31866dadff96e71924527ce0cc248		0	0	0	0	0	0	0	0	0	0	0	0	0	0	0	0	0	0	0	0	0	0	0	0	0	0	0	0	0	0	0	0	0	0	0	0	0	0	0	0	0	0	0	0	0	0	0	0
0f835103871455923061601fa6663b1d		0	0	0	0	0	0	0	0	0	0	0	0	0	0	0	0	0	0	0	0	0	0	0	0	0	0	0	0	0	0	0	0	0	0	0	0	0	0	0	0	0	0	0	0	0	0	0	0
190fe68e29c490e4a1ecedd6d0faa25a		277	0	65	0	20	0	4	0	1	0	1	0	0	0	0	0	0	0	0	0	0	0	0	29	0	0	0	0	0	0	0	0	0	0	0	0	0	0	0	0	0	0	0	0	0	0	0	0
987fe762c01a56544a8f59382190c048		0	0	0	0	0	0	0	0	0	0	0	0	0	0	0	0	0	0	0	0	0	0	0	0	0	0	0	0	0	0	0	0	0	0	0	0	0	0	0	0	0	0	0	0	0	0	0	0
88afd21a4fedf21172f412b498abef04		0	0	0	0	0	0	0	0	0	0	0	0	0	0	0	0	0	0	0	0	0	0	0	0	0	0	0	0	0	0	0	0	0	0	0	0	0	0	0	0	0	0	0	0	0	0	0	0
4afdcf767a37fc6b3bfa0d93c78117ae		0	0	0	0	0	0	0	0	0	0	0	0	0	0	0	0	0	0	0	0	0	0	0	0	0	0	0	0	0	0	0	0	0	0	0	0	0	0	0	0	0	0	0	0	0	0	0	0
09dc02e9df00df7d2f281d13beed6c9c		0	0	0	0	0	0	0	0	0	0	0	0	755	0	0	0	0	0	0	0	0	0	0	0	0	0	0	0	0	0	0	0	0	0	0	0	0	0	0	0	0	0	0	0	0	0	0	0
7b2899e1079b33330e767b13990168b3		0	0	0	0	0	0	0	0	0	0	0	0	0	0	0	0	0	0	0	0	0	0	0	0	0	0	0	0	0	0	0	0	0	0	0	0	0	0	0	0	0	0	0	0	0	0	0	0
9657d395ceeb64bb75f670ea9fc6356f		0	0	0	0	0	0	0	0	0	0	0	0	0	0	0	0	0	0	0	0	0	0	0	0	0	0	0	0	0	0	0	0	0	0	0	0	0	0	0	0	0	0	0	0	0	0	0	0
3791bc6598b24b816e3ce865fa1e0add		0	0	0	0	850	0	0	0	0	0	0	0	0	0	0	0	0	0	0	0	0	0	0	0	0	0	0	0	0	0	0	0	0	0	0	0	0	0	0	0	0	0	0	0	0	0	0	0
b1fd11c0dd58732cf4d776fefb766620		0	0	0	0	0	0	0	0	0	0	0	0	0	0	0	0	0	0	0	0	0	0	0	0	0	0	0	0	0	0	0	0	0	0	0	0	0	0	0	0	0	107	0	0	0	0	0	0
796f067822a54f494dfc9716ae4e896a		0	0	0	0	0	0	0	0	0	0	0	0	0	0	0	0	0	0	0	0	0	0	0	0	0	0	0	0	0	0	0	0	0	0	0	0	0	0	0	0	0	0	0	0	0	0	0	0
5501ac2534324fd877181e4a41f047ac		0	0	0	0	0	0	0	0	0	0	0	0	0	0	0	0	0	0	0	0	0	0	0	0	0	0	0	0	0	0	0	0	0	0	0	0	0	0	0	0	0	0	0	0	0	0	0	0
5ad7f867e1bea2e720f483b75417b474		0	0	0	0	0	0	0	0	0	0	0	0	0	0	0	0	0	846	0	0	0	0	0	0	0	0	0	0	0	0	0	0	0	0	0	0	0	0	0	0	0	0	0	0	0	0	0	0
f91abddba43f23ee7d93959e9645b626		0	0	15	0	71	0	0	13	0	0	0	0	0	0	0	0	0	0	0	0	0	0	0	27	0	0	0	0	0	0	0	0	0	0	0	0	0	0	0	0	0	0	65	35	71	0	0	12
28e6609c427724650fa6532b41531d2f		0	0	0	0	0	0	0	0	0	0	0	0	0	0	0	0	0	0	0	0	0	0	0	0	0	0	0	0	0	0	0	0	0	0	0	0	0	0	0	0	0	0	0	0	0	0	0	0
d5e8000a74e0be64107ada6e2b722ccb		0	0	0	0	0	0	0	0	0	0	0	0	0	0	0	0	0	0	0	0	0	0	0	0	0	0	0	0	0	0	0	0	0	0	0	0	0	0	0	0	0	0	0	0	0	0	0	0
d2377af3f115c479d0117099d3afadc1		0	0	0	0	0	0	0	0	0	0	0	0	0	0	0	0	0	0	0	0	0	0	0	0	0	0	0	0	0	0	0	0	0	0	0	0	0	0	0	0	0	0	0	0	0	0	0	0
764e3508228332f1b8e23b49559f50c8		0	0	225	0	0	0	0	0	54	0	0	0	0	0	116	0	0	0	0	128	28	0	0	0	0	0	0	0	0	0	0	0	0	0	0	0	0	0	0	0	0	0	0	0	0	0	0	0
87db52813c9edb70046fa427f4541a9b		0	0	0	0	0	0	0	0	0	0	0	0	0	0	0	0	0	0	0	0	0	0	0	491	0	0	0	0	0	0	0	0	0	0	0	0	0	0	0	0	0	0	0	0	0	0	0	0
f8de752dd8758dd58b1f22a735d6227f		0	0	0	0	0	0	0	0	0	0	0	0	0	0	0	0	0	0	0	0	0	0	0	0	0	0	0	0	0	0	0	0	0	0	0	0	0	0	0	0	0	0	0	60	47	0	0	0
06aa30305f00e861403498ec5f679e40		0	0	0	0	0	0	0	0	0	0	0	0	0	0	0	0	0	0	0	0	0	0	0	0	0	0	0	0	0	0	0	0	0	0	0	0	0	0	0	0	0	0	0	0	0	0	0	0
5a1bfdf45004db199cca19cd803cec54		49	0	0	0	0	72	0	0	0	0	0	73	0	0	0	0	0	0	0	0	0	0	0	0	0	0	0	0	0	0	0	0	0	0	0	0	0	0	0	0	0	0	0	0	0	0	0	0
1cf79e0a3311580cfe84d67e1a86f8bf		0	0	0	0	0	0	0	0	0	0	0	0	0	0	0	0	0	0	0	0	0	0	0	0	0	0	0	0	0	0	0	0	0	0	0	0	0	0	0	0	0	0	0	0	0	0	0	0
a9fd8f345a7546582c45509e387621c9		0	0	0	0	0	0	0	0	0	0	0	0	0	0	0	0	0	0	0	0	0	0	0	0	0	0	0	0	0	0	0	0	0	0	0	0	0	0	0	0	0	0	0	0	0	0	0	0
c1bbaf485b016b33166c0241345f7795		0	0	0	0	0	0	0	0	0	0	0	0	0	0	0	0	0	0	0	0	0	0	0	0	0	0	0	0	0	0	0	0	0	0	0	0	0	0	0	0	0	0	0	0	0	0	0	0
e4f45b41a0fd94c3a11c11dd3460640c		0	0	0	0	0	0	0	0	0	0	0	0	0	0	0	0	0	0	0	0	0	69	0	0	0	0	0	0	0	0	0	0	0	0	0	0	0	0	0	0	0	0	0	0	0	0	0	0
8ca6320c1ef40f890fb1489b8c7e91da		0	0	0	0	0	0	0	0	0	0	0	0	0	0	0	0	0	0	0	0	0	0	0	0	0	0	0	0	0	0	0	0	0	0	0	0	0	0	0	0	0	335	0	0	0	0	0	0
6489aa8fd407dcfcbd865a9b29bdda97		0	0	0	0	0	0	0	0	0	0	0	0	0	0	0	0	0	0	0	0	0	0	0	0	0	0	0	0	0	0	11	0	0	0	0	0	0	0	0	0	0	0	0	0	0	0	0	0
17161031a39f26cbfd9b362eb896e4fc		0	0	0	0	0	0	0	0	0	0	0	0	0	0	0	0	0	0	0	0	0	0	0	0	0	0	0	0	0	0	0	0	0	0	0	0	0	0	0	0	0	0	0	0	0	0	0	0
ddeac19ef52587e325e3efa83e538d60		0	0	0	0	0	0	0	0	0	0	0	0	0	0	0	0	0	0	0	0	0	0	0	0	0	0	0	0	0	0	0	0	0	0	0	0	0	0	0	0	0	0	0	0	0	0	0	0
49e3f6c39802a29a577cfee0e996c909		0	0	0	0	0	0	0	0	0	0	0	0	0	0	0	0	0	0	0	0	0	0	0	0	0	0	0	0	0	0	23	0	0	0	0	0	0	0	0	0	0	0	0	0	43	0	0	0
b2938342950f791031547073542ff4ba		0	0	0	0	0	0	0	0	0	0	0	0	36	0	0	0	0	0	0	0	0	0	0	0	0	0	0	0	0	0	0	0	0	0	0	0	0	0	0	0	0	0	0	0	0	0	0	0
5dd279877a96cfc2977dbbf5dc1d11bc		0	0	0	0	0	0	0	0	24	0	0	0	0	0	0	0	0	0	0	0	0	0	0	0	0	0	0	0	0	0	0	0	0	0	0	0	0	0	0	0	0	0	0	0	0	0	0	0
eb0dcd901d97cfb3295432b597825637		0	0	0	0	0	0	0	13	0	0	0	0	0	0	0	14	0	0	0	0	0	0	21	0	0	0	0	0	0	0	0	0	0	0	0	0	0	0	0	0	0	0	0	0	0	0	0	0
83ebd664f3a7bd637d22ac0af6b6e91b		174	0	0	0	0	12	0	0	0	0	0	0	0	14	0	0	0	0	0	0	0	0	0	0	0	0	0	0	0	0	0	0	0	0	0	0	0	0	0	0	0	0	0	0	0	0	0	0
b71e5e6aa2beb47f5c05639f3b7a84f9		0	0	0	0	0	0	0	0	0	0	0	0	0	0	0	0	0	0	0	0	0	0	0	0	0	0	0	0	0	0	0	0	0	0	0	0	0	0	0	0	0	0	0	0	0	0	0	0
8b09dedbf05a8f6eb5b01d2f71639541		0	0	0	0	0	0	0	0	0	0	0	0	0	0	0	0	0	0	0	0	0	0	0	0	0	0	0	0	0	0	0	0	0	0	0	0	0	0	0	0	20	0	0	44	0	0	0	0
1117aa349bb32d8675229da1db1aefb0		0	0	0	0	0	0	0	0	0	0	0	0	0	34	0	0	0	0	0	98	0	0	0	0	0	0	0	0	0	0	0	0	0	0	0	0	0	0	0	0	0	0	0	0	0	0	0	0
3ade107331d1d24a9918a2340b54e866		0	0	0	0	0	0	0	0	0	0	0	0	0	0	0	0	0	0	0	0	0	0	0	0	0	0	0	0	0	0	0	0	0	0	0	0	0	0	0	0	0	0	0	0	0	0	0	0
a2748df71e91e1fc0b77b098e0932a78		0	0	0	0	0	0	0	0	0	0	0	0	0	0	0	0	0	0	0	0	0	0	0	0	0	0	0	0	0	0	0	0	0	0	0	0	0	0	0	0	0	0	0	0	0	0	0	0
b90a00ba27b1678acb8d8d7a793fb40b		0	0	0	0	0	0	0	0	0	0	0	239	0	0	0	0	0	0	0	435	0	0	0	0	0	0	0	0	0	0	0	0	0	0	0	0	0	0	0	0	0	0	0	0	0	0	0	0
45d31661aad10a7adfb4d8063db93b6b		0	0	0	0	226	0	0	0	0	0	0	0	0	0	0	0	0	0	0	36	0	0	0	0	0	0	0	0	0	0	0	0	0	0	0	0	0	0	0	0	0	0	0	0	0	0	0	0
5c90131c1bfed98e0843923f042c6f78		0	0	0	0	0	0	0	0	0	0	0	0	0	0	0	0	0	0	0	0	0	0	0	0	0	0	0	0	0	0	0	0	0	0	0	0	0	0	0	0	0	0	0	0	0	0	0	0
05977d637e16b5d4f1ad7d485b883a24		0	0	0	0	0	0	0	0	0	0	0	0	0	0	0	0	0	0	0	0	0	0	0	0	0	0	0	0	0	0	0	0	0	0	0	0	0	0	0	0	0	0	0	0	0	0	0	0
ec2292b6e85d7c564b4afd896a30ff9f		0	0	0	0	0	0	0	0	0	0	0	64	0	0	0	0	0	0	0	0	0	0	0	0	0	0	0	0	0	0	0	0	0	0	0	0	0	0	0	0	0	0	0	0	0	0	0	0
e0128b9b45e1078ff11643fbef0ee632		0	0	0	0	175	0	0	0	0	0	0	0	0	0	0	0	0	0	0	0	0	0	0	0	0	0	0	0	0	0	0	0	91	0	0	0	0	0	0	0	0	0	0	0	0	0	0	0
67958383ecac5e4ac70d1cd3cf02f66b		0	73	0	0	0	0	0	0	0	0	0	0	0	0	0	0	0	0	0	0	0	0	94	0	0	0	0	0	0	0	0	0	0	0	0	0	0	0	0	0	0	0	0	0	0	0	0	0
a93992e36db84ce3ed034c6c8328e426		0	0	0	0	0	0	0	0	0	499	0	0	0	0	0	131	0	0	0	0	0	0	0	0	0	0	0	0	0	0	0	0	0	0	0	0	0	0	0	0	0	0	0	0	0	0	0	0
7259cf35742bcfc8abc063202aeda4f4		0	0	0	0	0	0	0	0	0	0	0	0	0	0	0	0	0	0	0	0	0	0	0	0	0	0	73	0	0	0	0	0	0	0	0	0	0	0	0	0	0	0	0	0	0	0	0	0
9bad9de3d63e7e26f72b73521d7d9d3c		0	0	0	0	0	0	0	0	0	0	0	0	0	0	0	0	0	0	0	0	0	0	0	0	0	0	0	0	0	0	0	0	0	0	0	0	0	0	0	0	0	0	0	0	0	0	0	0
912c3e02ee382d1d149fe5fdc111aee1		0	0	0	0	0	0	0	0	0	0	0	0	51	0	0	0	0	0	0	0	0	0	0	0	0	0	0	0	0	0	0	0	0	0	128	0	0	0	0	0	0	0	0	0	0	0	0	0
26ebb567c9aedc6ebc890cdff7b3b235		0	0	0	0	0	0	0	0	0	0	72	0	0	0	0	0	0	0	0	0	176	0	0	0	0	0	0	0	0	0	0	0	0	137	0	0	0	0	0	0	0	0	0	0	0	0	0	0
ca318fd71853cfdc9914c7bd49ab41c6		0	0	0	0	0	44	0	0	0	0	0	0	0	0	0	0	0	0	0	0	0	0	0	0	0	0	0	0	0	0	0	0	0	0	0	0	0	0	0	0	0	0	0	0	161	0	0	0
f8ed183d059dc10d4ce6b415efb02bee		12	0	0	0	0	0	0	0	0	0	0	0	0	0	0	0	0	0	0	0	39	0	0	0	0	0	0	0	0	0	0	0	0	0	0	14	0	0	0	0	0	0	0	0	0	0	0	0
8650722f36f5317f5ab345c64cf2a9a9		0	0	0	0	0	0	0	0	0	0	0	0	0	0	0	0	0	0	0	0	0	0	0	0	0	0	0	0	0	0	0	0	0	0	0	0	0	0	0	0	0	0	0	0	0	0	0	0
d8e9dc1e522b06cd1c41565f70ddbe70		0	0	0	0	0	0	0	0	0	314	0	0	0	0	0	0	0	0	0	0	0	0	0	0	0	0	0	0	0	0	0	0	0	0	0	0	0	0	0	0	0	0	0	0	0	0	0	0
59ef11a8763ff4b99a54588f618cbd6b		0	0	0	0	0	0	0	0	0	0	0	0	0	0	0	0	0	0	0	0	0	0	0	0	0	0	0	0	0	0	0	0	0	0	0	0	0	0	0	0	0	0	0	0	0	0	0	0
0e235b77c4207170a4b98403e19af848		10	0	0	0	0	0	0	0	0	0	0	0	0	0	0	67	0	0	0	0	0	0	53	0	0	0	0	0	0	0	0	0	0	0	0	0	0	0	0	0	0	0	0	0	0	0	0	0
226af1e47a4196ec626ca23bd4a3200c		14	0	0	0	0	0	0	0	0	0	0	0	0	0	0	0	0	0	643	0	0	0	0	0	0	0	0	0	0	9	0	0	0	0	0	0	0	0	0	0	0	0	0	0	0	0	0	0
833ac70536c17b3febdd22733342f54d		0	18	0	0	0	0	0	0	0	0	0	0	0	0	0	0	0	0	0	0	0	0	0	0	0	0	0	0	0	148	28	0	0	0	0	0	0	0	0	0	0	0	0	0	0	0	0	0
35a91ee8ed32307dfdda2f2e4982bdb7		0	0	0	0	0	0	0	0	0	0	0	0	0	0	0	0	0	0	0	0	0	0	0	0	0	0	0	0	0	0	0	0	0	0	0	0	0	0	0	0	0	0	0	0	0	0	0	0
001c0fd8c63572b6779cb27b106bc533		107	0	0	0	0	0	0	0	0	0	0	0	43	0	0	0	0	0	0	0	0	21	82	0	0	0	0	0	0	0	0	0	26	0	0	0	0	0	0	0	0	0	0	0	0	0	0	0
7307de3ca0b1708a931843b8adc7493e		0	0	0	0	0	0	0	0	0	0	0	0	0	0	0	0	0	0	0	0	0	0	0	0	0	0	0	0	0	0	0	0	0	0	0	0	0	0	0	0	0	0	0	0	0	0	0	0
bab0d1dd74439703988370798a2a0407		0	0	0	0	0	0	0	0	0	0	0	0	0	0	0	0	0	0	0	0	0	0	0	0	0	0	0	0	0	0	0	0	0	0	0	0	0	0	0	0	0	0	0	0	0	0	0	0
72fba3326acbf167e20ace5dd97ff01f		0	0	0	0	0	0	0	0	0	0	0	0	0	0	0	0	0	0	0	0	151	0	0	0	0	0	0	0	0	0	0	0	0	0	0	0	0	0	0	0	0	0	0	0	0	0	0	0
112af2e4b027d1b99588f16b43005f08		0	0	0	0	0	0	0	0	0	0	0	0	0	0	0	0	0	0	0	0	0	0	0	0	0	0	0	0	0	0	0	0	0	0	0	0	0	0	0	0	0	0	0	0	0	0	0	0
9cdd482efd498f8a252d1b9c8f6cbaf8		0	0	0	0	0	0	0	0	0	0	0	0	0	0	0	0	0	0	0	0	0	0	0	0	0	0	0	0	0	0	0	0	0	0	0	0	0	0	0	0	0	0	0	0	0	0	0	0
8a3be30feec14e94c800cc8112193c4f		0	0	0	0	0	0	0	0	0	0	0	0	0	0	0	0	0	0	0	0	0	0	0	0	0	0	0	0	0	0	0	0	0	0	0	0	0	0	0	0	0	0	0	0	0	0	0	0
f70abc138c76b48b921ac257ed27e5ef		0	0	0	0	0	0	0	0	0	0	0	0	0	0	0	0	0	0	0	0	0	0	0	0	0	0	0	0	0	0	0	0	0	0	0	0	0	0	0	0	0	0	0	153	0	0	0	0
6de29609de13fe9495d7ac21d9b4aeba		0	0	0	0	0	170	0	0	0	0	0	0	0	0	0	0	0	0	0	0	0	0	0	0	0	35	175	0	0	0	0	0	0	0	0	9	0	0	0	0	0	0	0	0	0	0	0	0
baf7cf0a6b67c1b9f5d832600a3659cf		0	366	0	0	0	0	0	0	0	0	0	0	0	0	0	0	0	0	0	0	0	0	0	0	0	0	0	0	0	0	0	0	0	0	0	0	0	0	0	0	0	0	0	0	0	0	0	0
a722ae4bac0cb201e828f7499768cd13		0	0	0	0	0	0	0	0	0	0	0	0	0	0	0	0	105	0	0	0	0	0	0	0	0	0	0	0	0	0	0	0	0	0	0	0	0	0	0	0	0	0	0	0	0	0	0	0
d5661bf111b37fa86799afcc8740676e		0	0	0	0	0	0	0	0	0	0	3	0	0	0	0	0	0	0	0	0	4	0	0	0	0	0	0	0	0	0	0	0	0	102	0	0	0	0	0	0	0	0	0	0	0	0	17	0
962267a003375861c1d633b977e5d697		0	0	0	0	0	0	290	0	0	0	0	0	163	0	0	0	0	0	25	0	72	0	0	0	0	0	0	0	0	0	0	0	0	0	0	0	0	0	63	0	0	0	0	0	0	0	0	0
d865669ff381b244c17038f8ac146dad		0	0	0	0	0	0	0	0	0	0	0	0	0	0	0	0	0	0	0	0	0	0	0	0	0	0	0	0	0	0	0	0	0	0	0	0	0	0	0	0	0	23	0	0	0	0	0	0
73d43465cfd2249329c302fd5fba9852		0	0	0	0	0	0	0	0	26	0	0	0	0	0	0	0	0	0	0	0	0	0	0	0	0	0	0	0	0	0	0	0	0	0	0	0	0	0	0	0	0	0	0	0	0	0	0	0
025c261081d441972c5baffb1b7197c7		0	0	0	0	0	0	0	0	0	0	0	0	0	0	0	0	0	0	0	0	0	0	0	0	0	0	0	0	0	76	0	0	0	0	0	0	0	0	0	0	0	0	0	0	0	0	0	0
bf175a4d92262b24e1347ec4f4091437		222	0	0	0	0	0	0	0	0	0	0	0	0	0	0	0	68	0	0	0	0	0	0	0	0	0	0	0	0	0	333	0	0	0	42	0	0	0	0	0	0	0	0	0	0	0	0	0
bc6532ca5927d4621c855c6d0cd51aa1		0	0	0	0	0	0	0	0	0	0	0	0	0	0	0	0	0	0	0	0	0	0	0	0	0	0	0	0	0	0	0	0	0	0	0	0	0	0	0	0	0	0	0	0	0	0	0	0
38759b7098940e2cd3ea0f3f9511ccf7		0	0	0	0	0	0	0	0	0	0	0	0	0	0	0	0	0	0	0	0	0	0	0	0	0	0	0	0	0	0	0	0	0	0	0	0	0	0	0	0	0	0	0	0	0	0	67	0
a625391b9cdd8ae7c0341591a5ea9877		34	0	0	0	0	0	0	0	0	0	16	0	0	692	0	0	0	0	0	0	0	0	0	0	0	0	0	0	0	0	0	0	0	0	0	0	0	0	0	0	0	0	0	0	0	0	0	0
4095ca14d2b3cfcf80b57c3256b91422		0	0	0	0	0	0	0	0	0	0	0	0	0	0	0	0	0	0	0	0	0	0	0	0	0	0	0	0	0	0	0	0	0	0	0	0	0	0	0	0	0	0	0	0	0	0	0	0
5fdb6ad6488a9eceeb6adb75a292628a		0	0	0	0	0	0	0	0	0	0	0	0	0	0	0	0	0	0	0	0	0	0	0	0	0	0	0	0	0	0	0	0	0	0	0	0	0	0	0	0	0	0	0	0	0	0	0	0
c597a1d9263fb7716320a0e6f16c7a63		0	0	0	0	0	0	0	0	0	0	0	0	0	0	0	0	0	39	0	0	0	0	0	0	0	0	0	0	0	0	0	0	0	0	0	0	0	0	0	0	0	0	228	0	0	0	0	0
9a194ab269b2c6560900d6ada57bb1a3		0	0	0	0	0	0	0	0	0	0	0	0	0	0	0	0	0	0	0	0	0	0	0	0	0	0	0	0	0	0	0	0	0	0	0	0	0	0	0	0	0	0	0	0	0	0	0	0
a1a489aaa1d567c86063e2b978577149		0	0	0	0	0	0	0	0	0	0	0	0	0	0	0	0	0	0	0	0	0	0	0	0	0	0	0	0	0	0	0	0	0	0	0	0	0	0	0	0	0	0	0	0	0	0	0	0
160fd6ac0a6b851d3709f4398cfc66af		0	0	0	0	0	0	0	0	0	0	0	0	0	0	0	0	0	0	0	0	0	0	0	0	0	0	0	0	0	0	0	0	0	0	0	0	0	0	0	0	0	0	0	0	0	0	0	0
e10fb8ac30c7813043b7c9e2bb57890e		0	0	0	0	0	0	0	0	0	0	0	0	0	0	0	0	0	875	0	0	0	0	0	0	0	0	0	0	0	0	0	0	0	0	0	0	0	0	0	0	0	0	0	0	0	0	0	0
79d47acf3b0e081f14c5674875bf2aa1		0	0	0	0	0	0	0	0	0	0	0	0	0	0	0	0	0	0	0	0	0	0	0	0	625	0	0	0	0	0	0	0	0	0	0	0	0	0	0	0	0	0	0	0	0	0	17	0
cc35bb3832fa9bd034f98961aa2ad6e7		0	0	0	0	0	0	0	0	0	0	0	0	0	0	0	0	0	0	0	0	0	0	0	0	0	0	0	0	0	0	0	0	0	0	0	0	0	0	0	0	11	0	0	0	0	0	0	0
b97c8ac0fc6537189d8f8136cc450131		0	0	0	0	0	0	0	0	0	0	0	0	0	0	37	0	0	0	0	0	0	0	0	0	0	0	0	0	0	0	0	0	0	0	0	0	0	0	0	0	0	0	0	0	0	0	0	0
9ce5188e3f623b6915c92f644b4fcdd7		0	0	0	0	87	0	0	0	0	0	0	0	0	0	0	0	0	0	0	0	0	0	0	0	0	0	0	0	0	91	0	0	0	0	0	0	0	0	0	0	0	0	0	0	0	0	0	0
0ec07352a9a4cee82dac66e61c6d247d		0	0	0	0	0	0	0	0	0	0	0	0	0	0	0	0	0	0	0	0	0	0	0	0	0	0	0	0	0	0	0	220	0	0	0	0	0	0	0	0	0	0	0	0	0	0	0	0
bbcda178662d41ea2ab591e2490f25ea		0	0	0	0	0	0	0	0	0	0	0	0	0	0	0	0	0	0	0	0	0	0	0	0	0	0	0	0	0	0	0	0	0	0	0	0	0	0	0	0	0	0	0	0	0	0	0	0
c6e037a1030410024fde5381669856c7		0	0	0	0	0	0	0	0	0	0	0	0	0	0	0	0	0	0	0	122	0	0	0	0	0	0	0	0	0	0	0	0	0	0	0	0	0	0	0	0	252	0	0	0	0	0	0	0
84f4e4e84c2c960624659278a11f30d8		0	0	0	0	0	0	0	0	0	0	0	0	0	0	0	0	0	0	0	0	0	0	0	0	0	0	0	0	0	0	0	0	0	0	0	0	0	0	0	0	0	0	0	0	0	0	0	0
054a593fb3d237d2656de02dea0ed11f		0	0	0	0	0	0	0	0	0	0	0	0	0	0	0	0	0	0	0	0	0	0	0	0	0	0	0	0	0	0	0	0	0	0	0	0	0	0	0	0	0	0	0	0	0	0	0	0
3ff9ac615aebe0ff0b98b90e5cd7fde0		5	0	0	0	0	0	17	0	0	0	0	0	0	0	0	0	0	31	4	0	0	0	0	0	0	0	0	2	35	46	0	0	0	0	0	0	0	0	0	0	0	2	0	0	55	0	0	0
eafa327658826fe3157e3dea447120d3		0	0	0	0	0	0	0	0	0	0	0	0	0	0	0	0	0	0	117	0	0	0	0	0	0	0	0	0	0	0	0	0	0	0	0	0	0	0	0	0	0	0	0	0	0	0	0	0
a07d6469d7c8f8ffd06a209cec8373a8		0	0	0	0	0	0	0	0	0	0	0	0	0	0	0	0	0	0	0	0	0	0	0	0	0	0	22	0	0	14	0	0	0	0	0	0	0	0	0	0	0	0	0	0	45	0	0	0
4f75264cd8c3b0c9ca04b53af446fbf1		0	0	0	0	0	0	0	0	0	0	0	0	0	0	0	0	0	0	0	0	0	0	0	0	0	0	0	0	39	0	0	0	0	0	0	0	0	0	0	0	0	0	0	0	0	0	0	0
300023603ce32a96e1ed45db1c74e6b5		0	0	0	0	0	0	0	0	0	14	0	0	0	0	0	0	0	0	0	0	0	0	0	0	0	0	0	0	0	0	0	0	0	0	0	0	0	0	0	0	0	100	0	0	0	0	0	0
6355fa61f03ceab1ab3ae18186fa08b7		0	0	0	0	0	0	0	0	0	0	0	0	0	0	53	0	0	0	0	0	0	0	0	0	0	0	0	0	0	0	0	0	0	0	0	0	0	0	0	0	0	0	0	0	0	0	0	0
0ac0edb257591e54b03f4643d1c6c7c9		0	0	0	0	0	0	0	0	0	0	0	0	0	0	0	0	0	0	0	0	0	0	0	0	0	0	0	0	0	0	0	0	0	858	0	0	0	0	0	0	0	0	0	0	0	0	0	0
985af3098504b7739d1723120386d2b0		0	0	0	0	0	0	0	102	0	0	0	0	0	0	0	0	0	0	0	0	0	0	0	0	0	0	0	0	0	0	0	0	0	0	0	0	0	0	0	0	0	0	0	0	0	0	0	0
768833424e170074ee8600e8fbf7ee4c		0	0	0	0	0	0	60	0	0	0	0	13	0	0	0	0	0	0	0	0	39	0	0	0	0	0	0	0	0	0	12	0	0	0	0	0	0	0	0	0	0	0	0	0	0	0	0	0
d722346a8e183e13cd8abbe17c486ae1		0	0	0	0	0	0	0	0	0	0	0	0	0	7	0	0	0	0	0	0	0	0	0	0	0	0	0	0	0	0	0	0	0	0	0	0	0	0	0	0	0	0	0	0	0	0	0	0
48b5719d98fd17955db1277209b8f624		0	0	0	0	0	0	0	0	0	0	0	0	0	0	0	0	0	0	0	856	0	0	0	0	0	0	0	0	0	0	0	0	0	0	0	0	0	0	0	0	0	0	0	0	0	0	0	0
7e15020b5cd214a0227eb295b45c1b81		0	0	0	0	0	0	0	0	0	0	0	0	0	0	0	0	0	0	0	0	0	0	0	0	0	0	0	0	0	0	0	0	0	0	0	0	0	0	0	0	0	0	0	0	0	689	0	0
3c447d275908628a10df02183e79b31c		0	0	0	0	0	0	0	0	0	0	0	318	0	0	0	0	0	0	0	0	2	0	0	0	0	0	0	0	0	0	0	0	0	0	0	0	0	0	0	0	0	0	0	0	0	0	0	0
d7e779918d139d88ba83b39191bfae3e		0	0	0	0	0	0	0	0	0	0	0	0	0	0	0	0	0	0	0	0	0	0	0	0	0	0	0	0	0	0	0	0	0	0	0	0	0	0	0	0	0	0	0	0	0	0	0	0
7f5dc6f057d24e8c6d339ff4555441a9		0	0	0	0	0	0	0	0	0	17	0	56	0	0	0	0	29	0	0	0	0	0	0	0	0	0	0	0	0	0	0	0	0	0	0	0	0	0	0	0	0	0	0	0	0	0	0	0
84f6c2cf4827c2bf665dfb4ae0fb72fa		0	0	0	0	0	0	0	0	0	0	0	0	0	0	0	0	0	0	0	0	0	0	0	0	0	0	0	0	0	0	0	0	0	0	0	0	0	0	0	0	0	0	0	0	0	0	0	0
28ad0044cc28485485d62cc6e4c55616		0	0	0	0	0	0	0	0	0	0	0	0	0	0	0	0	0	0	0	0	0	0	0	0	0	0	0	0	0	0	0	0	0	0	0	0	0	0	0	0	0	0	0	0	0	0	0	0
15a9333dc57a91d079a75d4726ebaabe		0	0	0	0	0	0	0	0	0	0	0	0	0	0	0	56	0	0	0	0	0	26	0	0	0	0	0	0	0	0	0	0	0	0	0	0	0	0	0	0	0	0	0	0	0	0	0	0
60483e28ee9dece21bc7fa4b2fc0a4e5		315	0	0	0	0	0	0	0	0	0	0	0	0	0	0	0	0	0	0	0	0	0	20	0	0	0	0	0	0	0	0	0	0	0	0	0	0	0	0	0	0	0	0	0	0	0	0	0
a10941ea4cfb9790d7c1fcdf7a4866c4		0	0	0	0	0	0	0	0	0	0	0	0	0	0	0	0	0	0	0	0	0	0	83	0	0	0	0	0	0	0	0	0	0	0	0	0	0	0	0	0	0	0	0	0	0	0	0	0
db5f8c9c1bfa04682f0c6d667c09a9af		0	0	0	0	0	0	0	0	0	0	0	0	0	0	0	0	536	0	0	0	0	0	0	0	0	0	0	0	0	0	0	0	0	0	0	0	0	0	0	0	0	0	0	0	0	0	0	0
d35f5b2f7086da4f6e29bad1d9965a58		0	0	0	0	0	0	0	0	0	0	0	0	0	0	0	0	0	0	0	0	0	0	0	0	0	0	0	0	0	0	0	0	0	0	0	0	0	0	0	0	0	0	0	0	0	0	0	0
e0129485abb6e631f7a293aaed649ac7		0	0	0	0	0	0	0	0	0	0	0	777	0	0	0	0	0	0	0	0	0	0	0	0	0	0	0	0	0	0	0	0	0	0	0	0	0	0	0	0	0	0	0	0	0	0	0	0
55b058cb94fe27494394c13c81f5d6f8		0	0	0	0	0	0	0	0	0	0	0	0	32	0	0	39	0	28	0	0	34	0	0	0	0	0	0	0	0	0	0	0	0	0	0	0	0	0	0	0	0	0	0	0	0	0	0	0
b2acddb56956cd4128c51587338616be		0	0	0	0	0	0	0	0	0	0	0	0	0	0	0	0	0	0	0	0	0	11	0	0	0	0	0	0	0	0	0	0	0	0	0	0	0	39	0	0	0	0	0	0	0	0	0	0
03d499ce438a1e22847d37917387c5ff		0	0	0	0	0	0	0	0	0	0	0	0	0	0	0	0	0	0	0	0	0	0	0	0	0	0	0	0	0	0	0	0	0	0	0	0	0	0	0	0	0	0	0	0	0	0	0	0
53bd1a53f0d958a09b58bb312e0efd33		109	0	0	0	0	0	0	0	0	0	46	0	0	0	0	0	0	0	0	0	0	0	0	0	0	0	0	0	0	0	0	0	0	0	0	0	0	0	0	0	0	0	0	0	0	0	0	0
5e9bb864c1992e908ffa6d4100115471		0	0	0	0	0	0	0	0	0	0	0	0	0	0	0	0	0	0	0	0	0	0	0	0	0	0	0	0	0	0	0	0	0	0	0	22	0	0	0	0	0	0	0	0	0	0	0	0
3750d22689f6be1a4f1bf585c3bc0ec7		0	0	0	0	0	0	0	0	0	0	0	0	24	0	0	0	0	0	0	191	0	0	0	0	0	0	0	0	0	0	0	0	0	0	0	0	0	0	0	0	0	0	0	0	0	0	0	0
4d24c33df562c468bf564500848dcf66		0	0	0	0	0	0	0	0	0	0	0	0	0	0	0	0	0	0	0	0	0	0	0	0	0	0	0	0	0	0	0	0	0	0	0	0	0	0	0	0	0	0	0	0	0	0	0	0
b16d5c9af306371e810d2f69d236c211		0	0	0	0	0	0	0	0	0	0	0	0	0	0	0	0	0	0	0	0	0	0	0	0	0	0	0	0	0	0	0	0	0	0	0	0	0	0	0	0	0	0	0	0	0	0	0	0
01fe71c70a5ae82dbabd619ef97e9447		0	0	0	0	0	0	0	0	0	0	46	21	0	0	0	0	0	0	0	5	0	0	0	0	0	0	0	0	0	0	0	0	0	0	0	0	0	0	20	0	0	0	0	0	0	0	0	0
617d6368486adcb9bae3b29c13aba360		0	0	0	0	0	0	0	0	0	0	0	0	0	0	0	0	0	0	0	0	0	0	0	0	0	0	0	0	0	0	0	0	0	0	0	0	0	0	0	0	0	0	0	0	0	0	0	0
2dd4df8cb8c3a44b2878759c7d832657		0	0	0	0	0	0	0	25	0	0	0	0	0	0	0	0	0	0	15	0	21	0	0	0	0	0	0	0	0	0	0	0	0	0	0	0	0	0	0	0	0	0	0	0	0	0	0	0
49056318da2bac9d7924c81910a80dc1		1	0	0	0	0	0	0	0	0	0	0	12	0	0	0	68	1	0	0	0	4	0	0	0	0	0	0	0	0	0	0	0	0	0	0	0	0	0	0	0	0	0	0	1	0	0	0	0
98a69c9c553150f0ff5f596d617f6ff5		41	0	0	0	0	0	0	0	0	0	0	0	0	0	0	0	0	0	0	0	0	0	0	0	0	0	0	0	0	0	0	0	0	0	0	0	0	0	0	0	0	0	0	0	0	0	0	0
1f72610e7ac876bceca855023a15f4c2		0	0	0	0	0	0	0	0	0	0	0	0	0	0	0	0	0	0	0	0	0	0	0	0	0	0	0	0	0	84	0	0	0	0	0	0	0	0	0	0	0	0	0	0	0	0	0	0
3c86caab608ff27bab437540b36f8cbe		0	0	0	0	0	0	0	0	0	0	0	0	0	0	0	0	0	0	0	0	0	0	0	0	0	0	0	0	0	0	0	0	0	0	0	0	0	0	0	0	0	0	0	0	0	44	0	0
eb8581a33fa5c33e84c837185f66baaa		0	0	0	0	0	0	0	0	0	0	0	0	0	0	0	0	0	0	0	0	0	0	0	0	0	0	0	0	0	0	0	0	0	0	0	0	0	0	0	0	0	0	0	23	105	0	0	0
f412f39504732faae786540e8204a415		0	0	0	0	0	0	0	0	0	27	0	0	28	0	0	7	23	0	0	0	9	28	0	0	0	0	0	0	0	0	0	0	0	0	0	0	0	0	0	0	0	0	0	0	0	0	0	0
cc405fd549acf5204a4dbd894b75a18d		0	0	0	0	0	0	0	0	0	0	0	0	68	0	0	0	0	0	41	39	0	0	0	0	0	0	0	0	0	0	0	0	0	0	0	0	0	0	0	0	0	0	0	0	0	0	0	0
2f6a2897f736d62413d0c4bb018ea34f		0	0	0	0	0	0	0	0	0	0	0	0	0	0	0	0	0	0	0	0	0	0	0	0	0	0	0	0	0	0	0	0	0	0	0	0	0	0	0	0	0	0	0	0	0	0	0	0
63766d7140e34241e39591e82a8502bc		0	0	0	0	0	0	0	0	0	0	0	0	0	0	0	0	0	0	0	0	0	0	0	0	0	0	78	0	0	0	0	0	0	0	0	0	0	0	0	0	0	0	0	0	0	0	0	0
4389e022b6c2b41c1a88bcb96965b1a4		0	0	0	0	0	0	0	0	0	0	0	0	0	0	0	0	0	0	0	0	0	0	0	0	0	0	0	0	0	0	0	0	0	0	0	0	0	0	0	0	0	0	0	0	0	0	0	0
a8326281bb6e39db7d7789444d9780df		0	0	0	0	0	0	0	0	0	0	0	0	0	0	0	0	0	0	0	0	0	0	0	0	0	0	0	0	0	0	0	0	0	0	0	0	0	0	0	0	0	0	0	0	0	0	0	0
1e6caac8a837168baa9e04c61f41b067		0	28	0	0	0	0	0	0	0	0	0	14	0	0	0	0	0	0	0	0	0	0	17	0	0	0	0	0	0	0	0	0	0	0	0	0	0	0	0	0	0	0	72	0	0	0	0	0
2ff30f2b6f6ebd6a34661dfce2b49687		225	0	0	0	0	0	0	0	0	0	0	0	0	0	0	0	0	0	0	0	0	0	0	0	0	0	0	0	0	0	0	0	0	0	0	0	0	0	0	0	0	0	0	0	0	0	0	0
96e934e61655548d7c1d981187be04d8		286	0	1	0	0	0	1	0	0	0	0	0	0	32	0	0	0	0	0	0	0	0	0	0	0	0	0	0	0	0	0	0	0	0	0	0	0	0	0	0	0	0	0	0	0	0	75	0
0ec4788db45c0df749e039dfa5e405c8		0	3	0	0	0	718	0	0	0	0	0	0	0	0	0	0	0	0	0	0	0	0	0	0	0	0	0	0	0	0	0	0	0	0	0	0	0	0	0	0	0	0	0	0	0	0	0	0
482aaa463ec9cfc4289452714a264529		0	0	0	0	0	0	0	0	0	0	0	0	0	0	0	0	0	0	0	0	0	0	0	0	0	0	0	0	0	0	0	0	0	0	0	0	0	0	0	0	0	0	0	0	0	0	0	0
d97306287874a52a21088eb1854aad4f		0	0	0	0	0	0	0	0	0	0	0	0	0	0	0	0	0	0	0	0	0	0	0	0	0	0	0	0	0	0	0	0	0	0	0	0	0	0	0	0	0	0	0	0	0	0	0	0
f53115ac1b40169d0cc27dccc43507f0		0	0	0	0	0	0	0	0	0	0	0	0	0	0	0	0	0	0	0	0	0	0	0	0	0	0	0	0	0	0	0	0	0	0	0	0	0	0	0	0	0	0	0	0	0	0	0	0
8761dd99ef6d4dfba356967cf94c8ec1		0	0	0	0	0	0	0	0	0	0	0	0	796	0	0	0	0	0	0	0	0	0	0	0	0	0	0	0	0	0	0	0	1	0	0	0	0	0	0	0	0	0	0	0	0	0	0	0
fb835978d0e420a4fadf3c2e08589a8a		0	0	0	0	0	0	0	0	0	0	0	0	0	0	0	0	0	0	0	0	0	0	0	0	0	0	0	0	0	0	0	0	0	0	0	0	0	0	0	0	0	0	0	0	0	0	0	0
fdb65668d30bbcd76c5d61e5ef0cf30f		0	0	0	0	0	0	0	0	0	0	0	0	0	0	0	0	0	0	0	0	0	0	375	0	0	0	0	0	0	0	0	0	0	0	0	0	0	0	0	0	0	0	0	0	0	0	0	0
38254401b909eae7ee78accf8ea09a35		0	0	0	0	0	0	0	0	0	0	0	0	0	0	0	0	0	0	0	0	0	0	0	0	0	0	0	0	0	0	0	0	0	0	0	0	0	0	0	0	0	0	0	0	0	0	0	0
efc748b22d020ecc61b549d29625b239		0	0	0	0	0	0	0	0	0	0	0	0	0	0	0	0	0	0	0	0	0	0	0	0	0	0	0	0	0	0	0	0	0	0	0	0	0	0	0	0	0	0	0	0	0	0	0	0
ae218b0c831c009018603ea094d96eb7		0	0	0	0	0	0	0	0	0	0	0	0	0	0	0	0	0	0	0	0	0	0	0	0	0	0	0	0	0	0	0	0	0	0	0	0	0	0	0	0	0	15	5	13	0	0	0	0
36a153f7ae5f59fe329b25af0b3e2b8f		0	0	0	0	0	0	0	0	0	0	0	0	0	0	0	0	2	0	2	0	59	0	6	0	0	0	0	0	0	0	0	0	1	0	0	10	0	0	0	0	0	0	0	0	0	0	0	0
795e7bb73073809165ec2da7358ddd2f		0	0	0	0	29	0	0	0	0	0	0	0	0	0	0	0	0	0	0	0	0	0	0	0	0	0	0	0	0	0	0	0	0	0	0	0	0	0	0	0	0	0	0	0	0	0	0	0
91c784fb5d9a609b9ddcf4425d0ffcef		0	0	0	0	0	0	52	0	0	0	0	0	0	0	0	0	0	0	0	0	258	0	0	0	0	0	0	0	0	0	0	0	0	266	0	0	0	0	0	0	0	0	0	0	0	0	101	0
ce8bc9e2a0521ed0c9458ef6a5614a7e		0	0	0	0	0	0	0	0	0	0	0	0	0	0	0	0	0	0	0	0	0	0	0	0	0	0	0	0	0	0	0	0	0	0	0	0	0	0	0	0	0	0	0	0	0	0	0	0
d709900f1da15e02324e837c82348f3f		0	0	0	0	0	0	0	0	0	0	0	0	0	0	764	47	0	0	0	0	0	0	0	0	0	0	0	0	0	0	0	0	0	0	0	0	0	0	0	0	0	0	0	0	0	0	0	0
2e8d2436cfb294e5a1021af9827d0e05		0	0	0	0	0	0	0	0	0	0	0	0	0	0	0	0	0	0	0	0	0	323	0	0	0	0	0	0	0	0	0	0	0	0	0	0	0	0	0	0	0	0	0	12	0	0	0	0
eff1e987b0feb5d40140c27255346627		363	0	0	0	0	0	0	0	0	0	0	0	0	0	0	0	0	0	0	0	0	0	0	0	0	0	0	0	0	0	0	172	0	0	24	0	0	0	0	0	0	0	0	0	0	0	0	0
91b2877b1e746183607ed35893abb7aa		0	0	0	0	0	0	0	0	0	0	0	0	0	0	0	0	0	0	0	0	0	0	0	0	0	0	0	0	0	0	0	0	0	0	0	0	0	0	0	0	0	0	0	0	0	0	0	0
37cc689a6b3be74adc56f97d6cade1c6		0	0	0	0	0	77	0	0	0	10	0	0	0	0	0	0	0	0	46	0	0	0	0	0	0	0	0	0	0	0	0	0	0	0	0	0	0	0	0	0	0	0	0	407	0	0	0	0
7218ed8d559a4d5b028d92a5a926cef1		0	0	653	0	0	0	0	0	0	0	0	0	0	0	0	0	0	0	0	0	0	0	0	0	0	0	0	0	0	0	0	0	0	0	0	0	0	0	0	0	0	0	0	0	0	0	0	0
ca748b5add1ce59a87915676c71eb960		0	0	0	0	42	0	0	0	0	38	0	0	0	0	0	0	0	0	0	0	0	0	0	0	0	0	0	0	38	0	0	0	0	0	0	0	0	0	0	0	0	0	0	0	0	0	0	42
4c8a9c65870c3c880b6fcd60dc0e230e		0	0	0	0	0	0	0	0	0	0	72	0	0	0	0	0	0	0	0	0	0	0	0	0	0	0	0	0	0	0	0	0	0	0	0	0	0	0	0	0	0	0	0	0	0	0	0	0
c9eae460a8a1c221b32ce143fe269475		0	0	0	0	0	0	0	0	0	0	0	0	0	0	0	0	0	0	0	0	0	0	0	0	0	0	0	0	0	0	0	0	0	0	0	0	0	0	0	0	0	0	0	0	0	0	0	0
b618a5ba8a56c904d1b1bc16e9cf430a		0	0	0	0	0	0	0	0	0	102	0	0	0	0	0	0	0	31	0	0	47	0	0	0	0	0	0	0	22	0	12	0	0	0	0	0	0	0	0	0	0	0	0	0	0	0	0	0
f8c871c1cd56a804b5cef64502dbade2		0	0	0	0	0	0	0	0	0	0	0	0	0	0	0	0	0	0	0	0	0	0	0	0	0	0	0	0	0	0	0	0	0	0	0	0	0	0	0	0	0	0	0	0	0	0	0	0
d69c6e298602dae4917cac485402225a		0	0	0	0	0	0	0	0	0	0	0	490	0	0	0	0	0	0	0	0	0	0	0	0	0	0	0	0	0	0	0	0	0	0	0	0	0	0	0	0	0	0	0	0	0	0	0	0
b8379d71af28c7e3629ed843333288a5		0	0	0	0	0	0	0	0	0	0	0	0	0	0	0	0	0	0	0	0	0	0	0	0	0	0	0	0	0	0	0	0	0	0	0	0	0	0	0	0	0	0	0	0	0	0	0	0
0b76798802566b0fe756daa59ba68c02		0	0	0	0	0	0	0	0	0	0	0	0	0	0	0	0	0	0	0	0	0	0	0	0	0	0	0	0	0	0	0	0	0	0	0	0	0	0	0	0	0	0	0	0	0	0	0	0
4453cf5286f41e14d9a5f609400af0aa		0	0	0	0	0	0	0	0	0	0	0	0	0	0	0	0	0	0	0	0	0	0	0	0	0	0	0	0	0	0	0	0	0	0	0	0	0	0	0	0	0	0	0	0	0	0	0	0
840e237cfe7e7e450d1d11a0b1f67f29		0	59	0	0	0	0	0	0	0	0	0	0	0	0	0	0	0	0	0	0	0	0	0	0	26	0	0	0	0	0	0	0	0	0	0	0	0	0	0	0	0	0	0	0	130	0	0	0
b44f1a65b37cf4b48b7d8f34ec0bb47b		0	0	0	0	0	0	21	0	0	0	0	0	45	0	0	311	0	0	0	0	0	0	0	0	0	0	190	0	0	0	0	0	0	0	0	0	0	0	0	0	0	0	0	0	0	0	0	0
a70e542c14bf118d057b454937c554aa		0	0	0	0	0	0	0	0	0	0	0	798	0	0	0	0	0	0	0	0	0	0	0	0	0	0	0	0	0	0	0	0	0	0	0	0	0	0	0	0	0	0	0	0	0	0	0	0
02a7eceb4a3cfcbf19b3c56647366e70		0	0	0	0	0	0	0	0	0	0	0	0	0	0	0	0	126	0	0	0	0	0	0	0	0	0	0	0	0	0	0	0	0	0	0	0	0	0	0	0	0	0	0	0	0	0	0	0
5ce6ea7c23d2e83b3b17e71db4136f51		0	0	0	0	105	0	0	0	0	0	0	0	0	0	0	0	0	0	0	0	0	0	0	0	0	0	0	0	0	0	0	0	0	0	0	0	0	0	0	0	0	0	0	0	0	0	0	0
8d6f870ce582e8b3fc769288a834ca2f		0	0	0	0	0	0	0	0	0	0	0	0	0	0	0	0	0	0	0	0	0	0	0	0	0	0	0	0	0	0	0	0	0	0	0	0	0	0	0	0	0	0	0	0	0	0	0	0
ee84e1556761cb11716aab78173a88ca		43	0	0	0	0	0	0	0	0	0	0	35	66	0	0	31	86	0	0	0	27	0	0	0	0	0	0	0	0	0	0	0	0	0	0	0	0	0	0	0	0	0	0	0	0	0	0	0
f7872d42a1dc7358f7219d79d9c66196		0	0	0	0	0	0	0	0	0	0	0	106	0	0	0	0	0	0	0	0	0	0	0	0	0	0	0	0	0	0	0	0	0	0	0	0	0	0	0	0	0	0	0	0	0	0	0	0
b620a7f35cce5b416fd31f307ab69aa8		0	0	0	0	0	0	0	0	0	0	0	0	0	0	0	0	0	0	0	0	0	0	0	0	0	0	0	0	0	0	0	0	0	0	0	0	0	0	0	0	0	0	0	0	0	0	0	0
5b03d9f2165010fc076152b778540903		0	0	0	0	0	0	0	0	0	0	0	0	0	0	0	0	0	0	0	0	0	0	0	0	0	0	0	0	0	0	0	0	0	0	0	0	0	0	0	0	0	0	0	0	0	0	0	0
a3f12af7e47e392302257d2f6621962a		0	0	0	0	0	0	0	0	0	0	64	0	0	0	0	0	0	0	0	0	0	0	0	0	0	0	0	0	0	0	0	0	0	0	0	0	0	0	0	0	0	0	0	0	0	0	85	0
a0f1a57bfbc10d5f80499e64423ffe86		0	0	0	0	0	0	0	0	0	0	0	0	0	0	0	0	0	0	0	0	0	0	0	0	0	0	0	0	0	0	0	0	0	0	0	0	0	0	0	0	0	0	0	0	0	0	0	0
bff40a2c138ac60ee97b5a4a57f4e679		0	0	0	0	0	0	0	0	0	0	0	0	0	0	0	0	0	0	0	0	0	0	0	0	0	0	0	0	0	0	0	0	0	0	0	0	0	0	0	0	0	0	0	0	0	0	0	0
1760a372986de8da33698dde833b0fa6		35	0	0	0	216	0	0	0	0	0	0	2	0	0	0	0	2	0	0	0	0	0	8	0	0	0	0	0	0	0	0	0	0	0	0	0	0	0	0	0	0	0	0	0	0	0	0	0
e0bcfae686e6372807e25c2401032348		0	0	0	0	0	0	0	0	0	0	0	0	0	0	0	0	0	0	0	0	0	0	0	0	0	0	0	0	0	0	0	0	0	0	0	0	0	0	0	0	0	0	0	0	0	0	0	0
48ed94da0ff222ec9df66e6e254541f6		0	0	0	0	0	0	0	0	0	0	0	0	0	0	0	0	0	0	0	0	0	0	0	0	0	0	0	0	0	0	0	0	0	0	0	0	0	0	0	0	0	0	0	0	0	0	0	0
28bfb99d71753ab5849ccab9b268d01e		0	0	0	0	0	0	0	0	0	0	0	0	59	0	0	0	0	0	0	0	0	0	0	0	0	0	0	0	0	0	0	0	0	0	0	0	0	0	0	0	0	0	0	0	0	0	0	0
7a791fe9f8796fac62ab21ee750c1fba		0	0	0	0	0	0	0	0	0	0	101	0	0	0	0	0	0	0	0	0	156	0	0	0	0	0	0	0	0	0	0	0	0	0	0	0	0	0	0	0	0	0	0	0	0	0	90	0
0e8272b02a25ec8d776692b7499c8320		0	0	0	0	0	0	0	44	0	0	0	0	0	0	0	0	0	0	74	0	0	0	0	0	0	0	0	0	0	0	0	0	0	0	0	0	0	0	0	0	0	0	0	183	0	0	0	0
ca6da7e2df4c60b5d752b0ea9217f338		0	0	0	0	0	0	0	0	0	0	0	0	0	0	0	500	0	0	0	0	0	0	0	0	0	0	0	0	0	0	0	0	0	0	0	0	0	0	0	0	0	0	0	0	0	0	0	0
ba8301fb5200743e73a34ad2472c0ded		0	0	0	0	0	0	0	0	0	0	0	0	456	0	0	329	0	0	0	0	0	0	0	0	0	0	0	0	0	0	0	0	0	0	0	0	0	0	0	0	0	0	0	0	0	0	0	0
1578138cf58b08338a17b486d9aad734		0	0	0	0	0	0	0	0	0	0	0	0	0	0	0	0	0	0	0	0	0	0	0	0	0	0	0	0	0	0	0	0	0	0	0	0	0	0	0	0	0	0	0	0	0	0	0	0
5c0326b325ac8151cde43063176c8d18		0	0	0	0	0	0	0	0	0	0	0	0	0	0	0	0	0	0	0	0	0	0	0	0	0	0	0	0	0	0	13	0	0	0	0	0	0	0	0	0	0	0	0	0	0	0	0	0
d5918e7ed00ea1bf7b37801777a5f23f		0	0	0	0	204	0	0	0	0	0	0	0	0	0	0	0	0	0	0	0	0	0	0	0	0	0	0	0	0	0	0	0	0	0	0	0	0	0	0	0	0	0	0	0	0	16	0	0
e99d44ef95b4e8deb76cde8adc18fac1		0	0	0	0	0	0	0	0	0	0	0	0	758	0	0	0	0	0	0	0	0	0	0	0	0	0	0	0	0	0	0	0	0	0	0	0	0	0	0	0	0	0	0	0	0	0	0	0
dbdaa321b65edc55f049200a700e55d8		0	0	0	0	0	0	0	0	0	0	0	0	0	0	0	0	0	0	0	0	0	0	0	0	0	0	0	0	0	0	0	0	0	0	0	0	0	0	0	0	0	0	0	0	0	0	0	0
b659574502ebf41a1156a81c133918d6		0	0	0	0	0	0	0	0	0	0	0	0	0	0	0	0	0	0	0	0	0	0	0	0	0	0	0	0	0	0	0	0	0	0	0	0	0	0	0	0	0	0	0	0	0	0	0	0
e342c69aafe53a76bb058a49940d9d85		0	0	0	0	0	0	0	0	0	0	0	0	0	0	0	0	0	0	0	701	36	0	0	0	0	0	0	0	0	0	0	0	0	0	0	0	0	0	0	0	0	0	0	0	0	0	0	0
951618950bbfbdf2d3aca3d0e53a83ed		0	0	0	0	0	0	0	0	0	0	0	0	0	0	0	0	0	0	0	0	0	0	0	0	0	0	0	0	0	0	0	0	0	0	0	0	0	0	0	0	0	0	0	0	0	0	0	0
64203552a72414dd3e11e22e63797169		0	0	0	0	0	0	0	0	0	0	0	0	0	0	0	0	197	0	0	0	122	0	0	0	0	0	0	0	0	0	0	0	0	0	0	0	0	0	0	0	0	0	0	0	0	0	0	0
f4842679d2f8b8df0c14cd362e826560		0	0	0	0	0	0	0	0	0	0	0	0	0	0	0	0	0	0	0	0	0	0	0	0	0	0	0	0	0	0	0	0	0	0	0	0	0	0	0	0	0	0	0	0	0	0	0	0
146beb79a833033689ad949cfc032ce3		0	0	0	0	0	0	0	0	0	0	0	0	0	0	0	0	471	0	0	0	0	0	0	0	0	0	0	0	0	0	0	0	0	0	0	0	0	0	0	0	0	0	0	0	0	164	0	0
08ecd2db5769302a6cc0694e08162223		0	0	0	0	0	0	0	0	0	0	0	0	0	0	0	0	0	0	72	0	0	0	0	0	0	0	0	0	0	0	0	0	0	0	0	0	0	0	0	0	0	0	0	0	0	0	0	0
03be46a01efeed364d57cc19be6f554a		0	0	0	0	0	0	0	0	0	0	0	0	0	0	0	0	0	0	0	0	0	0	0	0	0	0	0	0	0	0	0	0	0	0	0	0	0	0	0	0	0	0	0	0	0	0	0	0
66a5a691a78ee3592bf13c93bed30b6e		0	0	0	0	0	0	0	0	0	0	0	0	0	0	0	0	0	0	0	0	0	0	0	0	0	0	0	0	0	0	0	0	40	0	0	0	0	0	0	0	0	0	0	0	0	0	0	0
d042b6d751746a3eefddb70d3c52be21		0	0	0	0	0	0	0	0	0	12	0	0	0	0	0	0	0	0	0	0	0	0	0	0	0	0	0	0	0	0	0	0	0	0	0	0	0	0	0	0	0	0	40	0	0	0	16	0
892b5c997c4d70e63454f525d6ffe256		0	0	0	0	0	0	0	0	0	0	0	0	0	0	0	0	0	0	0	0	0	0	0	0	0	0	0	0	0	0	0	0	0	0	0	0	0	0	0	0	0	0	0	6	0	0	0	0
f0287ca28f868f6d89d330209d173327		0	0	0	0	0	0	0	0	0	0	0	0	0	0	0	0	0	0	0	0	0	0	0	0	0	0	0	0	0	0	0	0	0	0	0	0	0	0	0	0	0	0	0	0	0	0	0	0
589b925133f44a51e2acc19be12f03aa		0	0	0	0	0	0	0	0	0	0	0	0	0	0	0	0	0	0	0	0	0	0	0	0	0	0	0	0	0	0	0	0	0	0	0	0	0	0	0	0	0	0	0	0	0	0	0	0
3f6e51615cbd0139bd6361c7f072ee7c		0	0	0	0	0	0	0	0	0	0	0	0	0	0	0	0	0	0	0	0	0	0	0	0	0	0	0	0	0	0	0	0	0	0	0	0	0	0	0	0	0	0	0	0	0	0	0	0
3c64ffd5843bce4d58723f9278f9f715		0	0	0	0	0	0	0	179	0	0	0	0	0	0	0	0	0	0	0	0	0	0	0	0	0	0	0	0	0	0	0	0	0	0	0	0	0	0	0	0	0	0	0	0	0	0	0	0
715cb910e7d746a445d701c9ed202db1		0	0	0	0	19	0	0	12	0	0	0	0	15	0	0	0	13	0	0	13	0	0	0	0	0	0	0	0	18	0	0	0	0	0	0	0	0	0	0	0	0	69	0	0	0	0	0	0
36d765ba4f4c0277be38cdbb7dac518a		83	0	0	0	0	0	78	0	0	0	0	0	0	0	0	0	0	0	0	0	0	0	0	0	0	0	0	0	0	0	0	0	0	0	0	0	0	0	0	0	0	0	0	0	0	0	0	0
c52cf3a324dd37bf9ccedc2d23e94184		0	0	0	0	0	0	0	0	0	0	0	0	0	0	0	0	0	0	0	0	0	0	0	0	0	0	0	0	0	0	0	0	0	0	0	0	0	0	0	0	0	0	0	0	0	0	0	0
a39e83db801c8cdf8cb2b377111104ec		0	0	0	0	0	0	0	0	0	0	0	0	0	0	0	0	0	0	0	0	0	0	0	0	0	0	0	0	0	0	0	27	0	0	0	0	0	0	0	0	0	0	0	0	0	0	0	0
17002c5aba1f9cd521c6e9d40912b680		0	0	0	0	0	0	0	0	0	0	0	0	0	0	0	0	0	0	0	0	0	0	0	0	0	0	0	0	0	0	0	0	0	0	0	0	0	0	0	0	0	0	0	0	0	0	0	0
7141c704d357b8085c8eaac35b3ce83c		0	0	0	0	0	0	0	0	0	0	0	0	0	0	0	0	0	0	0	0	0	0	0	0	0	0	0	0	0	0	0	0	0	0	0	0	0	0	0	0	0	0	0	0	0	0	0	0
fcec58ae3fba4dd3d5d92d346d9d766f		0	0	0	0	0	0	0	0	0	0	0	0	0	0	0	0	0	0	0	0	0	0	39	0	0	0	0	0	0	0	7	0	0	0	0	0	0	0	0	0	0	0	0	0	0	0	0	0
481cb9f395ae9bb0219c65104d5da35f		0	0	0	0	0	0	0	0	0	0	0	0	0	0	0	0	0	0	0	0	0	0	0	0	0	0	0	0	0	0	0	0	0	0	0	0	0	0	0	0	0	0	0	0	0	0	0	0
a9b57a3cec9428c90648d04f3ce85f85		24	7	0	13	0	103	0	0	0	28	0	8	0	8	0	0	0	14	0	0	0	0	37	0	0	0	0	0	0	0	0	0	0	0	5	0	0	0	0	0	0	0	0	42	0	0	0	7
6423e8f8d8e70b68223306c69bda8b76		0	0	0	0	0	0	0	0	0	0	0	0	0	0	0	0	0	0	0	0	0	0	0	0	0	0	0	0	0	0	0	0	0	0	0	0	0	0	0	0	0	0	0	0	0	0	0	0
8c0f6278804bbdea56c40f2615f1d397		0	0	0	0	0	0	0	0	0	137	0	0	0	0	0	0	0	0	0	0	0	0	0	0	0	0	0	0	0	0	29	0	0	0	0	0	0	0	0	0	0	0	0	0	265	0	0	0
c5b0956f4f61793a9c861c346a04253a		0	0	0	0	0	0	0	0	0	0	0	0	0	0	0	0	0	0	0	0	0	0	0	0	0	0	0	0	0	0	0	0	0	0	0	0	0	0	0	0	0	0	0	0	0	0	0	0
798fc9c9d3698340f35516fdbe15d31f		0	0	0	0	0	0	0	0	0	0	0	0	0	0	0	0	0	0	0	0	0	0	0	0	0	0	0	0	0	0	0	0	0	0	0	0	0	0	0	0	0	0	0	0	0	0	0	0
9139b1dad61f1b88bdda118fab0e6a14		0	0	0	0	0	0	0	0	0	0	0	0	0	0	0	0	0	0	0	0	0	0	0	0	0	0	0	0	0	0	0	0	0	0	0	0	0	0	0	0	0	0	0	169	0	0	0	0
ebd7749d0afeb4fcda5fccd6b6ae6b21		0	0	0	0	0	0	0	0	0	0	0	0	0	0	0	0	0	0	0	0	0	0	0	0	0	0	0	0	0	0	0	0	0	0	0	0	0	0	0	0	0	0	0	0	0	0	0	0
b6bcc414b5fdd13554d07b41aa985c17		0	0	0	0	0	55	0	0	0	0	0	0	0	0	0	0	0	0	0	0	286	0	0	0	0	0	0	0	0	0	0	0	0	0	0	0	0	0	0	0	0	0	0	0	0	0	0	0
66b53b7660d4e12d3b83ab1837712a70		0	0	0	0	0	0	0	0	0	0	0	0	0	0	0	0	0	0	0	0	0	0	6	0	0	0	0	0	0	0	0	0	0	0	0	0	0	0	0	0	0	0	0	0	0	0	0	0
75dcf6f9789103e5486e72519b43cefa		0	0	0	0	0	0	0	0	0	0	0	0	0	0	0	0	0	0	0	0	0	0	0	0	0	0	0	0	0	0	0	0	0	0	0	0	0	0	0	0	0	0	0	0	0	0	0	0
4fbb36da25e8186ec3e1136d043e0cad		0	0	8	0	0	0	0	0	0	0	0	0	0	0	0	0	0	0	0	0	0	0	0	0	0	0	0	0	0	0	0	0	0	0	0	0	0	0	0	0	0	0	0	0	0	0	0	0
e9ebefe76d28abd34860b9c00c30c635		0	0	0	0	0	0	0	0	0	0	0	0	0	0	0	0	0	0	0	0	0	0	0	0	0	0	0	0	0	0	0	0	0	0	0	0	0	0	0	0	0	0	0	0	0	0	0	0
55311a2ea60c36e3dda5492885eb223f		0	0	0	0	0	0	0	0	0	0	0	0	0	0	0	0	0	0	0	0	0	0	0	0	0	0	0	0	0	0	0	0	0	0	0	0	0	0	0	0	0	0	0	0	0	0	0	0
454a9a82597fec1d98b9d77729147338		0	0	0	0	0	0	40	0	0	0	54	0	0	0	0	0	0	0	0	17	27	0	0	0	0	0	170	0	0	0	0	0	0	56	0	0	0	0	0	0	0	0	0	0	0	0	0	0
aa45a7b3f07282825ed642f6fce0131a		0	0	0	0	0	0	0	0	0	0	0	0	0	0	0	0	0	0	0	0	0	0	0	0	0	0	0	0	0	0	0	0	0	0	0	0	0	0	0	0	0	0	0	0	0	0	0	0
db5f2e8e22cadf9b8b48e09150adfbc7		0	0	0	0	0	0	0	0	0	0	0	15	0	0	0	1	0	0	0	0	0	0	0	0	0	0	0	0	0	0	0	0	0	0	0	0	0	0	0	0	0	0	0	0	0	0	0	0
74409b55db6b9bed141b950cabe78900		0	0	0	0	0	0	0	0	0	0	0	0	0	0	0	0	0	0	0	0	0	0	0	0	0	0	0	0	0	0	0	0	0	0	0	0	0	0	0	0	0	0	0	0	0	0	0	0
805a98cbbfaf01b7663e8c3bf9f61967		0	0	386	0	0	0	0	0	0	0	0	0	0	0	0	0	0	0	23	0	0	0	0	33	37	0	0	0	0	0	0	0	0	0	0	0	0	0	0	0	0	0	0	0	0	0	0	0
4ccd43501856912babac493a409934cb		0	0	0	0	0	0	0	0	0	0	0	0	0	0	0	0	0	0	0	0	0	0	0	0	0	0	0	0	0	0	0	0	0	0	0	0	0	0	0	0	0	0	0	0	0	0	0	0
9eb4669f3b9bb4cb7b3777653cdf5739		0	0	0	0	0	0	0	0	0	0	6	0	0	0	0	0	2	0	0	0	0	0	0	0	0	0	0	0	0	0	0	0	0	0	0	0	0	0	0	0	0	0	0	0	0	0	0	0
65c71a8a9f605bef4df2d2a0da2f8599		0	0	0	0	0	0	0	0	0	0	0	0	0	0	0	0	0	0	0	0	0	0	0	0	0	0	0	0	0	0	0	0	0	0	0	0	0	0	0	0	0	0	0	0	0	0	0	0
23441de2c527fd439dd00bb5e762345d		0	0	0	0	0	163	0	0	0	0	0	0	0	0	0	0	0	0	0	0	33	0	0	0	0	0	0	0	0	0	0	0	0	0	0	10	0	0	0	0	0	0	0	0	0	0	0	0
d0398c1aab3f8cde58913bff43b54f82		0	0	0	0	427	0	0	0	0	0	0	0	0	0	0	0	0	0	0	0	0	0	0	0	0	0	0	0	0	0	0	0	0	0	0	0	0	0	0	0	0	0	0	0	0	0	0	0
bc9f9a094c419273255a8c93cd05593f		0	0	0	0	0	0	0	0	0	0	0	0	0	0	0	0	0	0	0	0	0	0	0	0	0	0	0	0	0	0	0	0	0	0	0	0	0	0	0	0	0	0	0	0	0	0	0	0
90dd590a28a35ef24f51a29a23cf1e65		0	0	0	0	0	0	0	0	0	0	0	0	0	0	0	0	0	0	0	0	0	0	0	0	0	0	36	0	0	0	0	0	0	0	0	0	0	0	0	0	0	0	0	0	0	0	0	0
e8ae876bcd3b5bb08709e408a30be5a9		0	0	0	0	0	0	0	0	0	0	0	0	0	0	0	0	0	0	0	0	0	0	0	0	0	0	0	0	0	0	0	0	0	0	0	0	0	0	0	0	0	0	0	0	0	0	0	0
6a72c45d4d5194c81f65bbd8f3370d32		0	0	0	0	0	0	0	0	0	0	0	0	0	0	0	0	0	0	0	0	0	0	0	0	0	0	0	0	0	0	0	0	0	0	0	0	0	0	0	0	0	0	0	0	0	0	0	0
5b77301047805c7249730b2e330ed1c1		0	0	0	0	0	0	0	0	41	0	0	0	0	0	0	0	0	0	0	0	0	0	0	0	0	0	0	0	0	0	0	0	0	0	0	0	0	0	0	0	0	0	0	0	0	0	0	0
7d87075c6826718bc69ac7dd5fe0547d		0	0	0	0	0	0	0	0	0	0	0	0	0	0	0	0	0	0	0	0	404	0	0	0	0	0	0	0	0	0	0	0	0	0	0	0	0	0	0	0	0	0	0	153	0	0	0	0
072f0ecc1641d95d8f846407e470d104		0	0	0	0	0	0	0	0	0	0	0	0	0	0	0	0	0	0	0	0	0	0	0	0	0	0	0	0	0	0	0	0	43	0	0	0	0	0	0	0	0	0	0	0	0	0	0	0
d102e5fc95540d93392c41dd543e96e0		0	0	0	0	0	0	0	0	0	0	0	0	0	0	0	0	83	0	0	0	0	0	0	0	0	0	0	0	0	0	0	0	0	0	0	0	0	0	0	0	0	0	0	0	0	0	0	0
0f95e8f845129cb5998c1a498e7ea993		0	0	0	0	0	0	0	0	17	0	6	0	0	0	0	0	0	0	0	0	0	0	0	0	0	0	0	0	0	0	0	0	0	0	0	0	0	0	0	0	0	5	0	0	34	0	0	0
6253746e796c8ff0cff815bbeab9631e		0	0	0	0	0	0	0	0	0	0	0	0	0	0	0	0	659	0	0	0	0	0	0	0	0	0	0	0	0	0	0	0	0	0	0	0	0	0	0	0	0	0	0	0	0	0	0	0
e5822889c3df2a7bd96d588248c96a22		0	0	0	0	0	0	0	0	0	0	0	0	0	0	0	110	0	0	0	0	0	0	0	0	0	0	0	0	0	0	0	0	0	0	0	0	0	0	0	0	0	0	0	0	0	0	0	0
da6cf57ab126c93ad75df26d1e371527		0	0	0	0	0	0	0	0	0	0	0	0	0	0	0	0	0	0	0	0	0	0	0	0	0	0	3	0	0	7	0	0	0	0	0	0	0	0	0	0	0	12	0	16	0	0	0	0
449609e4bc4004dbf88997d3ef63f1d3		0	0	0	0	0	0	0	0	0	0	0	0	0	0	0	0	0	0	0	0	0	0	0	0	0	0	0	0	0	0	0	0	0	0	0	0	0	0	0	0	0	0	0	0	0	0	0	0
643e0ee352b79b967c2a48bb58641a30		0	0	0	0	110	0	0	0	0	0	0	0	0	0	0	0	0	0	0	0	0	0	0	0	0	0	0	0	0	0	0	0	0	0	0	0	0	0	0	0	0	0	634	0	0	0	0	0
6f345206fb9bc3ffb95335f550b61462		0	0	0	0	0	0	0	0	0	0	0	0	0	0	0	0	0	0	0	0	0	0	0	0	0	0	0	0	0	0	0	0	0	0	0	0	0	0	0	0	0	18	0	0	0	0	0	0
f0bb8bd5ec39a495150b2789231ab4c0		40	0	0	0	0	0	56	0	0	0	0	0	0	0	0	24	0	0	15	9	0	0	0	0	0	0	0	0	0	0	0	0	0	0	0	0	0	0	0	0	0	0	0	93	0	0	0	0
311a357fe7440603fd2fce2e4e875de5		0	0	0	0	0	0	0	0	0	0	0	76	0	0	0	0	0	0	0	0	0	0	0	0	0	0	0	0	0	0	0	0	0	0	0	0	0	0	0	0	0	0	0	0	0	0	0	0
25539446e440e3f021bcfcb9e084a979		0	0	0	0	0	0	0	0	0	0	0	0	0	0	0	0	0	0	0	0	0	0	0	0	0	0	0	0	0	0	0	0	0	0	0	0	0	0	0	0	0	0	0	311	0	0	0	0
9f048d1ee44fb32a28b76a1a4ac11607		0	0	0	0	0	0	0	0	0	0	0	0	0	0	0	0	0	0	0	0	0	0	0	0	0	0	0	0	0	0	0	0	0	0	0	0	0	0	0	0	0	0	0	0	0	0	0	0
58393aa10757aeda3d3d009861759312		0	0	0	0	0	0	0	0	0	0	0	0	0	0	0	0	0	0	0	0	0	0	0	0	0	0	0	0	0	0	0	0	0	0	0	0	0	0	0	0	0	0	0	0	0	0	0	0
37da135745d8d322244a233b3d7621b1		0	0	0	0	0	0	0	0	0	0	0	0	0	0	0	0	0	0	0	0	0	0	0	0	0	0	0	0	0	0	0	0	0	0	0	0	0	0	0	0	0	0	0	0	0	0	0	0
f5e3d20c76e70441b7c3857d5ee1a375		0	0	0	0	0	0	0	0	0	0	0	0	0	0	0	0	0	0	0	0	0	0	0	0	0	0	0	0	0	0	0	0	0	0	0	0	0	0	0	0	0	0	0	0	0	0	0	0
d76e4f4af6cd06c364f59261984be978		0	0	0	0	0	0	0	0	0	0	0	0	0	0	0	0	0	0	0	0	0	0	0	0	0	0	0	0	0	0	0	0	0	0	0	0	0	0	0	0	0	0	0	0	0	0	0	0
ff10d6fc107d5889822c49dd0d468220		0	0	29	0	0	0	0	0	0	0	0	0	15	0	0	0	0	0	0	0	17	0	0	0	0	43	0	0	0	0	0	0	0	0	0	0	0	0	0	0	0	0	0	0	0	0	0	0
e928278af1f570df34b85342a0a7fe4e		0	0	0	0	0	0	0	0	0	0	0	0	0	0	0	0	0	0	0	0	0	0	0	0	0	0	0	0	0	0	0	0	0	0	0	0	0	0	0	0	0	0	0	0	0	0	0	0
360d37e9ec7dc512708c9f7a51dcf0fb		0	0	0	0	0	0	0	0	0	0	0	0	0	0	0	0	0	0	0	0	0	0	0	0	0	0	0	0	0	0	0	0	0	0	0	0	0	0	0	0	0	0	0	0	0	0	0	0
72f8cf4a821fdc8189c8c1318ae86693		0	0	0	0	0	0	0	0	0	0	0	0	0	0	0	0	0	0	0	0	0	0	0	0	0	0	0	0	0	0	0	0	0	0	0	0	0	0	0	0	0	0	0	0	0	0	0	0
dd1050bd318e2bb24d0819e6ea9c7f6d		0	0	0	0	0	0	0	0	0	0	0	0	0	0	0	0	0	0	1	1	0	0	0	0	0	0	0	0	0	0	0	0	0	0	0	0	0	0	0	0	0	0	0	0	0	0	0	0
d2ae5e2e6f23301f85f0bf33ebeffdf5		0	0	0	0	0	0	0	0	0	0	0	0	0	0	0	0	0	0	0	0	0	0	0	0	0	0	0	0	0	0	0	0	0	0	0	0	0	0	0	0	0	0	0	0	0	0	0	0
3e0a0fd902cbdb2bff7f8ea39a93ccac		0	0	0	0	0	0	0	0	0	0	0	0	0	0	0	0	0	0	0	0	0	0	0	0	0	0	0	0	0	0	0	0	0	0	0	0	0	0	0	0	0	0	0	0	0	0	0	0
db733bab4bd4b688bae581e5db4ae94d		0	0	0	0	0	0	0	0	0	0	0	0	0	0	0	0	0	0	218	0	0	0	0	0	0	0	0	0	0	0	0	0	0	0	28	0	0	0	0	0	0	0	0	0	0	0	0	0
8a3ca8bc0bdf4787973746701cbfeb87		0	0	0	0	0	0	0	0	0	0	0	0	0	0	0	0	0	0	0	0	0	0	0	0	0	0	0	0	0	0	0	0	0	0	0	0	0	0	0	0	0	0	0	0	0	0	0	0
2b22e24949758439309e3cb6edeac16f		0	0	0	0	0	0	0	0	0	0	0	0	0	0	0	0	0	0	0	0	0	0	0	0	0	0	0	0	0	0	0	0	0	0	0	0	0	0	0	0	0	0	0	0	0	0	0	0
ec9dae758b84d8d64b1aafdceeedf34c		0	0	0	0	0	0	0	0	0	0	0	0	0	0	0	0	0	0	0	0	0	0	0	0	0	0	0	0	0	0	0	0	0	0	0	0	0	0	0	0	0	0	0	0	0	0	0	0
4e52a37a76e199641acca056ace11a85		0	0	0	0	0	0	0	0	0	0	0	0	0	0	0	0	0	0	0	0	0	0	0	0	0	0	0	0	0	0	0	0	0	0	0	0	0	0	0	0	0	0	0	0	0	0	0	0
1b06900a388ecea61ef0747c62180363		0	0	0	0	328	0	0	0	0	0	0	0	0	0	0	0	403	0	0	0	0	0	0	0	0	0	0	0	0	0	0	0	0	0	0	0	0	0	0	0	0	0	0	0	0	0	0	0
5ae4bf44a957372953f3a7488b104c96		0	0	0	0	0	0	0	0	0	0	0	0	0	0	0	0	0	0	0	0	0	0	0	0	0	0	0	0	0	0	0	0	0	0	0	0	0	0	0	0	0	0	0	0	0	0	0	0
329b9016dba75866428fa56e5f434a90		0	0	0	0	732	0	0	0	0	0	0	0	0	0	0	0	0	0	0	0	0	0	0	0	0	0	0	0	0	0	0	0	0	0	0	0	0	0	0	0	0	0	0	0	0	0	0	0
0a52031cd6d57cd85d40ee7fa59adc1d		0	0	0	0	0	0	0	0	0	0	0	0	0	0	0	0	0	0	0	0	0	0	0	0	0	0	0	0	0	0	0	0	0	0	0	0	0	0	0	0	0	0	0	0	0	0	0	0
a099c04339572a17db4da2b935f19e95		0	0	0	0	0	0	0	0	0	0	0	0	93	0	0	0	0	0	0	0	0	0	0	0	0	0	0	0	0	0	0	0	0	0	0	0	0	0	0	0	0	0	0	0	0	0	0	0
b8afbf2ad4c1f452374e0fcf3209bdd7		0	0	0	0	0	0	0	0	0	0	0	0	0	0	0	0	0	0	0	0	0	0	0	0	0	0	0	0	0	0	0	0	0	0	0	0	0	0	0	0	0	0	0	0	0	0	0	0
171bec6efa977be0e0c589f3f4fded2c		0	0	0	0	0	0	0	0	0	0	0	0	0	0	0	0	0	0	0	0	0	0	0	0	0	0	0	0	0	85	0	0	0	0	0	0	0	0	0	0	0	0	0	0	0	0	0	0
0d23407dcf2f6abdfe469eae44fd0d5c		0	0	0	0	0	0	0	0	0	0	0	0	0	0	0	0	0	0	0	0	0	0	0	0	0	0	0	0	0	0	0	0	0	0	0	0	0	0	0	0	0	0	0	0	0	0	0	0
21d78231c97505e76f9e213faaa6f674		0	0	12	0	0	0	0	0	0	0	0	0	0	0	0	0	0	0	0	0	0	36	0	0	0	0	0	0	0	0	0	0	0	0	0	0	0	0	0	0	0	0	0	0	0	16	0	0
be22c6ba1c5efa668a556a40ae6fa45b		0	0	0	0	0	0	0	0	0	0	0	97	0	0	0	0	0	0	0	0	0	0	0	0	0	0	0	0	0	0	0	0	0	0	0	0	0	0	0	0	0	0	0	0	0	0	0	86
d09d8b21913e8b6e7a56b56f2003dbda		0	0	0	0	0	162	0	0	0	0	0	0	0	0	0	0	0	0	0	0	13	0	0	0	0	0	0	0	0	0	0	0	0	0	0	0	0	0	0	0	0	0	0	0	0	0	0	0
65cee16bf253e7060110adb1f24704a9		0	0	0	0	0	0	0	0	0	0	0	0	0	0	0	0	0	0	0	0	0	0	0	0	0	0	0	0	0	0	0	0	0	0	0	0	0	0	0	0	0	0	0	0	0	0	0	0
bc6ecd558d5e89de6d33b9b2093ea625		0	350	0	0	0	0	0	0	0	0	0	0	0	0	0	0	0	0	0	0	0	0	0	0	0	0	0	0	0	0	0	0	0	0	0	0	0	0	0	0	0	0	0	0	0	0	0	0
468c6f4e5d1a61d67d70315fcb825569		0	0	0	0	0	0	0	0	0	0	0	0	0	0	0	0	0	0	0	0	0	0	0	0	0	0	0	0	0	0	0	0	0	0	0	0	0	0	0	0	0	0	0	0	0	0	0	0
3e3532ecd37c96e72b9394860b229c86		0	0	0	0	0	0	0	0	0	0	0	0	0	0	0	0	0	0	459	0	0	0	0	0	0	0	0	0	0	0	0	0	0	0	0	0	0	0	0	0	0	0	0	0	0	0	0	0
29c2a26e0c67152ebfb8c1db0d374c66		0	0	0	0	0	0	0	0	0	0	0	0	0	0	0	0	0	0	0	0	0	0	0	0	0	0	0	0	0	0	0	0	0	0	0	0	0	27	126	0	0	0	94	0	0	0	70	0
d2dec0c25e66e5b3c0f208f324507d84		0	0	0	0	0	0	0	0	0	0	0	0	0	0	0	0	0	0	0	0	0	0	0	0	0	0	0	0	0	0	0	0	0	0	0	22	0	0	0	0	0	0	0	0	0	0	0	0
ef2d39e47662499a2419360b82c5fbd1		0	0	0	0	0	0	0	0	0	0	477	0	0	0	0	0	0	0	0	0	0	0	0	0	0	12	0	0	0	0	0	0	0	0	0	0	0	0	0	0	0	0	0	0	0	0	0	0
d03194c279197cf016b2689d9c04ddb5		0	0	0	0	0	0	0	0	0	0	0	0	0	0	0	0	0	0	0	0	0	0	0	0	0	0	0	0	0	0	0	0	0	0	0	0	0	0	0	0	0	0	0	0	0	0	70	0
2e16c4a9d1eec9fcd38c795ef96e417c		0	0	0	0	0	0	0	0	0	0	0	0	0	0	0	0	0	0	0	0	0	0	0	0	0	0	0	0	0	0	0	0	0	0	0	0	0	0	0	0	0	0	0	0	0	0	0	0
c94f47091a377cefa505ac17b3e3f449		0	0	0	0	0	0	0	0	0	0	0	0	0	0	0	0	0	0	0	0	0	0	0	0	0	0	0	0	0	0	0	0	0	0	0	0	0	0	0	0	0	0	0	0	0	0	0	0
e36f2373594ab0d538de06a10bf4f13d		0	0	0	0	0	0	0	0	0	0	0	25	0	0	0	0	0	0	0	0	0	0	0	0	0	0	0	0	0	0	0	0	0	0	0	0	0	0	0	0	0	0	0	0	0	0	0	0
d1eaa5ac96f56852ed7a403a424f73dc		0	0	0	0	0	0	0	0	0	0	0	0	0	0	0	0	0	0	0	0	0	0	0	21	0	0	0	0	0	0	0	0	86	0	0	0	0	0	0	0	0	0	0	65	0	0	0	0
ea23b5d7b200a85b7aee39f000d5121e		0	0	0	0	0	0	0	0	0	0	0	0	0	0	0	0	0	0	0	0	0	0	0	0	0	0	0	0	0	0	0	0	0	0	0	0	0	0	0	0	0	0	0	0	0	0	0	0
0df11fc3eb1cc45596adf7e700755257		0	0	0	0	0	0	0	0	0	0	0	0	0	0	0	0	0	0	0	0	0	77	0	0	0	0	0	0	0	0	0	0	0	0	0	0	0	0	0	0	0	0	0	0	0	0	0	0
abc31f1eef4af8e198e5ba278c20ac9f		0	0	0	0	0	0	0	0	0	0	0	0	0	0	0	0	0	0	0	0	0	0	0	0	0	0	0	0	0	0	0	0	0	0	0	0	0	0	0	0	0	0	0	0	0	0	0	0
d265e934cb8417dc9a39e10956bf7add		0	0	0	0	0	0	0	0	0	0	0	0	0	0	0	0	0	0	0	0	0	0	0	0	0	0	0	0	0	0	0	0	0	0	0	0	0	0	0	0	0	0	0	0	0	0	0	0
e1cc51eeee506d3d9616511fae0b5681		0	0	0	0	0	0	0	0	0	0	0	0	0	0	0	229	0	0	0	0	0	0	0	0	0	0	0	0	0	0	0	0	0	0	0	0	0	0	0	0	0	0	0	0	0	0	0	0
45e55cc2254b219b9e4040e22f7bb08e		0	0	0	0	0	0	0	0	0	0	0	0	0	0	0	0	0	0	0	0	0	0	0	0	0	0	0	0	0	0	0	0	0	0	0	0	0	0	0	0	0	0	0	630	0	0	0	0
ae2a5798b7c55be3a51022e46106e435		0	0	0	0	0	0	0	0	0	0	0	0	0	0	0	33	0	0	0	0	0	0	0	0	0	25	0	0	0	0	0	0	0	0	0	0	0	0	0	0	0	0	0	0	0	0	0	0
4ba3e5d2686bf2937ff43d41a0d5ab70		0	0	0	24	0	26	0	0	0	18	0	0	0	0	0	10	0	153	0	0	0	0	0	0	0	0	0	0	0	0	0	0	0	0	0	0	0	19	0	0	0	0	70	9	0	0	0	0
59d2be98513411a009ef850c91d18914		0	0	0	0	0	0	0	0	0	0	0	0	0	0	0	0	0	0	0	0	0	0	0	0	0	0	0	0	0	0	0	0	0	0	0	0	0	0	0	0	0	0	0	0	0	0	0	0
21ef44781d598d54ff39b8bd132e83d9		0	0	0	0	0	0	0	0	0	0	0	0	0	0	0	0	0	0	0	0	0	0	0	0	0	0	0	0	0	0	0	0	0	0	0	0	0	0	0	0	0	0	0	0	0	0	0	0
b6b783730d36d566e1d9149eb1646f9a		0	0	0	0	0	0	0	0	0	0	0	0	0	0	0	0	0	0	0	0	0	0	0	0	0	0	0	0	0	0	0	0	0	0	0	0	0	0	0	0	0	0	0	0	0	0	0	0
9feee2fe74cb8c8bc4c30678b8f43399		0	0	0	0	0	0	0	0	0	0	0	0	0	0	0	0	0	0	0	0	0	0	0	0	0	0	0	0	0	0	0	0	0	0	0	0	0	74	0	0	0	0	639	0	0	0	0	0
4bce79cec99ceb3aea734b985fa98b25		0	0	0	0	0	0	0	0	0	0	0	0	0	0	0	0	0	0	0	0	0	0	0	0	0	0	0	0	0	0	0	0	0	0	0	0	0	0	0	0	0	0	0	0	0	0	0	0
8c6646b70ef46fe5a5fd933dec37669a		0	0	0	0	0	0	0	0	0	0	0	0	0	0	0	0	0	0	0	0	0	0	0	0	0	0	0	0	0	0	0	0	0	0	0	0	0	0	0	0	0	0	0	0	0	0	0	0
33d3873e56afe84c42d3658402746cc3		0	0	0	0	0	0	0	0	0	0	0	0	0	0	0	0	0	0	0	0	0	0	0	0	0	0	0	0	0	0	0	0	0	0	0	0	0	0	0	0	0	0	0	480	0	0	0	0
9b94bdd990e984ff3aa742471641e7e4		0	0	0	0	0	0	0	0	0	0	0	0	0	0	0	0	0	0	0	0	0	0	0	0	0	0	0	0	0	0	0	0	0	0	0	0	0	0	0	0	0	0	0	0	0	0	0	0
5191941a144e8353f109bc0cc7f110db		0	0	0	0	0	0	0	0	0	0	0	0	0	0	0	0	0	0	0	0	0	19	0	0	0	0	0	0	0	0	0	0	0	0	0	0	0	0	0	0	17	0	0	0	0	0	0	0
da4a32f5671e70f669c285f1986dfaba		0	29	0	0	0	0	32	0	0	0	0	0	10	0	0	0	0	0	0	0	0	0	0	0	0	0	0	0	0	0	0	0	0	0	0	0	0	0	0	0	0	0	0	0	0	0	0	0
5cbe35e4577edb13ba27672a4e30e507		0	0	0	0	0	0	0	0	0	0	0	0	0	0	0	0	0	0	0	0	0	0	0	0	0	0	0	0	0	0	0	0	0	0	0	0	0	0	0	0	0	0	0	0	0	0	0	0
4d90aa5fb8b4a2a04794ff2cf2e0155d		0	0	0	0	0	0	0	0	0	0	0	0	0	0	0	0	96	0	0	0	0	0	0	0	0	52	0	0	0	0	0	0	0	0	0	0	0	0	0	0	0	0	0	0	0	0	54	0
af2a57620dfdc7bc40f99f75079ccb98		45	0	0	0	0	0	0	87	20	0	0	0	0	34	0	0	0	0	0	0	0	0	0	0	0	0	0	0	0	0	0	0	0	0	0	0	0	0	0	0	0	0	0	0	0	0	0	0
7fb1dd7c2321ec02edafee14160f35ad		0	0	0	0	0	0	0	0	0	0	0	0	0	0	0	0	0	0	0	0	0	0	0	0	0	0	0	0	0	0	0	0	0	0	0	0	0	0	16	0	0	0	0	0	0	0	0	0
a0b82a0afb67b30359bc766efc15ca6e		158	0	0	0	0	0	0	0	0	0	0	0	0	0	0	0	0	0	0	0	64	0	0	0	0	0	0	0	0	0	0	0	0	0	0	0	0	0	0	0	0	0	0	0	0	0	0	0
03420b9eefe984eaca121b73ff0e6afb		0	0	0	0	0	0	0	0	0	0	0	0	0	0	0	0	0	0	0	0	0	0	0	0	0	0	0	0	0	0	0	0	0	0	0	0	0	0	0	0	0	0	0	179	0	0	0	0
aace012000f6edac15462eea333b90c2		0	0	0	0	0	0	0	0	0	0	0	0	0	0	0	0	0	0	0	0	0	0	0	0	0	0	0	0	0	0	0	0	0	0	0	0	0	0	0	0	0	0	0	0	0	0	0	0
049396362a4eea07cc633730cff1f533		0	0	0	0	0	0	0	0	0	0	0	45	0	0	0	0	0	0	0	0	0	0	27	1	0	0	0	0	0	0	0	0	0	0	0	0	0	0	0	0	0	0	0	0	0	0	0	0
51de31bb2145083555a33bd9d1479016		0	0	0	0	0	0	0	0	0	0	0	0	0	27	0	0	0	0	0	0	0	0	0	0	0	0	0	0	0	0	0	0	0	0	0	0	0	0	0	0	0	0	0	0	0	0	0	0
33448ccb877bc888b53aa9b7a3945669		0	0	0	0	0	0	0	0	0	0	0	0	0	0	0	0	0	0	0	0	0	0	0	0	0	0	0	0	0	0	0	0	0	0	0	0	0	0	0	0	0	0	0	0	0	0	0	0
bdd1c893e6e2d605a9d210ff82486d3d		0	0	0	0	0	0	0	0	0	0	0	0	0	0	0	0	0	0	0	0	0	0	0	0	0	0	0	0	0	0	0	0	0	0	0	0	0	0	0	0	0	0	0	0	0	0	0	0
457b4bb4daef973659c172373c0f37be		0	0	0	0	0	0	0	0	0	0	0	0	0	0	0	0	0	0	0	0	0	0	0	0	0	0	0	0	0	0	0	0	0	0	0	0	0	0	0	0	0	0	0	0	0	0	0	0
143708df36d1bfaa009f7c2454c8978b		0	0	0	0	0	0	0	0	0	0	0	0	0	0	0	0	0	0	0	0	0	0	0	0	0	0	0	0	0	0	0	0	0	0	0	0	0	0	0	0	0	0	0	0	0	0	0	0
856fe07619052c8bf34158905ece9782		0	0	0	0	0	0	0	0	0	0	0	0	0	0	0	0	0	0	0	0	0	0	0	0	0	0	0	0	0	0	0	0	0	0	0	0	0	0	0	0	0	0	0	0	0	0	0	0
5bee6e3e3d4f1f005ea6a08844cee591		0	0	0	0	0	0	0	0	0	0	0	0	0	0	0	0	0	0	0	0	0	0	0	0	0	0	0	0	0	685	0	0	0	0	0	0	0	0	0	0	0	0	0	0	0	0	0	0
0b56aaf8529595f918615d9286c140ac		0	0	0	0	0	26	0	0	0	0	0	0	80	0	0	0	0	0	0	0	0	0	0	0	0	0	0	0	0	0	0	0	0	0	0	0	0	0	0	0	0	0	0	0	0	0	0	0
082e7d5eab95c1b0122a061864e75407		0	0	0	0	0	0	0	0	0	0	0	0	0	0	0	0	0	0	0	0	0	0	0	0	0	0	0	0	0	0	0	0	0	0	0	0	0	0	0	0	0	0	0	0	0	0	0	0
4489b75127d450cf88386784a9d46136		0	0	0	0	0	0	0	0	0	0	0	0	0	0	0	0	0	0	0	0	0	0	0	519	0	0	0	0	0	0	0	0	0	0	0	0	0	0	0	0	0	0	0	0	0	0	0	0
180e0745a9572af421965daacda57e06		0	0	0	0	0	0	0	0	0	0	0	0	0	0	0	0	0	0	0	63	0	0	0	0	0	0	0	0	0	0	0	0	0	0	0	0	0	7	0	0	0	0	145	0	0	0	0	50
3ff86c3fb7ed523704efdcf55f2e5cda		0	0	0	0	0	0	0	0	0	0	0	0	0	0	0	0	0	0	0	0	0	0	0	0	0	0	0	0	0	0	0	0	0	0	0	0	0	0	0	0	0	0	0	0	0	0	0	0
92886f490c33c9c425d9c2d9c7f1dce8		0	0	0	0	0	0	0	0	0	0	0	0	0	0	0	0	0	0	0	0	0	0	0	0	0	15	0	0	0	0	0	0	0	0	0	0	0	0	0	0	0	0	0	0	0	0	0	0
cd60db1d7073f972409d77db934a605a		0	0	0	0	0	0	0	0	0	0	0	0	0	0	0	0	0	16	0	0	0	0	0	0	0	0	0	0	0	0	0	0	0	0	0	0	0	37	0	0	0	0	188	0	134	0	0	0
eebe17d3bf70ec561edca514e4373163		0	0	0	0	0	0	0	0	0	0	0	0	0	0	0	0	0	0	0	0	0	0	0	0	0	0	0	0	0	0	0	0	0	0	0	0	0	0	0	0	0	0	0	0	0	0	0	0
f377f99f1e56eb73df041e6e5f6b8aa9		0	0	0	0	0	0	0	0	0	0	0	0	0	0	0	0	0	0	0	0	0	0	0	0	0	0	0	0	0	0	0	0	0	0	0	0	0	0	0	0	0	0	0	0	0	0	0	0
57b1ccc73d5de9a48d9efda9b8446b3b		0	0	0	502	0	0	0	0	0	0	0	0	0	0	0	0	0	0	0	0	0	0	0	0	0	0	0	0	0	0	0	0	0	0	0	0	0	0	0	0	0	0	0	0	0	0	0	0
d3da5d1fa0c4e0f7e80acc158d6dc818		0	0	0	0	48	0	0	57	33	0	49	0	0	0	0	0	0	0	0	80	0	0	0	0	0	0	0	0	0	0	0	0	0	0	0	0	0	0	0	8	0	0	0	0	0	0	0	0
2b56420eb5df9d32629da8ec41a13ec0		0	0	0	0	0	0	0	0	0	0	0	0	0	0	0	0	0	0	0	0	0	0	0	0	0	0	0	0	0	0	0	0	0	0	0	0	0	0	0	0	0	0	0	0	0	0	0	0
01a21df98cebbbebe75df6c1c01ae4c8		0	0	0	0	0	0	0	0	0	0	24	0	0	0	0	0	30	0	0	0	0	0	0	0	0	0	0	0	0	0	0	0	0	0	0	0	0	0	0	0	0	0	0	0	0	0	0	0
2393a86be7f70b5cda405c43b16852f2		0	0	0	0	0	0	0	0	0	0	0	0	0	0	0	0	0	0	0	0	0	0	0	0	0	0	0	0	0	0	0	0	0	0	0	0	0	0	0	0	0	0	0	0	0	0	0	0
8dafe491442e992ef60854e3e3be3caf		0	0	0	0	348	0	0	0	0	0	0	0	0	0	0	0	0	0	0	0	0	0	0	0	0	0	0	0	0	0	0	0	0	0	0	0	0	0	0	0	0	0	0	0	0	0	0	0
0456f8c58ae58315ef83364c4bec160c		0	0	0	0	0	0	0	0	0	0	0	0	0	0	10	0	0	0	0	0	0	0	0	0	0	0	0	0	0	0	0	0	0	0	0	0	0	0	0	0	0	0	0	0	0	0	0	0
af18cf502222b9c997321de7d8fe9f80		0	0	0	0	0	0	0	0	0	0	0	0	0	0	0	0	0	0	0	0	0	0	0	0	0	0	0	0	0	0	0	0	0	0	0	0	0	0	0	0	0	0	0	0	0	0	0	0
d7fc14605c5b163831e18c8846368fad		0	0	0	0	0	0	0	118	0	0	0	0	0	0	0	0	0	0	0	0	0	0	0	0	0	0	0	0	0	0	0	0	0	0	0	0	0	0	0	0	0	0	0	0	0	0	0	0
8245e14fc06fd1823027963547b7f70d		0	0	0	0	0	0	0	0	0	0	0	0	0	0	0	0	0	0	0	0	0	0	0	0	0	0	0	0	0	0	0	0	0	0	0	0	0	0	0	0	0	0	0	0	0	0	0	0
3a9c31b526a765af7a068a37a60e12f5		0	0	0	0	0	0	0	0	0	0	0	0	0	0	0	0	0	0	0	0	0	0	0	0	0	0	0	0	0	0	0	0	0	0	0	0	0	0	0	0	0	0	0	0	0	0	0	0
55e448f22b4e5ac0f2010901dd7f36e4		0	0	0	0	0	0	0	0	0	0	0	0	0	0	0	0	0	0	0	0	0	0	0	0	0	0	0	0	0	0	0	0	0	0	0	0	0	0	0	0	0	0	0	0	0	0	0	0
5b3d4e65389825f28c01d74a4c390a1a		0	0	0	0	0	0	0	0	0	0	0	0	0	0	0	0	0	0	0	0	0	0	0	0	0	0	0	0	0	0	0	0	0	0	0	0	0	0	0	0	0	0	0	0	0	0	0	0
0de2a06253ba782b4551a344760da87e		0	0	0	0	0	0	20	0	0	0	0	0	0	0	0	0	0	0	328	165	0	0	0	0	0	0	0	0	0	0	0	0	0	0	0	0	0	0	0	0	0	0	0	0	0	0	0	0
1bd0db0ac82dff1d8fcdc56a270aa7ee		0	0	0	0	0	0	0	0	0	0	0	0	0	0	0	0	0	0	0	0	0	0	0	0	0	0	0	0	0	0	0	0	0	0	0	0	0	0	0	0	0	0	0	0	0	0	0	0
c3f9e14c627074f91f9c54b3386c7161		0	0	103	0	0	0	0	0	0	0	0	0	0	0	0	0	0	0	0	107	0	0	0	0	0	0	160	0	0	0	0	0	0	0	0	0	0	0	0	0	0	0	0	0	0	0	0	0
a0853eae7198a048ec0997934a57df17		0	0	0	0	0	0	0	0	0	0	0	0	0	0	0	0	0	0	0	0	0	0	0	0	0	0	0	0	0	0	0	0	0	0	0	0	0	0	0	0	0	0	0	0	0	0	0	0
420d0a1a783a082d98652523dda8bf81		51	0	0	0	0	0	0	0	25	32	0	0	0	0	0	27	0	0	0	27	30	0	0	0	0	0	0	0	0	0	0	0	0	0	0	0	0	0	0	0	0	0	0	84	0	0	0	0
cdc8aec36c2f910ce8200d6e9da75978		0	0	0	0	0	0	0	0	0	0	0	0	0	0	0	0	0	0	0	0	0	0	684	0	0	0	0	0	0	0	0	0	0	0	0	0	0	0	0	0	0	0	0	0	0	0	0	0
86ca2f07f9cea8411831d82d97e6b72e		0	0	0	0	0	0	0	0	0	0	0	0	0	0	0	0	0	0	0	0	0	0	0	0	0	0	0	0	0	0	0	0	0	0	0	0	0	0	0	0	0	0	0	0	0	0	0	0
0c95fe3ed57ab7a123d55c52fbe3dbaf		0	0	0	0	0	0	0	0	0	0	0	0	0	0	0	0	0	0	0	0	0	0	0	0	0	0	0	0	0	0	0	0	0	0	0	0	0	0	0	0	0	0	0	0	0	0	0	0
b6162f4aab355ea86144a34707408a8a		0	0	0	0	0	0	0	0	0	0	21	0	0	0	0	0	0	0	0	0	0	0	0	0	0	0	0	0	0	0	0	0	0	0	0	0	0	0	0	0	0	0	0	0	79	0	0	0
23de02c3a6632682841370d42c24659a		0	0	0	0	0	0	0	0	0	0	0	0	0	0	0	0	0	0	0	0	0	0	0	0	0	0	682	0	0	0	0	0	0	0	0	0	0	0	0	0	0	0	0	0	0	0	0	0
150716ff49f545b029c8a44c3c635671		0	0	0	0	0	0	0	0	0	0	0	0	0	0	0	0	0	0	0	0	0	0	0	0	0	0	0	0	0	0	0	0	0	0	0	0	0	0	0	0	0	0	0	0	0	0	0	0
109ecbe73278763b85d4b8cda62672f8		0	0	0	0	0	0	0	0	0	0	0	0	0	0	0	0	0	0	0	0	0	0	0	0	0	0	0	0	0	0	0	0	0	0	0	0	0	0	0	0	0	0	0	0	0	0	0	0
19b29223650861946a1857d3dff52824		0	0	0	0	0	0	0	0	0	0	0	0	0	0	0	0	0	0	0	0	0	0	0	0	0	0	0	0	0	0	0	0	0	0	0	0	0	0	0	0	0	108	0	0	0	0	0	0
ea65fa96d6ce6a86e614e0cec31a87a0		0	0	0	0	0	0	0	0	0	0	0	0	0	0	0	0	0	0	0	0	0	0	0	0	0	0	0	0	0	0	0	0	0	0	0	0	0	0	0	0	0	0	0	0	0	0	0	0
f5ed39a4f2fd427bda0661dbbee60f61		0	0	0	0	0	0	0	0	0	0	0	0	0	0	0	0	0	0	0	0	0	0	0	0	0	0	0	0	0	0	0	0	0	0	0	0	0	0	0	0	0	0	0	0	0	0	0	0
f71c1105581e37d5b7110ff553fa3c82		0	0	0	0	0	0	0	0	0	0	0	0	0	0	0	0	0	0	0	0	0	0	0	0	0	0	0	0	0	0	0	0	0	0	0	0	0	0	0	0	0	0	0	0	0	0	0	0
3a3b2bdb101905c0b5e471152d5e08cc		0	0	0	0	0	0	0	0	0	0	0	0	0	0	0	0	0	0	0	0	0	0	0	0	0	0	0	0	0	0	0	0	0	0	0	0	0	0	0	0	0	0	0	0	0	0	0	0
51ed88a521771d652a43e5e699d505bf		0	0	0	0	0	0	0	0	0	0	0	0	678	0	0	0	0	0	0	0	0	0	0	0	0	0	0	0	0	0	0	0	0	0	0	0	0	0	0	0	0	0	0	0	0	0	0	0
c9a30d8689274f6022dd5a14e9309307		0	0	0	0	0	0	0	0	0	0	0	0	0	0	0	0	0	0	0	0	0	0	0	0	0	0	0	0	0	0	0	0	0	0	0	0	0	0	0	0	0	0	0	0	0	0	0	0
96a29ad7810590be3531a20d7a57c8ff		0	0	0	0	0	0	0	0	0	0	0	0	0	0	0	0	0	0	0	0	0	0	0	0	0	0	0	0	0	0	0	0	0	0	0	0	0	0	0	0	0	0	0	0	0	0	0	0
5d7c567acba85d9f2e72dc7cafec5ba1		0	0	0	0	0	0	0	29	0	0	0	0	33	0	0	0	0	0	0	0	0	0	0	0	0	0	0	0	0	0	0	0	0	0	0	0	0	0	0	0	0	0	0	0	0	0	0	0
0734ade30291bbc8427fd218a8f105ca		0	0	0	0	0	0	0	0	0	0	0	0	0	0	0	0	0	0	0	0	0	0	0	0	0	0	0	0	0	0	0	0	0	0	0	0	0	0	0	0	0	0	0	0	0	0	0	0
f89169946c854ee782fc3a0607059a3f		0	0	0	0	0	0	0	0	0	0	0	0	0	0	0	0	0	0	0	0	0	0	0	0	0	0	0	0	0	0	0	0	0	0	0	0	0	0	0	0	0	0	0	0	0	0	0	0
a1e622cc950820da2ae10565b460ae6a		0	0	0	0	0	0	0	0	0	0	0	0	0	0	0	0	0	0	0	0	21	0	0	0	0	49	0	0	0	0	0	0	0	0	0	0	0	0	0	0	0	2	0	0	0	0	0	0
6894d8d6723c81b9652a76010d39f692		0	0	0	0	0	0	0	0	0	0	0	0	0	0	0	0	0	0	0	0	0	0	0	0	0	0	0	0	0	0	0	0	0	0	0	0	0	0	0	0	0	0	0	0	0	0	0	0
d04681098d6a41cfe068028015df6d97		0	0	0	0	0	0	0	0	0	0	0	0	0	0	0	0	0	0	0	0	0	0	0	0	0	0	0	0	0	0	0	0	0	0	0	0	0	0	0	0	0	0	0	0	0	0	0	0
31a178769debbace2439908214fb72a6		0	0	0	0	0	0	0	0	0	0	0	0	0	41	0	0	0	0	0	0	0	0	0	0	0	0	0	0	0	0	0	0	0	0	0	0	0	0	0	0	0	0	0	0	0	0	0	0
dcae0ecdcadc7e6ddd839c70abdd162f		0	0	0	0	0	0	0	0	0	0	0	0	0	0	0	0	0	0	0	0	0	0	0	0	0	0	0	0	0	0	0	0	0	0	0	0	0	0	0	0	0	0	0	0	0	0	0	0
767324e221536f773c161fc6f84fd286		0	0	0	0	0	0	0	0	112	0	0	0	0	0	0	0	0	0	0	0	0	0	0	0	0	0	0	0	0	0	0	0	0	0	0	0	0	0	0	0	0	0	0	0	0	0	0	0
5c4942eee754f9485b46eb7f43a98ddd		0	0	0	0	0	0	0	0	0	0	0	0	0	0	0	0	0	0	0	0	0	0	0	0	0	0	0	0	0	0	0	0	0	0	0	0	0	0	0	0	0	0	0	0	0	0	0	0
0642b6a064f773351257c002f4347700		0	0	0	0	0	0	0	0	0	0	0	0	0	0	0	0	0	0	0	0	0	0	0	0	0	0	0	0	0	0	0	0	0	0	0	0	0	0	0	0	0	0	0	0	0	0	0	0
184ca61d9e9b636975de57a58fc510ed		0	0	0	0	0	0	0	0	0	0	0	0	0	0	0	0	0	0	0	0	0	0	0	0	0	0	0	0	0	0	0	0	0	0	0	0	0	0	0	0	0	0	0	0	0	0	0	125
d5d8903a7f7a634f5bc3d82541ae5ae3		0	0	0	0	0	0	0	0	0	1	0	0	100	0	0	0	0	0	0	0	0	0	84	0	0	0	0	0	0	0	0	0	0	0	0	0	0	0	0	0	0	0	0	0	0	0	0	0
2d46dcb8edd29b5c242e6d1152f4ef63		0	0	0	0	0	0	0	0	0	0	0	0	0	0	0	0	0	0	0	0	0	0	0	0	0	0	0	0	0	0	0	0	0	0	0	0	0	0	0	0	0	0	0	0	0	0	0	0
23c50b83574298d4175c29e1c67fb8a2		0	0	0	0	0	0	0	0	0	0	0	0	0	0	0	0	0	0	0	0	0	0	0	0	0	0	0	0	0	0	0	0	0	0	0	0	0	0	0	0	0	0	0	0	0	0	0	0
65c71dcc0a44a8b56701a66204d02450		0	0	0	0	0	0	0	0	0	0	0	0	0	0	0	0	0	0	0	0	0	0	0	0	0	0	0	0	0	0	0	0	0	0	0	0	0	0	0	0	0	0	0	0	0	0	0	0
e5838ca99347158045b0a53abe15862e		0	0	0	0	0	0	0	0	0	0	0	0	0	0	0	0	0	0	0	0	0	0	0	0	0	0	0	0	0	0	0	0	0	0	0	0	0	0	0	0	0	0	0	0	0	0	0	0
e4a70ec54144f1a1a20400faba47e2f8		0	0	0	0	0	0	0	0	0	0	0	0	0	0	0	0	0	0	0	0	0	0	0	0	0	0	0	0	0	0	0	0	0	0	0	0	0	0	0	0	0	0	0	0	0	0	0	0
7431fcaf8b48a2a95e42b0124e92257d		0	0	0	0	0	0	112	0	0	0	0	0	0	0	0	0	0	0	0	0	0	0	0	0	0	0	0	0	0	0	0	0	0	0	0	0	0	0	0	0	0	0	0	0	0	0	0	0
a832e41b2902de8d9362ef1babf948bc		0	0	0	0	0	0	0	0	0	0	0	0	0	0	0	0	0	0	0	0	0	0	0	0	0	0	0	0	0	0	0	0	0	0	0	0	0	0	0	0	0	0	0	0	0	0	0	0
347d1bb3d2385d31d229c332732292ec		0	0	0	0	0	0	0	0	0	0	0	0	0	0	0	0	0	0	0	0	0	0	0	0	0	0	0	0	0	0	0	0	0	0	0	0	0	0	0	0	0	0	0	0	0	0	0	0
cc631cfd584dcc8f0b378beaa7f37013		0	0	0	0	0	0	0	0	0	0	0	0	0	0	0	0	0	0	0	0	0	0	0	0	0	0	0	0	0	0	0	0	0	0	0	0	0	0	0	0	0	0	0	0	0	0	0	0
ddf42f2328e744e24e4c4a75d0fbc8f6		0	0	0	0	0	0	0	0	0	0	0	0	0	218	0	0	0	0	0	0	0	0	0	183	0	0	0	0	0	0	0	0	0	0	0	0	0	0	0	0	0	0	0	0	0	0	0	0
3e776263492872d802c18411d143165c		0	0	0	0	0	0	0	0	0	0	0	0	0	0	0	0	0	0	0	0	0	0	0	0	0	0	0	0	0	0	0	0	0	0	0	0	0	0	0	0	0	0	0	97	0	0	0	0
803563855f7cfc0b73e2a6bd8b482c10		0	0	0	0	0	0	0	0	0	0	0	0	0	0	0	0	0	0	0	0	0	0	0	662	0	0	0	0	0	0	0	0	0	0	0	0	0	0	0	0	0	0	0	0	0	0	0	0
982cdfff2287bb73de34679fa0fa36f6		0	0	0	0	0	0	0	0	0	0	0	0	0	0	0	0	0	0	0	0	0	0	0	0	0	0	0	0	0	0	0	0	0	0	0	0	0	0	0	0	0	0	0	0	0	0	0	0
31ebb53998ae56cefb38a1745a4aa58c		0	0	0	0	0	0	0	0	0	0	0	0	0	0	0	0	0	0	0	0	0	0	0	0	0	0	0	0	0	0	0	0	0	0	0	0	0	0	0	0	0	0	0	0	0	0	0	0
6c7e5d0a630738b589e208b9a0d929e1		0	0	0	0	0	0	0	0	0	0	0	0	0	0	0	0	0	0	0	0	0	0	0	0	0	0	0	0	0	0	0	0	0	0	0	0	0	0	0	0	0	0	661	0	0	0	0	0
5774c9b0dbdc1e83cc3bbb41d39a6a3e		24	0	0	0	0	0	0	0	0	0	0	0	0	0	0	0	0	0	0	0	0	0	0	0	0	0	0	0	0	0	0	0	0	0	0	0	0	0	0	0	0	0	0	0	0	0	0	0
80be4d4ad3022ae76ca8682ffd2a2d35		0	0	0	0	0	0	0	0	0	0	0	0	0	0	0	0	0	0	0	0	0	0	0	0	0	0	0	0	0	0	0	0	0	0	0	0	0	0	0	0	0	0	0	0	0	0	0	0
b32ff09c5b0c59028eea14c40c7429c3		0	0	0	0	0	0	0	0	0	0	0	0	0	0	0	0	0	0	0	0	0	0	0	0	0	0	0	0	0	0	0	0	0	0	0	0	0	0	0	0	0	0	0	0	0	0	0	0
423b2cce06220cffdd9b1d9731bcb960		0	0	0	0	0	0	0	0	0	0	0	0	0	0	0	0	0	0	0	0	0	0	0	0	0	0	0	0	0	0	0	0	0	0	0	0	0	0	0	0	0	0	34	0	0	0	0	0
ed4cc7a6e48e4b9f7a44d077d4523e07		0	0	0	0	0	0	0	0	0	0	0	0	0	0	0	0	0	0	0	0	0	0	0	0	0	0	0	0	0	0	0	0	0	0	0	0	0	0	0	0	0	0	0	0	0	0	0	0
ac813cd74a1d84ac60694dd964eaf88d		0	0	0	0	0	0	0	0	0	0	0	0	0	0	0	64	0	0	0	0	0	0	0	0	0	0	0	43	0	0	0	0	0	0	0	0	0	0	0	0	0	0	0	0	0	0	0	0
1d8ae68f337bef781587d729b63fa37c		0	0	0	0	0	0	0	0	0	0	0	0	0	0	0	0	0	0	0	0	0	0	0	0	0	0	0	0	0	0	0	0	0	0	0	0	0	0	0	0	0	0	0	0	0	0	0	0
71696affee300c689f6bfe5b3a21e4ac		0	0	0	0	0	0	0	0	0	0	0	0	0	0	0	0	0	0	0	0	0	0	0	0	0	0	0	0	0	0	0	0	0	0	0	0	0	0	0	0	0	0	0	0	0	0	0	0
bcc036f5c3c5153e551cda876fd91efd		0	0	0	0	0	0	0	0	0	0	0	0	0	0	0	0	0	0	0	0	0	0	0	0	0	0	0	0	0	0	0	0	0	0	0	0	0	0	0	0	0	0	0	0	0	0	0	0
c1841a4c971bd6ce99230f22728b4a60		0	0	0	0	0	0	0	0	0	0	0	0	0	0	0	0	0	0	0	0	0	0	0	0	0	0	0	0	0	0	0	0	0	0	0	0	0	0	0	0	0	0	0	0	0	0	0	0
67fa2fb70c8f1f38f777974a3acf347a		0	0	0	0	0	0	0	0	0	0	0	0	0	0	0	0	0	0	0	0	0	0	0	0	0	0	0	0	0	0	0	0	0	0	0	0	0	0	0	0	0	0	0	0	0	52	0	0
ca128e6752c4cecd117201e65384861b		0	0	0	0	0	0	0	96	0	0	0	0	0	0	0	0	0	0	0	0	0	0	0	0	0	0	0	0	0	0	0	0	0	0	0	0	0	0	0	0	0	0	0	113	0	0	0	0
1d1fc66a2754f066ba91cdfe81da8bd0		0	0	0	0	0	0	0	0	0	0	0	0	76	0	0	0	0	0	0	0	0	0	0	0	0	0	0	0	0	0	0	0	0	0	0	0	0	0	0	0	0	0	0	0	0	0	0	0
de064eedb057bcf3dd491f1f8686dfd6		0	0	0	0	0	0	0	0	0	0	0	0	0	0	0	0	0	0	0	0	0	0	0	0	0	0	0	0	0	0	0	0	0	0	0	0	0	0	0	0	0	0	0	0	0	0	0	0
7899af1ff5b22d2e2101f571237dc906		0	0	0	0	0	0	0	0	0	0	0	0	0	0	0	0	0	0	0	0	0	0	0	0	0	0	0	0	0	0	0	0	0	0	0	0	0	0	0	0	0	0	0	0	0	0	0	0
8aec2caad84d86aa163ddcec4980cc7a		0	0	0	0	0	0	0	0	0	0	0	0	0	0	0	0	0	0	0	0	0	0	0	0	0	0	0	0	0	0	0	0	0	0	0	0	0	0	0	0	0	0	0	0	0	0	0	0
c0e051d3186d6795a40524f56d162be7		0	0	0	0	0	0	0	0	0	0	0	0	0	0	0	0	0	0	0	0	0	0	0	0	0	0	0	0	0	0	0	0	0	0	0	0	0	0	0	0	0	0	0	0	0	0	0	93
09049fa1fa3f9d96021481d3a28a2bb4		0	0	0	0	0	0	0	0	0	0	0	0	0	0	0	0	0	0	0	0	0	0	0	0	0	0	0	0	0	0	0	0	0	0	0	0	0	0	0	0	0	0	0	0	0	0	0	0
f461893e312e162c148cbc1c366ded06		0	0	0	0	0	0	0	0	0	0	0	0	0	0	0	52	0	0	0	0	0	0	0	0	0	0	0	0	0	0	0	0	0	0	0	0	0	0	0	0	0	0	0	0	0	0	0	0
8f9eb3d104d16c5080e6b69072d5fc54		0	0	0	0	0	0	0	0	0	0	0	0	0	7	0	0	3	0	0	24	0	0	0	0	0	13	0	0	0	0	0	0	0	0	0	0	0	23	0	0	0	0	39	0	0	0	0	0
184f096aed3b892bc4830246fd569d35		0	0	0	0	0	0	0	0	0	0	0	0	0	0	91	0	0	0	0	0	0	0	0	0	0	0	0	0	103	0	0	0	0	0	0	0	0	0	0	0	0	0	0	0	0	0	0	0
485b48e010247edde41c2767e32d7de3		0	0	0	0	0	0	0	0	0	0	0	0	0	0	0	0	0	0	0	0	0	0	0	0	0	0	0	0	0	0	0	0	0	0	0	0	0	0	0	0	0	0	0	0	0	0	0	0
be6661b93bfaa0323dfbcc8e4d1fdd85		0	0	0	0	0	0	0	0	0	0	0	0	131	0	0	0	0	0	0	0	0	0	0	0	0	0	0	0	0	0	0	0	0	0	0	0	0	0	0	0	0	0	0	0	0	0	0	0
bc0375ce07f33fb8235912564c3ca14f		0	0	0	0	0	0	0	0	0	0	0	0	0	0	0	0	0	0	0	0	0	0	0	0	0	0	0	0	0	0	0	0	0	0	0	0	0	0	0	0	0	0	0	0	0	0	0	0
e203072701817dfcb221c10b7cad3563		0	0	0	0	0	0	0	0	0	0	0	0	0	0	0	0	0	0	0	0	0	0	0	0	0	0	0	0	0	0	0	0	0	0	0	0	0	0	0	0	0	0	0	0	0	0	0	0
5c8611220cefd97c740d30b1781a0f86		0	0	0	0	0	0	0	0	0	0	0	0	0	0	0	0	0	0	0	0	0	566	0	0	0	0	0	0	0	0	0	0	0	0	0	0	0	0	0	0	0	0	0	0	0	0	0	0
1799ec58a71070de29dacf62a9c7103f		0	0	0	0	0	0	0	0	0	0	0	0	0	0	0	0	0	0	0	0	0	0	0	0	0	0	0	0	0	0	0	0	0	0	0	0	0	0	0	0	0	0	0	0	0	0	0	0
2e6d43296f9049be034e272a4f979a35		0	0	0	0	0	0	0	0	0	0	0	0	0	0	0	0	0	0	0	0	0	0	0	0	0	0	0	0	0	0	0	0	0	0	0	0	0	0	0	0	0	0	0	0	0	0	0	0
41c9e4009ec297558959916d50b25543		0	0	0	0	0	0	0	0	0	0	333	0	0	0	0	0	0	0	0	0	0	0	0	0	0	0	0	0	0	0	0	0	0	0	0	0	0	0	0	0	0	0	0	0	0	0	0	0
f5da940f1b582e4130d2618bf292d9ba		0	0	0	0	0	0	0	0	0	0	0	0	0	0	0	0	228	0	0	0	0	0	0	0	0	0	0	0	0	0	0	0	0	0	0	0	0	0	0	0	0	0	0	0	0	0	0	0
06c592b970d0dc93f0a9ec6283d8401b		0	0	0	0	0	0	0	0	0	0	0	0	0	0	0	0	0	0	0	55	0	0	0	0	0	0	51	0	0	0	0	0	0	0	0	0	0	0	0	0	0	0	96	0	0	0	0	0
bfa8dd9a599f2b2903e8b6634880c85a		0	0	0	0	0	0	0	0	0	0	0	0	0	0	0	0	0	0	0	0	0	0	0	0	0	0	0	0	0	0	0	0	0	0	0	0	0	0	0	0	0	0	0	0	0	0	0	0
c10914f4604ba836cbd6eee1c3a44371		0	0	0	0	0	0	0	0	0	0	0	0	0	0	0	37	0	0	0	0	0	0	0	0	0	0	0	0	0	0	0	0	0	0	0	0	0	0	0	0	0	0	0	0	0	0	0	0
52f19876a13a83501c92af6da179df55		0	0	0	0	0	0	0	0	0	0	0	0	0	0	0	0	0	0	0	0	0	400	0	0	0	0	0	0	0	0	0	0	0	0	0	0	0	0	0	0	0	0	0	0	0	0	0	0
5972f4a8952205ac0c0e6d66ee34127d		0	0	0	0	0	0	0	0	0	0	0	0	0	0	0	0	0	0	0	0	0	0	0	0	0	0	0	0	0	0	0	0	0	0	0	0	0	0	0	0	0	0	0	0	0	0	0	0
74541f3548cd295e936f026271a52449		0	0	0	0	0	0	0	0	0	0	0	0	0	0	0	0	0	0	0	0	0	0	0	0	0	0	0	0	0	0	0	0	0	0	0	0	0	0	0	0	0	0	0	0	0	0	0	0
d77f5c0cd68a17a6c3d9809b220998eb		0	0	0	0	0	9	0	0	0	0	0	0	0	0	0	294	0	0	0	0	0	0	0	0	0	0	0	0	0	0	0	0	0	0	0	0	0	0	0	0	0	0	0	0	0	0	0	0
1d511f51255ad1ddbdb3c74d89b450e1		0	0	0	0	0	0	0	0	0	0	0	0	0	0	0	0	0	0	0	0	0	0	0	0	0	0	0	0	0	0	0	0	0	0	0	0	0	0	0	0	0	0	0	0	0	0	0	0
a7bbad53fcaad27dfb1abcdc01fcaa18		0	0	0	0	0	0	0	0	0	0	0	0	0	0	0	0	0	0	0	0	0	0	0	0	0	0	0	0	0	0	0	0	0	638	0	0	0	0	0	0	0	0	0	0	0	0	0	0
dcf9a97b9d1f6d7ec90953962c8b9c02		112	0	0	0	0	0	0	0	0	0	0	0	0	0	0	0	0	0	0	0	0	0	0	0	0	0	0	0	0	0	0	0	0	0	0	0	0	0	0	0	0	0	0	0	0	0	0	0
a7df3f900d17349282e586c0fc8fbc18		0	0	0	0	0	0	0	0	0	0	0	0	0	0	0	0	0	0	0	0	0	0	0	0	0	0	0	0	0	0	0	0	0	0	0	0	0	0	0	0	0	0	0	0	0	0	0	0
a89ffb6597c4427c8cbc59210325740d		0	0	0	0	0	0	0	0	0	0	0	0	0	0	0	0	0	0	0	0	0	0	0	0	0	0	0	0	0	0	0	0	0	0	0	0	0	0	0	0	0	0	0	0	0	0	0	0
6f74306a8d03833fe16e08989ee4f34a		0	0	0	0	0	0	0	0	0	0	0	0	0	0	0	0	0	0	0	0	0	0	0	0	0	0	0	0	0	0	0	0	0	0	0	0	0	0	0	0	0	0	0	0	0	0	0	0
a7538d95dbef1a4f0ec9dbf68cb2d1ac		0	0	0	0	0	0	0	0	0	0	0	0	0	0	0	0	0	0	0	0	0	0	0	0	0	0	0	0	0	0	0	0	0	0	0	0	0	0	0	0	0	0	0	0	0	0	0	0
80e165d07e99cbc22b354f8b9c88102f		0	0	0	0	0	49	0	0	0	0	0	0	0	0	0	0	0	0	0	0	0	0	0	0	0	0	0	0	0	0	0	0	0	0	0	0	0	0	0	0	0	0	0	0	0	0	0	0
1762ba7154c05cfb0c9bc1953d55af7a		0	0	0	0	0	0	0	0	0	0	0	0	0	0	0	0	0	0	0	0	0	0	0	0	0	0	0	0	0	0	0	0	0	0	0	0	0	0	0	0	0	0	0	0	0	0	0	0
0886e2cf63b64ba95c17fd9015d9f7df		0	0	0	0	0	0	0	0	0	0	0	0	0	0	0	0	0	0	0	0	0	0	0	0	0	0	0	0	0	0	0	0	0	0	0	0	0	0	0	0	0	0	0	0	0	0	0	0
a6baf82f42b5fcefa13bb19abbb852e8		0	0	0	0	0	0	0	0	0	0	0	0	0	0	0	0	0	0	0	0	0	0	0	0	0	0	0	0	0	0	0	0	0	0	0	0	0	0	0	0	0	0	0	0	0	0	0	0
b1085f64c29f1cda50d879a9250bcce5		0	0	0	0	0	0	0	0	0	0	0	0	0	0	0	0	0	0	0	0	0	0	0	0	0	0	0	0	0	0	0	0	0	0	0	0	0	0	0	0	0	0	0	0	0	0	0	0
4f15bdfbea61bd74bc6f3245a7323ab9		0	0	0	0	0	0	0	0	0	0	0	0	0	0	0	0	0	0	0	0	0	0	0	0	0	0	0	0	0	0	0	0	0	0	0	0	0	0	0	0	0	0	0	0	0	0	0	0
f815be97b487a854c1e0701d5de8631f		0	0	0	0	0	0	0	0	0	0	0	0	0	0	0	0	0	0	0	0	0	0	0	0	0	0	0	0	0	0	0	0	0	0	0	0	0	0	0	0	0	0	0	0	0	0	0	0
c831fe113a89ec77b56449536374a80a		0	0	0	0	0	633	0	0	0	0	0	0	0	0	0	0	0	0	0	0	0	0	0	0	0	0	0	0	0	0	0	0	0	0	0	0	0	0	0	0	0	0	0	0	0	0	0	0
d3567f551d470c2901842afa0e54eb5c		0	0	0	0	0	0	0	0	0	0	0	0	0	0	0	0	0	0	0	0	0	0	0	0	0	0	0	0	0	0	0	0	0	0	0	0	0	0	0	0	0	0	0	0	0	0	0	0
f803b09b0f7e58af5a5d3351b326699a		0	0	0	0	0	0	0	0	0	0	0	0	0	0	0	0	0	0	0	0	0	0	0	0	0	0	0	0	0	0	0	0	0	0	0	0	0	0	0	0	0	0	0	0	0	0	0	0
41223cbca928c754a0efcac303835116		0	0	0	0	0	66	0	0	0	0	0	0	0	0	0	11	0	0	8	5	0	0	0	0	0	0	0	0	0	0	0	0	0	0	0	15	0	0	0	0	0	0	0	0	0	0	0	0
9f357985e9202d7216bb296d39d095ec		103	0	0	0	0	0	0	0	0	0	0	0	1	0	0	0	0	0	0	0	37	0	0	0	0	0	0	0	0	0	0	0	0	0	0	0	0	0	0	0	0	0	0	0	0	0	0	0
065dde015c91fd2d4fce7e008197578f		0	0	0	0	0	0	0	0	0	0	0	129	0	0	0	0	0	0	0	0	0	0	0	0	0	0	0	0	0	0	0	0	0	0	0	0	0	0	0	0	0	0	0	0	0	0	0	0
bfc00275189e3bfe56f2def53cf2baa0		0	0	0	0	0	0	0	0	0	0	0	0	0	0	0	0	0	0	0	0	0	0	0	0	0	0	0	0	0	0	0	0	0	0	0	0	0	0	0	0	0	0	0	0	0	0	0	0
ec8a108c8c9e2c1315271837c8ca7c61		0	0	0	0	0	0	0	0	0	0	0	0	0	0	0	0	0	0	0	0	0	0	0	0	0	0	0	0	0	0	0	0	0	0	0	0	0	0	0	0	0	0	0	0	0	0	0	56
d1384de021035d1dc6413293cb09270e		0	0	0	0	0	0	0	0	0	0	0	0	0	0	0	0	0	0	0	0	0	0	0	0	0	0	0	0	0	0	0	0	0	0	0	0	0	0	0	0	0	0	0	0	0	0	0	0
59b98a879ca2de0401478e9d709f28e5		0	0	35	0	0	0	0	0	0	0	0	0	0	0	0	0	0	0	0	0	0	0	0	0	0	84	0	0	0	0	0	0	0	0	0	0	0	0	0	0	0	0	0	0	0	0	0	0
cb18480c7d0fd76ed7d9c0bd592f546c		0	0	0	0	0	0	0	0	0	0	0	0	72	0	0	0	0	0	0	0	0	0	0	0	0	0	0	0	0	0	0	0	0	0	0	0	0	0	0	0	0	0	0	0	0	0	0	0
f6042240cba8ee8caf83026faef0d656		162	0	0	0	0	0	0	0	0	0	0	0	0	0	0	0	0	0	0	0	0	0	0	0	0	54	0	0	0	0	0	0	0	0	0	0	0	0	0	0	0	0	0	0	0	0	0	0
2bf568f58771af86eeb774e83b127127		0	0	0	0	0	0	0	70	0	0	0	16	0	0	0	0	0	0	0	0	0	0	36	0	0	0	0	0	0	0	0	0	0	0	0	0	0	0	0	0	0	0	0	0	79	0	0	0
9115229bef1418dd98ac25c03c48ba5f		0	0	0	0	0	0	0	0	0	0	80	0	0	0	0	0	0	0	0	0	0	0	0	0	0	0	0	0	0	0	0	0	0	0	0	0	0	0	0	0	0	0	0	0	0	0	0	0
7cc89203c7bc53d5625368a20002a6c3		0	0	0	0	0	0	0	0	0	0	0	0	0	0	0	0	0	0	0	0	0	0	0	0	0	0	0	0	0	0	0	0	0	0	0	0	0	0	0	0	0	0	0	0	0	0	0	0
d02ddcebf1ef69a4e711d7fd5ad70fd9		0	0	0	0	0	314	0	0	0	0	0	0	0	0	0	0	0	0	0	0	0	0	0	0	0	0	0	0	0	0	0	0	0	0	0	0	0	0	0	0	0	0	0	0	0	0	0	0
14cca4f3120e44269c002146d600ebb4		0	0	0	0	0	0	0	0	0	0	0	0	0	0	0	0	0	0	0	0	0	0	0	0	0	0	0	0	0	0	0	0	0	0	0	0	0	0	0	0	0	0	0	0	0	0	0	0
f2c3a8c59a44031b351d1154d903a4fc		0	0	0	0	0	0	0	0	0	0	0	0	0	0	0	0	625	0	0	0	0	0	0	0	0	0	0	0	0	0	0	0	0	0	0	0	0	0	0	0	0	0	0	0	0	0	0	0
10a28ea9e84f551c7c0502b4933569db		60	0	0	0	0	0	0	0	0	0	0	0	0	0	0	0	0	0	0	0	0	0	0	0	0	0	0	0	0	0	0	0	0	0	0	0	0	0	0	0	0	0	0	0	0	0	0	0
f691def3799402aaec614417ebf70227		0	0	0	0	0	0	0	0	0	0	0	0	0	0	0	0	0	0	0	0	0	0	0	0	0	0	0	0	0	0	0	0	0	0	0	0	0	0	0	0	0	0	0	0	0	0	0	0
22297b35c6aacc6da866bf0f2ea9f007		0	0	0	0	0	0	0	0	0	0	0	0	0	0	0	0	0	0	0	0	0	0	0	0	0	0	0	0	0	0	0	0	0	0	0	0	0	0	0	0	0	0	0	0	0	0	0	0
32d391f5a973405b62fca56f1437f353		0	0	0	0	0	0	0	0	0	0	0	0	0	0	0	0	0	0	0	0	0	0	0	0	0	0	0	0	0	0	0	0	0	0	0	0	0	0	0	0	111	0	0	0	0	0	0	0
557b83da62835aa57f6de862d23f5c91		0	447	0	0	0	0	0	0	0	0	0	0	0	0	0	0	0	0	0	0	0	0	0	0	0	0	0	0	0	0	0	0	0	0	0	0	0	0	0	0	0	0	0	0	0	0	0	0
f0e76d1e7c590cfb95ebb65b4fb508ea		0	0	0	0	0	0	0	0	0	0	0	0	0	0	0	0	0	0	0	0	0	0	0	0	0	0	0	0	0	0	0	0	0	0	0	0	0	0	0	0	0	0	0	0	0	0	0	0
63c1a8b2255cd684c81490cf0eec98ad		0	0	0	0	0	0	0	0	0	0	0	0	0	0	0	0	0	0	0	0	0	0	0	0	0	0	0	0	0	0	0	0	0	0	0	0	0	0	0	0	0	0	0	0	0	0	0	0
57bf20b741c4c43b33b1e0e539751687		0	0	0	0	0	0	0	0	0	0	0	0	0	0	0	0	0	0	0	0	0	0	0	0	0	0	0	0	0	0	0	0	0	0	0	0	0	0	0	0	0	0	0	0	0	0	0	0
d80cc0fbaef9140ba6c1e3dfef950e9b		0	0	0	0	0	0	0	0	0	0	0	0	0	0	0	0	0	0	0	0	0	0	0	217	0	0	0	0	0	0	0	0	0	0	0	0	0	0	0	0	0	0	0	0	0	0	0	0
3abe82c84ce507bdb00ac3ecd5e7bb4c		0	0	23	0	36	0	0	26	0	0	0	0	0	0	0	0	0	0	0	0	0	0	0	0	0	0	0	0	0	0	0	0	0	0	0	0	0	0	0	0	0	0	0	0	0	0	0	0
b3b63b4e31e8df907c3102d5f66a4cf1		0	0	0	0	0	0	0	0	0	0	0	0	0	0	0	0	0	0	0	0	0	0	0	0	0	0	0	0	0	0	0	0	0	0	0	46	0	0	0	0	0	0	0	0	0	0	0	0
dd47a04a73c0e81201c5463b1ecce092		0	0	0	0	0	0	0	0	0	0	0	0	0	0	0	0	0	0	0	0	0	0	0	0	0	0	0	0	0	0	0	0	0	0	0	0	0	0	0	0	0	0	0	0	0	0	0	0
1ea6bfea3fc0b8cfb3cb4691176d9d57		0	0	0	0	0	0	0	0	0	0	0	0	0	0	0	0	0	0	0	0	0	0	0	0	0	0	0	0	0	0	0	0	0	0	0	0	0	0	0	0	0	0	0	0	70	0	0	0
91472f2af637b5e7560401a866b364d7		0	0	0	0	0	149	0	0	0	0	0	0	0	0	0	0	0	0	0	0	0	0	0	0	0	0	0	0	0	41	0	0	0	0	0	0	0	0	0	0	0	0	0	0	0	0	0	0
fdefaec96c910efcdbfa9b644dd51a11		0	0	0	0	0	0	0	0	0	0	0	0	0	0	0	0	0	0	0	0	0	0	0	0	0	0	0	0	0	0	0	0	0	0	0	0	0	0	0	0	0	0	0	0	0	0	0	0
0854533855bb2652ed4a8be3290cd3ca		0	0	0	0	0	0	0	0	0	0	0	0	0	0	0	0	0	0	0	0	0	0	0	0	0	0	0	0	0	0	0	0	0	0	0	0	0	0	0	0	0	0	0	0	0	0	0	0
5b99c76ee0726097037c94117fd8c944		0	0	0	0	0	0	0	0	0	0	0	0	0	0	0	0	0	0	0	0	0	0	0	0	0	0	0	0	0	0	0	0	0	0	0	0	0	0	0	0	0	0	0	0	0	0	0	0
d6b17fbd0d0e04d4f0c771deca7f0726		0	0	0	0	0	0	0	0	0	0	0	109	8	0	0	0	0	0	0	0	0	0	0	0	0	0	0	0	0	0	0	0	0	0	0	0	0	0	0	0	0	0	0	0	0	0	0	0
88209567816b8f388c851aee6279f0b6		0	0	0	0	0	0	0	172	0	0	0	0	0	0	0	0	0	0	0	0	0	0	0	0	0	0	0	0	0	0	0	0	0	0	0	0	0	0	0	0	0	0	0	0	0	0	0	0
b74a93d322ee083e2b97e8749204ad73		0	0	0	0	0	0	0	0	0	0	0	0	0	0	0	0	0	0	0	0	0	0	0	0	0	0	0	0	0	0	0	0	0	0	0	0	0	0	0	0	0	0	0	0	0	0	0	0
c9c9d154827f5f2130ba92145fcbe296		0	0	0	0	0	0	0	0	0	0	0	0	0	0	0	0	0	7	0	4	0	0	0	0	0	0	0	0	0	0	0	0	0	0	0	0	0	0	11	0	0	0	0	0	0	0	0	0
f2d44c3da3822a1db3082232450ad414		0	0	0	0	0	0	0	0	0	0	0	0	0	0	0	20	0	0	0	0	80	0	0	0	0	0	0	0	0	0	0	0	0	0	0	0	0	0	0	0	0	0	0	0	0	0	0	0
4fdc905e01321067e2eb1e1777d6ed81		0	0	0	0	0	0	0	0	0	0	0	0	0	0	0	0	0	0	0	0	0	0	0	227	0	0	0	0	0	0	0	0	0	0	0	0	0	0	0	0	0	0	0	0	0	0	0	0
ed9391fefbeb514122951124112de36e		0	0	0	0	0	0	0	0	0	0	0	0	0	0	0	0	0	0	0	0	0	0	0	0	0	0	0	0	0	0	0	0	0	0	0	0	0	0	0	0	0	0	0	0	0	0	0	0
40f4dd4146c24205b83d5f364eba2861		0	0	0	0	0	0	0	0	0	0	0	0	0	0	0	0	0	0	0	0	0	0	0	0	0	0	0	0	0	0	0	0	0	0	0	0	0	0	0	0	0	0	0	0	0	0	0	0
b45b1a8b141c0688a71bb47eded21799		0	0	0	0	0	0	0	0	0	0	0	0	0	0	0	0	0	0	555	0	0	0	0	0	0	0	0	0	0	0	0	0	0	0	0	0	0	0	0	0	0	0	0	0	0	0	0	0
038803e81ab3d423d546151bb262bb10		0	0	0	0	0	0	0	0	0	0	0	0	0	0	0	0	0	0	0	0	0	0	0	0	0	0	0	0	0	0	0	0	0	0	0	0	0	0	0	0	0	0	0	0	0	0	0	0
224645dae417863042e2f4cd9ae722bc		61	0	0	0	0	0	0	0	0	0	0	0	0	0	0	0	0	0	0	0	0	0	0	0	0	0	0	0	0	0	0	0	0	0	0	0	0	0	0	0	0	0	0	0	0	0	0	0
2ab20827cbc59f0661e6a3fd1655d68e		141	0	0	0	0	0	0	0	0	0	0	0	0	0	0	0	0	0	0	0	0	0	0	0	0	0	0	0	0	0	0	0	0	0	0	0	0	0	0	0	0	0	0	0	0	0	0	0
ed331f92dfd0ab69590e504867f3de44		0	0	0	0	0	0	0	0	0	0	0	0	0	0	0	0	0	0	0	0	0	0	0	0	0	0	0	0	0	0	0	0	0	0	0	0	0	0	0	0	0	0	0	0	0	0	0	0
0ed8166cf10e29fff8cf6237d11c4355		0	0	0	0	0	0	0	0	0	0	0	0	0	0	0	0	0	0	0	0	0	0	0	0	0	0	0	0	0	0	0	0	0	0	0	0	0	0	0	0	0	0	0	0	0	0	0	0
f0951d232e901abebd6756fae4fc035c		0	0	0	0	0	0	0	0	0	0	0	0	0	0	0	0	0	0	0	0	0	0	0	0	0	0	0	0	0	0	0	0	0	0	0	0	0	0	0	0	0	0	610	0	0	0	0	0
7a49950ba2f4c248d961565c81df1fef		0	0	0	0	0	0	0	0	0	0	0	0	0	0	0	0	0	0	0	0	0	0	0	0	0	0	0	0	0	0	0	0	0	0	0	0	0	0	0	0	0	0	0	0	0	0	0	0
2297444875c234ad58bcb4d5ef623324		0	0	0	0	0	0	0	0	0	0	0	0	0	0	0	0	0	0	0	0	0	0	0	0	0	0	0	0	0	0	0	0	0	0	0	0	0	0	0	0	0	0	0	0	0	0	0	0
faa1263627a350f5b527bb7a7ddaf50c		0	0	0	0	0	0	0	0	0	0	0	0	0	0	0	0	0	0	0	0	0	0	0	0	0	0	0	0	0	0	0	0	0	0	0	0	0	0	0	0	0	0	0	0	0	0	0	0
eb58b86cd4366a2180ed775feca65ad6		0	0	0	0	0	0	0	0	0	0	0	0	0	0	0	0	0	0	0	0	298	0	0	0	0	0	0	0	0	0	0	0	0	0	0	0	0	0	0	0	0	0	0	0	0	0	0	0
9d5f953d1f8051b1674ed3f290e05c98		0	0	0	0	0	0	0	0	0	0	0	0	0	0	0	0	0	0	0	0	0	0	0	0	0	0	0	0	0	0	0	0	0	0	0	0	0	0	0	0	0	0	0	0	0	0	0	0
c292dc966a02400b2575ae941b40fedb		0	0	0	0	0	0	0	0	0	0	0	0	0	0	0	0	0	0	20	0	0	0	23	0	0	0	0	0	0	0	0	0	0	0	0	0	0	0	0	0	0	0	22	0	0	0	0	0
140757e87af22696df032c4b8cef5ece		0	0	0	0	0	0	0	0	0	0	0	0	0	0	0	0	0	0	0	0	0	0	0	0	0	0	0	0	0	0	0	0	0	0	0	0	0	0	0	0	0	0	0	0	0	0	0	0
7dafb91b8cfb615b79055f6b9a1d95ba		0	79	0	0	0	0	0	0	0	0	0	0	0	0	0	0	0	0	0	0	0	0	35	0	0	0	0	0	0	0	0	0	0	0	0	0	0	0	0	0	0	0	0	0	0	0	0	0
64f47f4197d498669be38ee3887bd7f4		0	0	0	0	0	0	0	0	0	0	0	0	0	0	0	0	0	0	0	0	0	0	0	0	0	0	0	0	0	0	0	0	0	0	0	0	0	0	0	0	0	0	0	0	0	0	0	0
f2948c93eae505d70cfa70368c4b486b		0	0	0	0	0	0	0	0	0	0	0	0	0	0	0	0	0	0	0	0	0	0	0	0	0	0	0	0	0	0	0	0	0	0	0	0	0	0	0	0	0	0	0	0	0	0	0	0
1a47e31c19fd007961e292bc6d0452d2		0	0	0	0	0	0	0	0	83	0	0	0	0	0	0	0	0	0	0	0	0	0	0	0	0	0	0	0	0	0	0	0	0	0	0	0	0	0	0	0	0	0	0	0	0	52	0	0
c33451088d8ae7d0032c7a663c9c892c		0	0	0	0	0	0	0	0	0	0	0	0	0	0	0	0	0	0	0	0	0	0	0	0	0	0	0	0	0	0	0	0	0	0	0	0	0	0	0	0	0	0	0	0	0	0	0	0
01d6d50dac1ce23dfd1a1dae6a23f212		0	0	0	0	0	0	0	0	0	0	0	0	0	0	0	0	0	0	0	0	0	0	0	0	0	0	0	0	0	0	0	0	0	0	0	0	0	0	0	0	0	0	0	0	0	0	0	0
8f09ccd18cb18843019f64857ee36e56		0	0	0	0	0	0	0	0	0	0	0	0	0	1	0	0	0	0	0	0	0	0	0	0	0	0	0	0	0	0	0	0	0	0	0	0	0	0	0	0	0	0	0	0	0	0	0	0
46a0041649b301eb527ba2f4ca9e654e		0	0	0	0	0	605	0	0	0	0	0	0	0	0	0	0	0	0	0	0	0	0	0	0	0	0	0	0	0	0	0	0	0	0	0	0	0	0	0	0	0	0	0	0	0	0	0	0
54d902dfac3fdc2d37e46dcd00fe525e		0	0	0	0	0	0	0	0	0	0	0	0	0	0	0	0	0	0	0	0	0	0	0	0	0	0	20	0	0	0	0	0	0	0	0	0	0	0	0	0	0	0	59	55	0	0	0	0
4ec7edf7f0b2fe6d8d213082577f58c6		0	0	0	0	0	0	0	0	0	0	0	0	0	0	0	0	0	0	0	91	0	0	0	0	0	0	0	0	0	0	0	0	0	0	0	0	0	0	0	0	0	0	0	0	0	0	0	0
cff84e44429c0fc701a9ea119458ae1c		0	0	0	0	0	0	0	0	0	0	0	0	0	0	0	0	0	0	0	0	0	0	0	0	0	0	0	0	0	0	0	0	0	0	0	0	0	0	0	0	0	0	0	0	0	0	0	0
17db2a4cf30998155ecd31c78d02be83		0	0	0	0	0	0	0	0	0	0	498	0	0	0	0	0	0	0	0	0	0	0	105	0	0	0	0	0	0	0	0	0	0	0	0	0	0	0	0	0	0	0	0	0	0	0	0	0
035948f468265555fd00069cac957357		0	0	0	0	0	0	0	0	0	0	0	0	0	0	0	0	0	0	0	0	0	0	0	0	0	0	0	0	0	0	0	0	0	0	0	0	0	0	0	0	0	0	0	0	0	0	0	0
6a9f5c2710de1d88173b36b02968dfcb		0	0	0	0	0	0	0	0	0	0	0	0	0	0	0	0	0	0	0	0	0	0	0	0	0	0	0	0	0	0	0	0	0	0	0	0	0	0	0	0	0	0	0	0	0	0	0	0
495dabf01fe3244c6d971999922748da		0	0	0	0	0	0	0	0	0	0	0	0	0	0	0	0	0	0	0	456	0	0	0	0	0	0	0	0	0	0	0	0	0	0	0	0	0	0	0	0	0	0	0	0	0	0	0	0
26d0cfa7f3c5ed287134a24321c3a3b1		0	0	0	0	0	0	0	0	0	0	0	0	0	0	0	126	0	0	20	0	0	0	0	0	0	0	0	0	0	0	0	0	0	0	0	0	0	0	37	0	0	0	0	0	0	0	0	0
8aee2588c1d8bc44bfa1a0c103b48c81		0	0	0	0	0	0	0	0	0	0	0	0	0	0	0	0	0	0	0	0	0	0	0	0	0	0	0	0	0	0	0	0	0	0	0	0	0	0	0	0	0	0	0	0	0	0	0	0
3736c3f7c37583b11b00c48b730ce2b2		0	0	0	0	0	0	0	0	0	0	0	0	0	0	0	0	0	0	0	0	0	0	0	0	0	0	0	0	0	0	0	0	0	0	0	0	0	0	0	0	0	0	0	0	0	0	0	0
b82aab36d8a060f58b8c18240edbefaa		0	0	0	0	0	0	0	0	0	0	0	0	0	0	0	0	0	0	0	0	0	0	0	0	0	0	0	0	0	0	0	0	0	0	0	0	0	0	0	57	0	0	0	0	0	0	0	0
73a24a990bcaa5ab3828276f3773e7dd		0	0	0	0	291	0	0	0	0	0	0	0	0	0	0	0	0	0	0	0	0	0	0	0	0	0	0	0	0	0	0	0	0	0	0	0	0	0	0	0	0	0	0	0	0	0	0	0
1023ca9acdc34dee7e576c65d0f48b25		0	0	0	0	0	0	0	0	0	0	0	0	0	0	0	0	0	0	0	0	0	0	0	0	0	0	0	0	0	0	0	0	0	0	0	0	0	0	0	0	0	0	0	0	0	0	0	0
66c67d945dc9ce75b23ec3341b28c45f		0	0	0	0	0	0	0	0	0	0	0	0	0	0	0	0	0	0	0	0	0	0	16	0	0	0	0	0	0	0	0	0	0	0	0	0	0	0	0	0	0	0	54	0	48	0	0	0
70eba889bf33944b574b821d7e2d4066		0	0	0	0	0	0	0	0	0	0	0	0	0	0	0	0	0	0	0	0	0	0	0	0	0	0	0	0	0	0	0	0	0	0	0	0	0	0	0	0	0	0	0	0	0	0	0	0
437700a6f005cabf584d09cf2f6dfba6		54	0	0	0	0	0	16	0	0	0	0	0	0	0	0	0	16	0	0	0	42	0	49	0	0	0	0	0	0	0	0	0	0	0	0	0	0	0	0	0	0	0	0	0	0	0	0	0
4c861f8fad213f73122fee8bcabecc69		0	0	0	0	0	0	0	0	0	0	0	0	0	0	0	0	0	0	0	0	0	0	0	0	0	0	0	0	0	0	0	0	0	0	0	0	0	0	0	0	0	0	0	48	0	0	0	0
b2be9ede780d109cce67384e2d3c6276		0	0	0	0	0	0	0	0	0	0	0	0	0	0	0	0	0	0	0	0	0	0	0	0	0	0	0	0	0	0	0	0	0	0	0	0	0	0	0	0	0	0	0	0	0	0	0	0
c273db42284b40c15c596d38cdc04892		0	0	27	0	0	15	0	0	0	0	0	0	0	0	0	0	0	71	0	0	0	0	0	0	0	0	0	0	0	0	0	0	0	0	58	0	0	0	0	0	0	0	43	0	0	0	0	0
8e9188a5428a4c51c4952410267c8617		0	0	0	0	0	0	0	0	0	0	0	0	0	0	0	0	0	0	0	0	0	0	0	0	0	0	0	0	0	0	0	0	0	0	0	0	0	0	0	0	0	0	0	0	0	0	0	0
f092f09e042d2f465bf8217d4e8e5cd1		0	0	0	0	0	68	0	0	0	0	0	0	0	0	0	0	50	0	0	0	0	0	0	0	0	0	0	0	0	0	0	0	0	0	0	0	0	0	0	0	0	0	0	0	0	0	0	0
516579b6114e2dbc1c67d4c7c5b704e2		0	0	0	0	0	0	0	0	0	0	0	0	0	0	0	0	0	0	0	0	0	0	0	0	0	0	0	0	0	0	0	0	0	0	0	0	0	0	0	0	0	0	0	0	0	0	0	0
b3032c0fbf915b68cfbfb5076c31f5a5		0	0	0	0	0	0	0	0	0	0	0	0	0	0	0	0	0	0	0	0	0	0	0	0	0	0	0	0	0	0	0	0	0	0	0	0	0	0	0	0	0	0	0	0	0	0	0	0
6226d39f86355a7798e40a506fd7c271		0	0	0	0	0	0	0	0	11	176	0	0	0	0	0	0	0	0	0	0	0	0	0	0	0	0	0	0	0	0	0	0	18	7	0	0	0	0	0	0	0	0	0	0	0	0	0	0
7da31401cf09510f55b7e14ff8f5f428		0	0	0	0	0	0	0	0	0	0	0	0	0	0	0	0	0	0	0	0	0	0	0	0	0	108	0	0	0	0	0	0	0	0	0	0	0	0	0	0	0	0	0	0	0	0	0	0
3ab6a731f76c00f264c7f3b4d2582f4d		0	0	1	0	0	0	0	0	0	0	0	0	0	0	0	0	0	0	0	0	0	0	0	0	0	0	0	0	0	0	0	0	0	0	0	0	0	0	0	0	0	0	0	0	0	32	0	43
ace1263d09d13a499fa35973b6530b25		0	0	0	0	0	0	0	0	0	0	0	0	0	0	0	0	0	0	0	0	0	0	0	0	0	0	0	0	0	0	0	0	0	0	0	0	0	0	0	0	0	0	0	0	0	0	0	0
cec78631d49f7201a762abdf7c874258		45	0	0	0	0	0	0	0	0	0	29	0	0	0	0	0	0	0	0	0	0	0	0	0	0	0	0	0	0	0	0	0	0	0	0	0	0	0	0	0	0	0	0	0	0	0	0	0
eaadd79c87d231238250f80f383ed9a5		0	0	0	0	0	0	0	0	0	0	0	0	0	0	0	0	0	0	0	0	0	0	0	0	0	0	0	0	0	0	0	0	0	0	0	38	0	0	0	0	0	0	0	0	0	0	0	0
7b471eb092a57598077be54ecb2190bb		0	0	0	0	0	0	0	0	0	0	0	0	0	0	0	32	0	12	0	0	0	0	0	0	0	0	0	0	0	0	0	0	0	0	0	0	0	0	0	0	0	0	0	0	0	0	0	0
bf7397da121c050194370856671bd872		0	0	0	0	0	0	0	0	0	0	0	0	0	0	0	0	0	0	0	0	0	0	0	0	0	0	0	0	0	0	0	0	0	0	0	0	0	0	0	0	0	0	0	0	0	0	0	0
923bfc6c3f3faf3f3cbe9b8687222d73		0	0	0	0	0	0	0	0	0	0	0	0	0	0	0	0	0	0	0	0	0	0	0	0	0	0	0	0	0	0	0	0	0	0	0	0	0	0	0	0	0	0	0	0	0	0	0	0
20cbb360f543a8acff706463fb86fc1d		0	0	0	0	1	0	0	0	0	0	0	0	0	0	0	0	0	0	0	0	0	0	0	0	0	0	0	0	0	0	0	0	0	0	0	0	0	0	0	0	0	0	0	0	0	0	0	0
e44ad0f2455241d789d22026ab994511		0	0	0	0	40	0	0	0	0	0	0	0	0	0	0	0	0	0	0	0	0	0	0	0	0	0	0	0	0	0	0	0	0	0	0	0	0	6	0	0	0	0	178	0	0	0	0	0
33c769fa94cf44de676f4a92c5ec8e62		0	0	0	0	0	0	0	0	0	0	0	0	0	0	0	0	0	0	0	586	0	0	0	0	0	0	0	0	0	0	0	0	0	0	0	0	0	0	0	0	0	0	0	0	0	0	0	0
289d69f19425dcb6cce59da787b45810		0	0	0	0	0	0	0	0	0	0	0	0	0	0	0	0	0	0	0	0	0	0	0	0	0	0	0	0	0	0	0	0	0	0	0	0	0	0	0	0	0	0	0	0	0	0	0	0
e7ee4886f998f2d30b404ad776c907f6		0	0	0	0	0	0	0	0	0	0	0	0	0	0	0	0	0	0	0	0	0	0	0	0	0	0	0	0	0	0	0	0	0	0	0	0	0	0	0	0	0	0	249	0	0	0	0	0
b3a1af0e030e4eb247b7533fc89acdbd		0	0	0	0	0	0	0	0	0	0	0	0	0	0	0	0	0	0	0	0	0	0	0	0	0	0	0	0	0	0	0	0	0	0	0	0	0	0	0	0	0	64	0	0	0	0	0	0
14737c6788f44e02ec16fb66a28811ff		0	0	0	0	0	0	0	0	0	0	97	0	0	0	0	0	0	0	0	0	0	0	0	0	0	0	0	0	0	0	10	0	0	0	0	0	0	0	0	0	0	0	0	0	0	0	0	0
3fbcf2f80af5f1f8c1e0c2caf0671c10		0	0	0	0	0	0	0	0	0	0	0	0	0	0	0	0	0	0	0	0	0	0	0	0	0	0	0	0	0	0	0	0	0	0	0	0	0	0	0	0	0	0	0	0	0	0	0	0
6bf4c0f62a769a86dc3ba615dc73e35d		0	0	0	0	0	0	0	0	0	0	0	0	0	0	0	0	303	0	0	0	0	0	0	0	0	0	0	0	0	0	0	0	0	0	0	0	0	0	0	0	0	0	0	0	0	0	0	0
ef89451714073a379255752caddd55e1		0	0	0	0	0	0	0	0	0	0	0	0	0	0	0	0	0	0	0	0	0	0	403	0	0	0	0	0	0	0	0	0	0	0	0	0	0	0	0	0	0	0	0	0	0	0	0	0
cc1323c674fd191cf67cb31acfba69b2		0	0	0	0	0	0	0	0	0	0	0	0	0	0	0	0	0	0	0	0	0	0	0	0	0	0	0	0	0	0	0	0	0	0	0	0	0	0	0	0	0	0	0	0	0	0	0	0
ad0e85e3e3f63b1eb69ead9fcc03f05d		0	0	0	0	0	0	0	0	0	0	0	0	0	0	0	0	0	0	0	0	0	0	0	0	0	0	0	0	0	0	0	0	0	0	0	0	0	0	0	0	0	0	0	0	0	0	0	0
fba3ab58e9abde996c5b0e77921cffda		0	0	0	0	0	0	0	0	0	0	0	0	0	0	0	0	0	0	0	0	0	0	0	0	0	0	0	0	0	0	0	0	0	0	0	0	0	0	0	0	0	0	0	0	0	0	0	0
9a8f432449c9ac301503c2f1cf29c9b2		0	0	0	0	0	0	0	0	0	0	0	0	0	0	0	0	0	0	0	0	0	0	0	0	0	0	0	0	0	0	0	0	0	0	0	0	0	0	0	0	0	0	0	0	0	0	0	0
ce66359ce9304c49ce0969188ec2a1b4		0	0	0	0	0	0	0	0	0	0	0	0	0	0	0	0	0	0	0	0	0	0	0	0	0	0	0	0	0	0	0	0	0	0	0	0	0	0	0	0	0	0	0	0	0	0	0	0
a9bf347f5db775530fa35566e08a2923		0	13	0	0	0	0	0	0	0	0	0	0	0	0	0	0	0	55	0	0	0	0	34	0	0	0	0	0	0	0	0	0	0	0	0	0	0	0	0	0	0	0	96	80	0	0	0	0
a13383602992b4ba3d7e65361bb40cec		0	0	0	0	0	0	0	0	0	0	0	0	0	0	0	0	0	0	0	0	0	0	0	0	0	0	0	0	0	0	0	0	0	0	0	0	0	0	0	0	0	0	0	0	0	0	0	0
b7ec7222f144affe12bba3e92ac82f72		0	0	0	0	0	0	0	0	0	0	0	0	0	0	0	0	0	0	0	0	0	0	0	0	0	0	0	0	0	0	0	0	0	0	0	0	0	0	0	0	0	0	0	0	0	0	0	0
29ca990153d7e4010b9be816e41f2caa		0	0	0	0	0	0	0	0	0	0	0	0	0	0	0	0	0	0	0	0	0	0	0	0	0	0	0	0	0	0	32	0	0	0	0	0	0	0	0	0	0	0	0	0	0	0	0	0
c3400b55982f1f0d9abccea3df84ae9c		0	0	0	0	42	0	0	0	0	0	0	0	0	0	0	0	0	0	0	0	0	0	0	0	0	0	0	0	0	0	0	107	0	0	0	0	0	0	0	0	0	0	0	0	0	0	0	9
6117d98a4fac05ee5337831511413c53		0	0	25	0	0	0	0	0	0	0	0	0	0	0	0	0	0	0	33	0	41	0	148	0	0	0	0	0	0	0	0	0	0	0	0	0	0	0	0	0	0	0	0	0	0	0	0	0
a137072e4281731c65b545d4a4619d6f		0	0	0	116	0	0	0	0	0	0	0	0	0	0	0	0	0	0	0	0	0	0	0	0	0	0	0	0	0	0	0	0	0	0	0	0	0	0	0	0	0	0	0	0	0	0	0	0
116b3b76debeb0cde625933e027eb665		0	0	0	0	0	0	0	0	0	0	0	0	0	0	0	0	0	0	0	0	0	0	0	0	0	0	0	0	0	0	0	0	0	0	0	0	0	0	0	0	0	0	0	0	0	0	0	0
fa0652b8bbd7766e3f00ab9e14a95f0d		0	0	0	0	0	0	0	0	0	0	0	48	0	0	0	0	0	0	0	0	0	0	0	33	0	0	0	0	0	0	0	0	0	0	0	0	0	0	0	0	0	0	0	0	0	0	0	0
dcd231133beaef38d62f95ac96a1f69f		0	0	0	0	0	0	0	0	0	0	0	0	0	0	0	84	0	0	0	0	0	0	0	0	0	0	0	0	0	0	0	0	0	0	0	0	0	0	0	0	0	0	0	0	0	0	0	0
f988e11dfc562d67d8781a25f4db6e6e		38	0	0	0	0	0	0	0	0	0	0	0	2	0	0	0	0	0	2	0	0	0	0	0	0	0	0	0	2	0	0	0	0	14	0	0	0	0	0	0	0	0	0	0	0	0	0	0
b2de98708c39ae08a7238af50639cf20		0	0	0	0	0	0	37	0	0	0	0	0	0	0	0	0	0	0	0	0	0	0	0	0	0	0	0	0	0	0	0	0	0	0	0	0	0	0	67	0	0	0	0	0	0	0	0	0
5649abcb43f1aba3e6e590dc354dc3e4		0	0	0	0	0	0	0	0	0	0	0	0	0	0	0	0	0	0	0	0	0	0	0	0	0	0	0	0	0	0	0	0	0	0	0	0	0	0	0	0	0	0	0	0	0	0	0	0
0121d3b5bd4bcd2dafde7a00f91a6ef2		0	0	0	0	0	0	0	0	0	0	0	0	0	0	0	0	0	0	0	0	0	0	0	0	0	0	0	0	0	0	0	0	0	0	0	0	0	0	0	0	0	0	0	0	0	0	0	0
56e6bed2b01316ec7cb4be229235b76c		0	0	0	0	0	0	0	0	0	0	0	0	0	0	0	0	0	0	0	0	0	0	0	0	0	0	0	0	0	0	0	0	0	0	0	0	0	0	0	0	0	0	0	0	0	0	0	0
069fa3a7457f860235902a0ce577f4fc		0	0	0	0	0	0	0	0	0	0	0	0	0	0	0	0	0	0	0	0	0	0	0	0	0	0	0	0	0	0	0	0	0	0	0	0	0	0	0	0	0	0	0	0	0	0	0	0
c166198c6c857e365c782d4db6610648		0	0	0	0	0	0	0	0	0	0	0	0	0	0	0	0	0	0	0	0	0	0	0	0	0	0	0	0	0	0	0	0	0	0	0	0	0	0	0	0	0	0	0	0	0	0	0	0
d5125e9417af358d91d5b0abf5cbf9b8		0	0	0	0	0	0	0	0	0	0	0	0	0	0	0	0	0	0	0	0	0	0	0	0	0	0	0	0	0	0	0	0	0	0	0	0	0	0	0	0	0	0	0	0	0	0	0	0
d9b060d0ec524bd4713b9b7780438c91		0	0	0	0	0	0	0	0	0	0	0	0	0	0	0	0	0	0	0	0	0	0	0	0	0	0	0	0	0	242	0	0	0	0	0	0	0	0	0	0	0	0	0	0	0	0	0	0
7a916ccb5f5debdcbb20890671ef76ce		0	0	0	0	0	0	0	0	0	0	0	0	0	0	0	0	0	0	0	0	0	0	0	0	0	0	0	0	0	0	0	0	0	0	0	0	0	0	0	0	0	0	0	0	0	0	0	0
b487799510a8429e9c3536134a64aa9d		0	0	0	0	0	0	0	0	0	0	0	0	0	0	0	0	0	0	0	0	0	0	0	0	0	0	0	0	0	0	0	0	0	0	0	0	0	0	0	0	0	0	147	0	77	0	0	0
45409bf39dc36ad9d676abf20b9fa0a2		0	0	0	0	0	0	0	0	0	0	0	0	0	0	0	0	0	0	0	0	0	0	0	0	0	0	0	0	0	0	0	0	0	0	0	0	0	0	0	0	0	0	0	0	0	0	0	0
0f9e6ab13c8ed0dfa244fcfd8ba8ae8c		0	0	0	0	0	0	0	0	0	0	0	0	0	0	0	0	0	0	0	0	0	24	0	0	0	0	0	0	0	0	0	0	0	0	0	0	0	0	0	0	0	0	0	0	0	0	0	0
f1f52431c0081674e58bc805252c1297		0	0	0	0	209	0	0	0	0	0	0	0	0	0	0	0	0	0	0	0	0	0	0	0	0	0	0	0	0	0	0	0	0	102	0	0	0	0	0	0	0	0	0	0	0	0	0	0
d35f2a2c59d2dea9b9e2b7bebbc32cb3		0	0	0	0	0	0	0	0	0	0	0	0	0	0	0	0	0	0	0	0	0	0	0	0	0	0	0	0	0	0	0	0	0	0	0	0	0	0	0	0	0	0	0	570	0	0	0	0
e98fe1cd8e1750335f29565aa0f20d4e		0	0	0	0	0	0	0	0	0	0	0	0	0	0	0	0	0	0	0	0	0	0	0	0	0	0	0	0	0	0	0	0	0	0	0	0	0	0	0	0	0	0	0	0	0	0	0	0
8f8c185febd63da9d96746b0343f0f38		0	0	0	0	0	0	0	0	0	0	0	0	0	0	0	0	0	0	0	0	0	0	0	0	0	0	0	0	0	0	0	0	0	0	0	0	0	0	0	0	0	0	0	0	0	0	0	0
db5554e7cd040495ddb769a04da3fbec		0	0	0	0	0	0	0	0	0	0	0	0	0	0	0	0	0	0	0	0	0	0	0	0	0	0	0	0	0	0	0	0	0	0	0	0	0	0	0	0	0	0	0	0	0	0	0	0
20434ba3e543332652e51cbc283f4b12		0	0	0	0	0	0	0	0	0	0	0	0	0	0	0	0	0	0	0	0	0	0	0	0	0	0	0	0	0	0	0	0	0	0	0	0	0	0	0	0	0	0	0	0	0	0	0	0
28cb95b281017352bfa806cab47ffaa3		0	0	0	0	0	0	0	0	0	0	0	0	0	0	0	0	0	0	0	0	0	0	0	0	0	0	0	0	0	0	0	0	0	0	0	0	0	0	0	0	0	0	225	0	0	0	0	0
080e5007ae9ab26b9fc50d6944f307d6		0	0	0	0	0	0	0	0	0	0	0	0	0	23	0	0	0	0	0	0	46	0	86	0	0	0	0	0	0	18	0	0	0	0	0	0	0	0	0	0	0	0	0	0	0	0	0	0
56a5a68872fdb7259fae5dcda61a1e76		0	0	0	0	0	0	0	0	0	0	117	0	29	0	0	0	0	0	0	0	39	0	0	0	0	0	0	0	0	0	0	0	0	0	0	0	0	0	0	0	0	0	0	55	0	0	0	0
3946db4d99131e2a0fa9f4e27941fb03		0	0	0	0	0	0	0	0	0	0	0	0	0	0	0	0	0	0	0	0	0	0	0	0	0	0	0	0	0	0	0	0	0	0	0	0	0	0	0	0	0	0	0	0	0	0	0	0
81ef6c54ff33260302257444940e8f8b		0	0	0	0	0	0	0	0	0	0	0	0	0	0	0	0	75	0	0	0	0	0	0	0	0	0	0	0	0	0	0	0	0	0	0	0	0	0	0	0	0	0	0	0	0	0	0	0
6111e078e305f7fcdfbf03d0715441ea		0	0	0	0	0	0	0	0	0	0	0	0	0	0	0	0	0	0	0	0	0	0	0	0	0	0	0	0	0	208	0	0	0	0	0	0	0	0	0	0	0	0	0	0	0	90	0	0
c210bf8252b500b2354b6418cc3e7623		0	0	0	0	0	0	0	0	0	0	0	481	0	0	0	0	0	0	0	0	0	0	0	0	0	0	0	0	0	0	0	0	0	0	0	0	0	0	0	0	0	0	0	0	0	0	0	0
1a99a374238130eb2057279d6e14fab5		0	0	0	0	0	0	0	0	0	0	0	0	0	0	0	0	0	0	0	0	0	0	0	0	0	0	0	0	0	0	0	0	425	0	0	0	0	0	0	0	0	0	0	0	0	0	0	0
d3586f09c0cb2e0ba19a7af4aed86340		0	0	0	0	0	0	0	0	0	0	0	0	0	0	0	0	0	0	0	0	0	0	0	0	0	0	0	0	0	0	0	0	0	0	0	0	0	0	0	0	0	0	0	0	0	0	0	0
ada6f536a56b271126b21024ac4abba6		0	0	0	0	0	0	0	0	0	0	0	0	0	0	0	0	0	0	0	0	0	0	0	0	0	0	0	0	0	0	0	0	0	0	0	0	0	0	0	0	0	0	52	19	0	0	0	0
27f6d0d73a45a62edd84b12be18dc36a		0	0	0	0	0	116	0	0	0	0	0	0	0	7	0	0	0	0	14	0	0	0	0	0	0	0	0	0	0	0	0	0	0	0	0	0	0	0	0	0	0	0	0	0	0	0	0	0
bd17fc0e8e5306542878a1f5f04aaf32		0	0	0	0	0	0	0	0	0	0	0	0	0	0	0	0	0	0	0	0	0	0	0	0	0	0	0	0	0	0	0	0	0	0	0	0	0	0	0	0	0	0	0	0	0	0	0	0
f8d1a8f4db4f5eb080345036c7a44eaf		0	0	0	0	0	0	0	0	0	0	0	0	0	0	0	0	0	0	0	0	0	0	0	0	0	0	0	0	0	0	0	0	0	0	0	0	0	0	0	0	0	0	0	0	0	0	0	0
89f50a012dd7c31705c2ac9c0c3c5e47		0	0	0	0	0	0	0	0	0	0	0	0	0	0	0	0	0	0	0	0	0	0	0	0	0	0	0	0	0	0	0	0	0	0	0	0	0	0	0	0	0	0	0	0	0	0	0	0
7f6020872cb87a25e5fcd164cd0cb5ab		0	0	0	0	0	0	0	0	0	0	0	0	0	0	0	0	0	0	0	0	0	0	0	0	0	0	0	0	0	0	0	0	0	0	0	0	0	0	0	0	0	0	0	0	0	0	0	0
aa81fe732a33b8c377c88a238d16ae18		0	0	0	0	0	0	0	0	0	0	81	0	78	0	0	0	0	0	0	0	0	0	0	0	0	0	0	0	0	0	0	0	0	0	0	0	0	0	0	0	0	0	0	32	0	0	0	0
e8e6282bc1594dd2559dcf8b5a8ed387		0	0	0	0	0	0	0	0	0	0	0	153	0	0	0	0	0	0	288	0	0	0	0	0	0	0	0	0	0	0	0	0	0	0	0	0	0	0	0	0	0	0	0	0	0	0	0	0
70c7e26ec14c53f2fff5c4347ac3126f		0	0	0	0	0	0	0	0	0	0	0	0	0	0	0	0	0	0	0	0	0	0	0	0	0	0	0	0	0	0	0	0	0	0	0	0	0	0	0	0	0	0	0	0	0	0	0	0
00e2d22163c7c20e7d0499ea77a3087f		0	0	0	0	0	0	0	0	0	0	0	0	0	0	0	0	0	0	0	0	0	0	0	0	0	0	0	0	0	0	0	0	0	0	0	0	0	0	0	0	0	0	0	0	0	0	0	0
216da01045ecc081a767b90bc0cfe2a6		0	0	0	0	0	0	0	0	0	0	0	0	0	0	0	0	0	0	0	0	0	0	0	0	0	0	0	0	0	0	0	0	0	0	0	0	0	0	0	0	0	0	0	0	0	0	0	0
e25cdfb4d6fa1a05967fdcaed410373a		0	0	0	0	0	20	0	0	0	0	0	0	0	0	0	0	0	0	0	0	0	0	0	0	0	0	0	0	0	0	0	0	0	0	0	0	0	0	0	0	0	0	0	0	0	0	0	0
86ab82a2a00bdb78438f2d0ba69d0575		0	0	0	0	0	0	0	0	0	0	0	0	0	0	0	0	0	0	0	0	0	0	128	0	0	0	0	0	0	0	0	0	0	0	0	0	0	0	0	0	0	0	0	0	0	0	0	0
0b45b346e023c5a17f15ee85208a95f5		0	0	0	0	0	0	0	0	0	0	0	0	0	0	0	0	0	0	0	0	0	0	0	0	0	0	0	0	0	0	0	0	0	0	0	0	0	0	0	0	0	0	0	0	0	0	0	0
cc7a4c8af9e5696107e87598d3d781e1		0	0	0	0	0	0	0	0	0	0	0	0	0	0	0	0	0	0	0	0	0	0	0	0	0	0	0	0	0	0	0	0	0	0	0	0	0	0	0	0	0	0	0	0	0	0	0	0
f39ec430b68aa1ff80965a667b52607b		0	0	0	0	0	0	0	0	0	0	0	0	0	0	0	0	0	0	0	0	0	0	0	552	0	0	0	0	0	0	0	0	0	0	0	0	0	0	0	0	0	0	0	0	0	0	0	0
d080ec068f8120de6ada017cbc3127ac		0	0	0	0	301	0	0	0	0	0	0	0	0	0	0	0	0	145	0	0	0	0	0	0	0	0	0	0	0	0	0	0	0	0	0	0	0	0	0	0	0	0	0	0	0	0	0	0
4d6fbf771aaaa1ee4bc5cb5a18733294		0	0	0	0	0	0	0	0	0	0	0	0	0	0	0	0	0	0	0	0	0	0	0	0	0	0	0	0	0	0	0	0	0	0	0	0	0	0	0	0	0	0	0	72	0	0	0	0
78df84eadbf75fba49c0f5ec4617055f		0	0	0	0	0	0	0	0	0	0	0	0	0	0	0	0	0	0	0	0	0	0	0	0	0	0	0	0	0	0	0	0	0	0	0	0	0	0	0	0	0	0	0	0	0	0	0	0
[truncated: 10,429 more rows]
[truncated: 224 more columns]

## Sheet: Table S6
Supplementary Table 6. Taxonomy table in the cross-sectional study.			SampleID	JPA206m0	JPA208m0	JPA210m0	JPA211m0	JPA215m0	JPA220m0	JPA226m0	JPA230m0	JPA235m0	JPA237m0	JPA240m0	JPA244m0	JPA250m0	JPA252m0	JPA260m0	JPA262m0	JPA272m0	JPA289m0	JPA292m0	JPA296m0	JPA303m0	JPA315m0	JPA316m0	ASC1	ASC10	ASC12	ASC13	ASC14	ASC18	ASC2	ASC3	ASC5	ASC6	ASC8	N92	N14	N149	N27	N31	TY001	TY003	N494_SVR24	N500_SVR24	N511_SVR24	SVR9_SVR24	CH10
			group	Healthy	Healthy	Healthy	Healthy	Healthy	Healthy	Healthy	Healthy	Healthy	Healthy	Healthy	Healthy	Healthy	Healthy	Healthy	Healthy	Healthy	Healthy	Healthy	Healthy	Healthy	Healthy	Healthy	CH	CH	CH	CH	CH	CH	CH	CH	CH	CH	CH	CH	CH	CH	CH	CH	CH	CH	CH-SVR	CH-SVR	CH-SVR	CH-SVR	CH
Taxonomic Rank	Taonomic Code	Taxonomy	Treatment	no	no	no	no	no	no	no	no	no	no	no	no	no	no	no	no	no	no	no	no	no	no	no	no	no	no	no	no	no	no	no	no	no	no	no	no	no	no	no	no	no	SVR	SVR	SVR	SVR	no
Phylum	p1	d__Bacteria;p__Bacteroidota		0.435404	0.534682	0.586194	0.768766	0.490584	0.328372	0.220143	0.557987	0.493573	0.535075	0.426503	0.336545	0.255204	0.55975	0.570893	0.325647	0.435318	0.525009	0.368033	0.356523	0.37869	0.411188	0.434559	0.460479	0.547602	0.187578	0.131004	0.28543	0.507704	0.572075	0.486988	0.456951	0.632357	0.255557	0.435641	0.110609	0.830603	0.555841	0.504024	0.69834	0.33673	0.458273	0.467583	0.23864	0.34789	0.510356
Phylum	p2	d__Bacteria;p__Actinobacteriota		0.0154946	0.028133	0.00473651	0.0586887	0.0881386	0.00168489	0.0427393	0.0197787	0.0066321	0.00542144	0.0192441	0.062109	0.0139901	0.0359266	0.00581871	0.0150305	0.048491	0.0381192	0.0939369	0.0268996	0.019759	0.0322318	0.000357603	0.00249262	0.182229	0.19763	0.00609462	0.0550255	0.083089	0.00384667	0.0144422	0.185175	0.00591309	0.00343407	0.0476821	0.269156	0.0168984	0.000734754	0.0640989	0.0403935	0.221656	0.0981308	0.0649692	0.101285	0.165033	0.0118355
Phylum	p3	d__Bacteria;p__Firmicutes		0.537256	0.424837	0.312651	0.158395	0.393258	0.646595	0.718657	0.417608	0.485735	0.434967	0.541489	0.592257	0.673186	0.398691	0.406719	0.64718	0.510394	0.421955	0.529382	0.597142	0.593989	0.529817	0.533734	0.244605	0.253509	0.567014	0.685614	0.651174	0.384567	0.359698	0.477709	0.314681	0.36173	0.536838	0.515834	0.614937	0.131673	0.441954	0.412475	0.252477	0.355895	0.396126	0.463782	0.654077	0.481327	0.463218
Phylum	p4	d__Bacteria;p__Proteobacteria		0.0111573	0.00803431	0.092506	0.00683234	0.0237969	0.00597733	0.0180418	0.00393261	0.00798264	0.0227569	0.0112958	0.00908967	0.0550782	0.00373886	0.0149104	0.0108773	0.00579763	0.0135731	0.00680348	0.0111489	0.00538301	0.0250465	0.0256759	0.287701	0.0155621	0.0325763	0.174813	0.00772698	0.0230803	0.0348225	0.0198842	0.0370637	0	0.203921	0.000842866	0.00361804	0.0208258	0	0.0183242	0.00879029	0.0829694	0.0115793	0.00300394	0.00483993	0.00565276	0.0145903
Phylum	p5	d__Bacteria;p__Fusobacteriota		4.48685e-05	0.000800847	0.0019152	0.00602172	0.000547664	0	0.000125581	0	0.00470276	6.59141e-05	0	0	0	0.000455373	0	0	0	0.000572889	0	0	0	0	0.00336146	0.00150869	0	0	0	0.000643915	0.00155948	0.025577	0	0.00180271	0	0	0	0	0	0	0.000431158	0	0.000970403	0.0357569	0	0	0	0
Phylum	p6	d__Bacteria;p__Cyanobacteria		0	0	0	0	0	0.0125163	0	0	0	0	0	0	0	0	0	0	0	0	0	0	0	0	0	0	0	0	0	0	0	0	0	0	0	0	0	0	0	0	0	0	0	0	0	0	0	0
Phylum	p7	d__Bacteria;p__Desulfobacterota		0.000598247	0.00351339	0.00199757	0.00129699	0.00367465	0.00477384	0.000293022	0.000693989	0.00137465	0.00171377	0.000610138	0	0.00199559	0.00143802	0.00165924	0.00122617	0	0.00026441	0.00166752	0.00823076	0.00175161	0.00171631	0.0023125	0.00249262	0.0010985	0.00620501	0.00181028	0	0	0.00398164	0.000976767	0.00432651	0	0	0	0	0	0.00146951	0.000646738	0	0.00177907	5.14636e-05	0.000619296	0.00115798	0	0
Phylum	p8	d__Bacteria;p__Verrucomicrobiota		0	0	0	0	0	8.02327e-05	0	0	0	0	0	0	0.000546161	0	0	0	0	0	0.000177869	5.61188e-05	0.0003845	0	0	0.000721548	0	0.000310251	0.00066377	0	0	0	0	0	0	0	0	0	0	0	0	0	0	0	4.27101e-05	0	0	0
Phylum	p9	d__Bacteria;p__Campylobacterota		4.48685e-05	0	0	0	0	0	0	0	0	0	0	0	0	0	0	3.95538e-05	0	0	0	0	0	0	0	0	0	0	0	0	0	0	0	0	0	0.00024975	0	0	0	0	0	0	0	8.23418e-05	0	0	6.66457e-05	0
Phylum	p10	d__Bacteria;p__Spirochaetota		0	0	0	0	0	0	0	0	0	0	0.000857492	0	0	0	0	0	0	0.000506787	0	0	0	0	0	0	0	0	0	0	0	0	0	0	0	0	0	0.000323039	0	0	0	0	0	0	0	0	0	0
Phylum	p11	d__Bacteria;p__Synergistota		0	0	0	0	0	0	0	0	0	0	0	0	0	0	0	0	0	0	0	0	0	0	0	0	0	0.00868702	0	0	0	0	0	0	0	0	0	0.00135676	0	0	0	0	0	0	0	0	0	0
Phylum	p12	d__Bacteria;p__Patescibacteria		0	0	0	0	0	0	0	0	0	0	0	0	0	0	0	0	0	0	0	0	0	0	0	0	0	0	0	0	0	0	0	0	0	0	0	0	0	0	0	0	0	0	0	0	0	0
Phylum	p13	d__Bacteria;__		0	0	0	0	0	0	0	0	0	0	0	0	0	0	0	0	0	0	0	0	4.27223e-05	0	0	0	0	0	0	0	0	0	0	0	0	0	0	0	0	0	0	0	0	0	0	0	3.02935e-05	0
Class	c1	d__Bacteria;p__Bacteroidota;c__Bacteroidia		0.435404	0.534682	0.586194	0.768766	0.490584	0.328372	0.220143	0.557987	0.493573	0.535075	0.426503	0.336545	0.255204	0.55975	0.570893	0.325647	0.435318	0.525009	0.368033	0.356523	0.37869	0.411188	0.434559	0.460479	0.547602	0.187578	0.131004	0.28543	0.507704	0.572075	0.486988	0.456951	0.632357	0.255557	0.435641	0.110609	0.830603	0.555841	0.504024	0.69834	0.33673	0.458273	0.467583	0.23864	0.34789	0.510356
Class	c2	d__Bacteria;p__Actinobacteriota;c__Actinobacteria		0.0131465	0.0195562	0.0044276	0.0550061	0.0782984	0.000862501	0.038051	0.015075	0.00405161	0.00362528	0.00847597	0.0551274	0.00985191	0.0306538	0.00581871	0.0109366	0.0422163	0.0297902	0.0893568	0.0148528	0.0178793	0.0262974	0	0.000590357	0.140181	0.109643	0.00609462	0.0478839	0.0819038	0.00215954	0.00858159	0.170032	0	0.002997	0.0167369	0.223478	0.0145212	0	0.0441937	0.0394168	0.200873	0.0980382	0.060506	0.0668992	0.162894	0.00683604
Class	c3	d__Bacteria;p__Firmicutes;c__Bacilli		0.0346834	0.0128394	0.0194403	0.0111634	0.0147163	0.0401364	0.116623	0.029321	0.0438201	0.0192305	0.0521586	0.0693853	0.0864405	0.0112885	0.0495954	0.0474053	0.0423814	0.005156	0.0327278	0.0645179	0.0565643	0.00895974	0.0768607	0.0141686	0.0592579	0.124286	0.225078	0.452965	0.0602582	0.0327305	0.0377451	0.00656187	0.00336909	0.0563187	0.0128838	0.113322	0.0228412	0.0191771	0.0237137	0.0959955	0.084425	0.093355	0.0272704	0.0153727	0.151631	0.192939
Class	c4	d__Bacteria;p__Firmicutes;c__Clostridia		0.502214	0.386628	0.292304	0.0912754	0.300844	0.550496	0.592574	0.319004	0.246063	0.402851	0.479206	0.459425	0.502699	0.305484	0.349327	0.550293	0.436987	0.398004	0.494119	0.495286	0.502072	0.513527	0.450579	0.216858	0.143598	0.442417	0.456855	0.193175	0.319568	0.309151	0.430126	0.298673	0.348666	0.471216	0.49693	0.499935	0.103509	0.422777	0.236922	0.154737	0.237749	0.300208	0.436042	0.630758	0.325831	0.228446
Class	c5	d__Bacteria;p__Firmicutes;c__Negativicutes		0.000358948	0.0253688	0.000906114	0.0559557	0.0776977	0.0024471	0.00946042	0.0692833	0.195852	0.0128862	0.010125	0.0634464	0.0840458	0.0819193	0.00779616	0.0494818	0.0310247	0.0187952	0.00253463	0.0373377	0.0352245	0.0073307	0.00629381	0.0135782	0.050653	0	0.00368091	0.00503424	0.00474081	0.0178162	0.00983744	0.00944621	0.00969472	0.0093032	0.00602047	0.0016798	0.00532272	0	0.15184	0.0017441	0.0337215	0.00256289	0.000469811	0.00794636	0.00386545	0.0418325
Class	c6	d__Bacteria;p__Actinobacteriota;c__Coriobacteriia		0.00234812	0.00857682	0.000308903	0.00368252	0.00984029	0.000822385	0.00468835	0.00470371	0.00258049	0.00179616	0.0107681	0.00698159	0.00413822	0.00527274	0	0.00409382	0.00627465	0.00832893	0.00458012	0.0120468	0.00187978	0.00593437	0.000357603	0.00190226	0.0420481	0.0879871	0	0.0071416	0.0011852	0.00168714	0.0058606	0.0151428	0.00591309	0.000437063	0.0309452	0.0456777	0.00237714	0.000734754	0.0199051	0.000976699	0.0207828	9.26345e-05	0.00446321	0.0343857	0.00213872	0.00499949
Class	c7	d__Bacteria;p__Proteobacteria;c__Gammaproteobacteria		0.0111573	0.00803431	0.092506	0.00683234	0.0237969	0.00583693	0.0180418	0.00393261	0.00798264	0.0227569	0.00290228	0.00908967	0.00964184	0.00373886	0.0149104	0.0108773	0.00579763	0.0135731	0.00675901	0.0110554	0.00538301	0.0110833	0.0256759	0.287701	0.0155621	0.0325763	0.174813	0.00772698	0.0230803	0.0348225	0.0198842	0.0370637	0	0.203921	0.000842866	0.00361804	0.0208258	0	0.0183242	0.00879029	0.0829694	0.0115793	0.00300394	0.00483993	0.00565276	0.0145903
Class	c8	d__Bacteria;p__Fusobacteriota;c__Fusobacteriia		4.48685e-05	0.000800847	0.0019152	0.00602172	0.000547664	0	0.000125581	0	0.00470276	6.59141e-05	0	0	0	0.000455373	0	0	0	0.000572889	0	0	0	0	0.00336146	0.00150869	0	0	0	0.000643915	0.00155948	0.025577	0	0.00180271	0	0	0	0	0	0	0.000431158	0	0.000970403	0.0357569	0	0	0	0
Class	c9	d__Bacteria;p__Cyanobacteria;c__Vampirivibrionia		0	0	0	0	0	0.0125163	0	0	0	0	0	0	0	0	0	0	0	0	0	0	0	0	0	0	0	0	0	0	0	0	0	0	0	0	0	0	0	0	0	0	0	0	0	0	0	0
Class	c10	d__Bacteria;p__Proteobacteria;c__Alphaproteobacteria		0	0	0	0	0	0.000140407	0	0	0	0	0.00839352	0	0.0454364	0	0	0	0	0	4.44672e-05	9.35314e-05	0	0.0139632	0	0	0	0	0	0	0	0	0	0	0	0	0	0	0	0	0	0	0	0	0	0	0	0
Class	c11	d__Bacteria;p__Firmicutes;__		0	0	0	0	0	0.0531742	0	0	0	0	0	0	0	0	0	0	0	0	0	0	0	0	0	0	0	0	0	0	0	0	0	0	0	0	0	0	0	0	0	0	0	0	0	0	0	0
Class	c12	d__Bacteria;p__Desulfobacterota;c__Desulfovibrionia		0.000598247	0.00351339	0.00199757	0.00129699	0.00367465	0.00477384	0.000293022	0.000693989	0.00137465	0.00171377	0.000610138	0	0.00199559	0.00143802	0.00165924	0.00122617	0	0.00026441	0.00166752	0.00823076	0.00175161	0.00171631	0.0023125	0.00249262	0.0010985	0.00620501	0.00181028	0	0	0.00398164	0.000976767	0.00432651	0	0	0	0	0	0.00146951	0.000646738	0	0.00177907	5.14636e-05	0.000619296	0.00115798	0	0
Class	c13	d__Bacteria;p__Verrucomicrobiota;c__Verrucomicrobiae		0	0	0	0	0	8.02327e-05	0	0	0	0	0	0	0.000546161	0	0	0	0	0	0.000177869	0	0.0003845	0	0	0.000721548	0	0.000310251	0.00066377	0	0	0	0	0	0	0	0	0	0	0	0	0	0	0	4.27101e-05	0	0	0
Class	c14	d__Bacteria;p__Campylobacterota;c__Campylobacteria		4.48685e-05	0	0	0	0	0	0	0	0	0	0	0	0	0	0	3.95538e-05	0	0	0	0	0	0	0	0	0	0	0	0	0	0	0	0	0	0.00024975	0	0	0	0	0	0	0	8.23418e-05	0	0	6.66457e-05	0
Class	c15	d__Bacteria;p__Spirochaetota;c__Brachyspirae		0	0	0	0	0	0	0	0	0	0	0.000857492	0	0	0	0	0	0	0.000506787	0	0	0	0	0	0	0	0	0	0	0	0	0	0	0	0	0	0	0	0	0	0	0	0	0	0	0	0
Class	c16	d__Bacteria;p__Synergistota;c__Synergistia		0	0	0	0	0	0	0	0	0	0	0	0	0	0	0	0	0	0	0	0	0	0	0	0	0	0.00868702	0	0	0	0	0	0	0	0	0	0.00135676	0	0	0	0	0	0	0	0	0	0
Class	c17	d__Bacteria;p__Firmicutes;c__Incertae_Sedis		0	0	0	0	0	0.000340989	0	0	0	0	0	0	0	0	0	0	0	0	0	0	0.000128167	0	0	0	0	0.000310251	0	0	0	0	0	0	0	0	0	0	0	0	0	0	0	0	0	0	0	0
Class	c18	d__Bacteria;p__Firmicutes;c__uncultured		0	0	0	0	0	0	0	0	0	0	0	0	0	0	0	0	0	0	0	0	0	0	0	0	0	0	0	0	0	0	0	0	0	0	0	0	0	0	0	0	0	0	0	0	0	0
Class	c19	d__Bacteria;p__Verrucomicrobiota;c__Lentisphaeria		0	0	0	0	0	0	0	0	0	0	0	0	0	0	0	0	0	0	0	5.61188e-05	0	0	0	0	0	0	0	0	0	0	0	0	0	0	0	0	0	0	0	0	0	0	0	0	0	0
Class	c20	d__Bacteria;p__Patescibacteria;c__Saccharimonadia		0	0	0	0	0	0	0	0	0	0	0	0	0	0	0	0	0	0	0	0	0	0	0	0	0	0	0	0	0	0	0	0	0	0	0	0	0	0	0	0	0	0	0	0	0	0
Class	c21	d__Bacteria;p__Spirochaetota;c__Spirochaetia		0	0	0	0	0	0	0	0	0	0	0	0	0	0	0	0	0	0	0	0	0	0	0	0	0	0	0	0	0	0	0	0	0	0	0	0.000323039	0	0	0	0	0	0	0	0	0	0
Class	c22	d__Bacteria;__;__		0	0	0	0	0	0	0	0	0	0	0	0	0	0	0	0	0	0	0	0	4.27223e-05	0	0	0	0	0	0	0	0	0	0	0	0	0	0	0	0	0	0	0	0	0	0	0	3.02935e-05	0
Class	c23	d__Bacteria;p__Cyanobacteria;c__Cyanobacteriia		0	0	0	0	0	0	0	0	0	0	0	0	0	0	0	0	0	0	0	0	0	0	0	0	0	0	0	0	0	0	0	0	0	0	0	0	0	0	0	0	0	0	0	0	0	0
Order	o1	d__Bacteria;p__Bacteroidota;c__Bacteroidia;o__Bacteroidales		0.435404	0.534682	0.586194	0.768766	0.490584	0.328372	0.220143	0.557987	0.493573	0.535075	0.426503	0.336545	0.255204	0.55975	0.570893	0.325647	0.435318	0.525009	0.368033	0.356523	0.378562	0.411188	0.434559	0.460479	0.547602	0.186895	0.131004	0.28543	0.507704	0.572075	0.486988	0.456951	0.632357	0.255557	0.435641	0.110609	0.830603	0.555841	0.504024	0.69834	0.33673	0.458273	0.467583	0.23864	0.34789	0.510356
Order	o2	d__Bacteria;p__Actinobacteriota;c__Actinobacteria;o__Bifidobacteriales		0.012982	0.0194787	0.00420107	0.0550061	0.0779274	0.000742152	0.038051	0.0149208	0.00289401	0.00362528	0.00847597	0.0551274	0.00985191	0.0302224	0.00581871	0.0107784	0.0422163	0.0294818	0.0891122	0.014647	0.0178365	0.0261811	0	0	0.140059	0.109332	0.00591359	0.0478839	0.0819038	0.000877311	0.00858159	0.170032	0	0.000999001	0.0167369	0.223091	0.0139011	0	0.0441937	0.0391377	0.200873	0.0977397	0.0604917	0.0667189	0.162246	0.00683604
Order	o3	d__Bacteria;p__Firmicutes;c__Bacilli;o__Lactobacillales		0.00637133	0.0105402	0.000885521	0.00171388	0.00900996	0	0.0862322	0.0259475	0.0331364	0.0002307	0.0102404	0.0210808	0.000357105	0.000359505	0.00840986	0.0361324	0.000201816	0.000859334	0.00231229	0.00235699	0.00553253	0.00450896	0.0642493	0.0069531	0.0536434	0.0472202	0.213794	0.445355	0.0379889	0.00411661	0.0174423	0.000648976	0.00158141	0	0	0.00936814	0.0224278	0.00242469	0.0159529	0.0376727	0.0813521	0.0224896	0.00399339	0.00794636	0.131686	0.0798898
Order	o4	d__Bacteria;p__Firmicutes;c__Clostridia;o__Lachnospirales		0.36022	0.36405	0.227188	0.046622	0.212582	0.163013	0.310687	0.258434	0.196286	0.360798	0.28843	0.273642	0.405672	0.180807	0.321666	0.354303	0.260838	0.293187	0.264402	0.221838	0.147563	0.339714	0.347184	0.114726	0.103869	0.140544	0.341057	0.168589	0.257688	0.155689	0.212307	0.229089	0.244362	0.158841	0.348465	0.274842	0.0117823	0.396106	0.234047	0.119994	0.177422	0.282504	0.388705	0.54072	0.210746	0.123253
Order	o5	d__Bacteria;p__Firmicutes;c__Negativicutes;o__Veillonellales-Selenomonadales		0.000209386	0.00116252	0.000741366	0.0559557	0.0689527	0.0024471	0.00828833	0.0586614	0.194091	0	0.00921803	0.0634464	0.0840458	0.0738424	0.00779616	0.0453287	0.0309146	0.00412039	0.000333504	0.00482622	0	0.00561438	0.00629381	0.00701869	0.0488222	0	0.00289645	0	0	0.00148468	0	0.00944621	0	0	0	0	0	0	0.15184	0.0017441	0.00913796	0.00256289	0.000469811	6.934e-05	0.00386545	0.0366289
Order	o6	d__Bacteria;p__Actinobacteriota;c__Coriobacteriia;o__Coriobacteriales		0.00234812	0.00857682	0.000308903	0.00368252	0.00984029	0.000822385	0.00468835	0.00470371	0.00258049	0.00179616	0.0107681	0.00698159	0.00413822	0.00527274	0	0.00409382	0.00627465	0.00832893	0.00458012	0.0120468	0.00187978	0.00593437	0.000357603	0.00190226	0.0420481	0.0879871	0	0.0071416	0.0011852	0.00168714	0.0058606	0.0151428	0.00591309	0.000437063	0.0309452	0.0456777	0.00237714	0.000734754	0.0199051	0.000976699	0.0207828	9.26345e-05	0.00446321	0.0343857	0.00213872	0.00499949
Order	o7	d__Bacteria;p__Firmicutes;c__Bacilli;o__Erysipelotrichales		0.0234214	0.00229921	0.0185547	0.00324247	0.00570631	0.00491425	0.0303906	0.00337356	0.010539	0.0154569	0.0419181	0.0483045	0.0843819	0.010929	0.0411856	0.00939404	0.0421796	0.00429667	0.0270583	0.0621609	0.0501346	0.00445078	0.00643685	0.00721548	0.00561455	0.0740258	0.0112841	0.00597085	0.0222694	0.0286138	0.0203028	0.00591289	0.00178768	0.0563187	0.0128838	0.103954	0.000413415	0.0167524	0.00776085	0.0562997	0.00307294	0.0708448	0.023277	0.0073847	0.0194848	0.11305
Order	o8	d__Bacteria;p__Firmicutes;c__Clostridia;o__Peptostreptococcales-Tissierellales		0.00426251	0.00775014	0.0012562	0.00150543	0.0392552	0.0163474	0.144669	0.00435671	0.0183528	9.88712e-05	0.0439959	0.0509112	0.00436929	0.0233918	0.0212292	0.0136658	0.0289882	0.0188833	0.0364853	0.00662202	0.151109	0.000727252	0.00646069	0.00577238	0.0152569	0.104492	0.00452571	0.00878066	0.0252012	0.133149	0.0662108	0.00735506	0.000893839	0.0630619	0	0.0375371	0.0893494	0.00132256	0	0.00118599	0.0307294	0.00943843	0.00150909	0.0221957	0.0321656	0.00979492
Order	o9	d__Bacteria;p__Proteobacteria;c__Gammaproteobacteria;o__Enterobacterales		0.00444198	0	0.0893964	0	0.00289732	0	0.0141488	0	4.82334e-05	0	0.000346295	9.06701e-05	0.000378112	0	0.00252296	0.00352029	0	0.000462718	0.00211219	0.0002993	0.000213611	0.00119269	0.0256759	0.281666	0.00170878	0.0232688	0.174813	0	0.0111659	0.00566878	0.0049536	0.0246611	0	0.202173	0	0.00284274	0	0	0.00833573	0.00411609	0.0745593	0.0115793	0.00300394	4.8538e-05	0.00565276	0.00408122
Order	o10	d__Bacteria;p__Fusobacteriota;c__Fusobacteriia;o__Fusobacteriales		4.48685e-05	0.000800847	0.0019152	0.00602172	0.000547664	0	0.000125581	0	0.00470276	6.59141e-05	0	0	0	0.000455373	0	0	0	0.000572889	0	0	0	0	0.00336146	0.00150869	0	0	0	0.000643915	0.00155948	0.025577	0	0.00180271	0	0	0	0	0	0	0.000431158	0	0.000970403	0.0357569	0	0	0	0
Order	o11	d__Bacteria;p__Proteobacteria;c__Gammaproteobacteria;o__Burkholderiales		0.00668541	0.00803431	0.00310962	0.00683234	0.0208996	0.00583693	0.00389301	0.00393261	0.0079344	0.0227569	0.00255598	0.008999	0.00926373	0.00373886	0.0123875	0.00735701	0.00579763	0.0131103	0.00464682	0.0107561	0.00516939	0.00989062	0	0.00603477	0.0138533	0.00930752	0	0.00772698	0.0119144	0.0291537	0.0149306	0.0124027	0	0.00174825	0.000842866	0.000775294	0.0208258	0	0.0099885	0.0046742	0.00841016	0	0	0.00479139	0	0.0105091
Order	o12	d__Bacteria;p__Firmicutes;c__Clostridia;o__Oscillospirales		0.12101	0.0134077	0.0626248	0.0425921	0.0477175	0.204794	0.124995	0.0562131	0.0298083	0.0409162	0.126134	0.129704	0.0869026	0.0941904	0.00606873	0.161914	0.142005	0.072184	0.18276	0.262187	0.130474	0.143094	0.0947885	0.0945228	0.0211766	0.058141	0.0869539	0.0158052	0.0366789	0.0199082	0.144213	0.0574704	0.10341	0.0216034	0.130765	0.0899987	0.0013436	0.025349	0.00287439	0.0294405	0.0228853	0.00158508	0.043123	0.0670448	0.0829193	0.0953984
Order	o13	d__Bacteria;p__Firmicutes;c__Clostridia;o__Clostridiales		0.0131315	0	0	0	0.000317999	0.0137599	0.00950228	0	0.001447	0.00044492	0.0131592	0.00170006	0	0.00186943	9.09174e-05	0	0	0.0108629	0.000733708	0.000355419	0.0424873	0.0249011	0	0	0	0.0349342	0.0140599	0	0	0	0.00641875	0	0	0.22771	0	0.0016152	0.000826831	0	0	0.00299986	0.00590328	0.00667998	0	4.1604e-05	0	0
Order	o14	d__Bacteria;p__Firmicutes;c__Negativicutes;o__Acidaminococcales		0.000149562	0.0242063	0.000164748	0	0.00874497	0	0.00117209	0.0106219	0.00176052	0.0128862	0.000906962	0	0	0.00807689	0	0.00415315	0.000110082	0.0146748	0.00220113	0.0325115	0.0352245	0.00171631	0	0.00655953	0.00183083	0	0.000784456	0.00503424	0.00474081	0.0163315	0.00983744	0	0.00969472	0.0093032	0.00602047	0.0016798	0.00532272	0	0	0	0.0245835	0	0	0.00787702	0	0.00520355
Order	o15	d__Bacteria;p__Firmicutes;c__Clostridia;o__Christensenellales		0.00070294	0	0.000844334	0	0	0.140788	0	0	0	0	0.00192936	0.00111071	0.00367608	9.58681e-05	0	0.0132505	0.00346757	0	0.00755942	0.0032736	0.02354	0.00488713	0	0.000590357	0	0.0775627	0	0	0	0.000404913	0.000976767	0	0	0	0	0.0849593	0	0	0	0	0	0	0.00194331	0.000492314	0	0
Order	o16	d__Bacteria;p__Cyanobacteria;c__Vampirivibrionia;o__Gastranaerophilales		0	0	0	0	0	0.0125163	0	0	0	0	0	0	0	0	0	0	0	0	0	0	0	0	0	0	0	0	0	0	0	0	0	0	0	0	0	0	0	0	0	0	0	0	0	0	0	0
Order	o17	d__Bacteria;p__Firmicutes;c__Bacilli;o__Bacillales		0.00489067	0	0	0.00620701	0	0.00685989	0	0	0	0.00354289	0	0	0.0017015	0	0	0.00187881	0	0	0.00335727	0	0.000448584	0	0.00617461	0	0	0	0	0.00163906	0	0	0	0	0	0	0	0	0	0	0	0.00202316	0	0	0	0	0	0
Order	o18	d__Bacteria;p__Proteobacteria;c__Alphaproteobacteria;o__Rhodospirillales		0	0	0	0	0	0	0	0	0	0	0.00839352	0	0.0454364	0	0	0	0	0	0	0	0	0.0139632	0	0	0	0	0	0	0	0	0	0	0	0	0	0	0	0	0	0	0	0	0	0	0	0
Order	o19	d__Bacteria;p__Firmicutes;c__Clostridia;o__Monoglobales		0.00127128	0.00142086	0.000267716	0.000555851	0.000971663	0.000200582	0.00272092	0	0.000168817	0.000593227	0.000280334	0.00235742	0.00207961	0.00278017	0	0.00302587	0.00161453	0.00288648	0.000978278	0.00101014	0.00123895	0.00020363	0.000166881	0.000918334	0	0	0.00983587	0	0	0	0	0.00475916	0	0	0.00746538	0	0.000206708	0	0	0.00111623	0.000808669	0	0	0	0	0
Order	o20	d__Bacteria;p__Firmicutes;__;__		0	0	0	0	0	0.0531742	0	0	0	0	0	0	0	0	0	0	0	0	0	0	0	0	0	0	0	0	0	0	0	0	0	0	0	0	0	0	0	0	0	0	0	0	0	0	0	0
Order	o21	d__Bacteria;p__Desulfobacterota;c__Desulfovibrionia;o__Desulfovibrionales		0.000598247	0.00351339	0.00199757	0.00129699	0.00367465	0.00477384	0.000293022	0.000693989	0.00137465	0.00171377	0.000610138	0	0.00199559	0.00143802	0.00165924	0.00122617	0	0.00026441	0.00166752	0.00823076	0.00175161	0.00171631	0.0023125	0.00249262	0.0010985	0.00620501	0.00181028	0	0	0.00398164	0.000976767	0.00432651	0	0	0	0	0	0.00146951	0.000646738	0	0.00177907	5.14636e-05	0.000619296	0.00115798	0	0
Order	o22	d__Bacteria;p__Firmicutes;c__Clostridia;o__Eubacteriales		0	0	0.000123561	0	0	0	0	0	0	0	0	0	0	0	0	0	7.33878e-05	0	0	0	0	0	0.00197873	0	0.0032955	0.000806652	0	0	0	0	0	0	0	0	0	0	0	0	0	0	0	0	0	0.000263492	0	0
Order	o23	d__Bacteria;p__Firmicutes;c__Clostridia;__		0	0	0	0	0	0.000461338	0	0	0	0	0.000148412	0	0	0	0.000272752	0	0	0	0	0	0.00401589	0	0	0.000327976	0	0.00508811	0	0	0	0	0	0	0	0	0	0.00788216	0	0	0	0	0	0	0.000597941	0	0	0
Order	o24	d__Bacteria;p__Verrucomicrobiota;c__Verrucomicrobiae;o__Verrucomicrobiales		0	0	0	0	0	8.02327e-05	0	0	0	0	0	0	0.000546161	0	0	0	0	0	0.000177869	0	0.0003845	0	0	0.000721548	0	0.000310251	0.00066377	0	0	0	0	0	0	0	0	0	0	0	0	0	0	0	4.27101e-05	0	0	0
Order	o25	d__Bacteria;p__Firmicutes;c__Bacilli;o__Izemoplasmatales		0	0	0	0	0	0.0235683	0	0	0	0	0	0	0	0	0	0	0	0	0	0	0.000448584	0	0	0	0	0.00304046	0	0	0	0	0	0	0	0	0	0	0	0	0	0	0	2.05855e-05	0	0	0	0
Order	o26	d__Bacteria;p__Firmicutes;c__Clostridia;o__Clostridia_vadinBB60_group		0	0	0	0	0	0.0111323	0	0	0	0	0	0	0	0	0	0.000138438	0	0	0.000133402	0	0.00164481	0	0	0	0	0.00496401	0	0	0	0	0	0	0	0	0	0.000839902	0	0	0	0	0	0	0.000163722	0	0	0
Order	o27	d__Bacteria;p__Actinobacteriota;c__Actinobacteria;o__Micrococcales		0.000164518	7.75014e-05	0	0	7.06664e-05	0.000120349	0	0	0	0	0	0	0	0	0	0	0	0	0	3.74125e-05	0	0	0	0	0	0	0.000181028	0	0	0.000472398	0	0	0	0	0	0	0	0	0	0.000279057	0	0.000123513	0	0.000110944	0.000302935	0
Order	o28	d__Bacteria;p__Firmicutes;c__Clostridia;o__Clostridia_UCG-014		0.00161527	0	0	0	0	0	0	0	0	0	0.00512846	0	0	0.00234877	0	0.00399494	0	0	0.00106721	0	0	0	0	0	0	0.0104865	0.000422399	0	0	0	0	0	0	0	0.0102348	0.00226127	0	0	0	0	0	0	0	0	0	0
Order	o29	d__Bacteria;p__Actinobacteriota;c__Actinobacteria;o__Actinomycetales		0	0	0.000226529	0	0.000300332	0	0	0.00015422	0.0011576	0	0	0	0	0.000431406	0	0.000158215	0	0.000308479	0.000244569	0.000168356	4.27223e-05	0.00011636	0	0.000590357	0	0.000310251	0	0	0	0.000809826	0	0	0	0.001998	0	0.000387647	0.000620123	0	0	0	0	0.000174976	1.42367e-05	6.934e-05	0.000345346	0
Order	o30	d__Bacteria;p__Campylobacterota;c__Campylobacteria;o__Campylobacterales		4.48685e-05	0	0	0	0	0	0	0	0	0	0	0	0	0	0	3.95538e-05	0	0	0	0	0	0	0	0	0	0	0	0	0	0	0	0	0	0.00024975	0	0	0	0	0	0	0	8.23418e-05	0	0	6.66457e-05	0
Order	o31	d__Bacteria;p__Firmicutes;c__Clostridia;o__Peptococcales		0	0	0	0	0	0	0	0	0	0	0	0	0	0	0	0	0	0	0	0	0	0	0	0	0	0.00539836	0	0	0	0	0	0	0	0	0	0	0	0	0	0	0	0	0	0	0	0
Order	o32	d__Bacteria;p__Firmicutes;c__Bacilli;o__Staphylococcales		0	0	0	0	0	0	0	0	0.0001447	0	0	0	0	0	0	0	0	0	0	0	0	0	0	0	0	0	0	0	0	0	0	0	0	0	0	0	0	0	0	0	0	0	0	4.1604e-05	0.000460461	0
Order	o33	d__Bacteria;p__Firmicutes;c__Bacilli;__		0	0	0	0	0	0.0047939	0	0	0	0	0	0	0	0	0	0	0	0	0	0	0	0	0	0	0	0	0	0	0	0	0	0	0	0	0	0	0	0	0	0	0	0	0	0	0	0
Order	o34	d__Bacteria;p__Proteobacteria;c__Gammaproteobacteria;o__Pseudomonadales		2.99124e-05	0	0	0	0	0	0	0	0	0	0	0	0	0	0	0	0	0	0	0	0	0	0	0	0	0	0	0	0	0	0	0	0	0	0	0	0	0	0	0	0	0	0	0	0	0
Order	o35	d__Bacteria;p__Bacteroidota;c__Bacteroidia;o__Flavobacteriales		0	0	0	0	0	0	0	0	0	0	0	0	0	0	0	0	0	0	0	0	0.000128167	0	0	0	0	0.000682552	0	0	0	0	0	0	0	0	0	0	0	0	0	0	0	0	0	0	0	0
Order	o36	d__Bacteria;p__Spirochaetota;c__Brachyspirae;o__Brachyspirales		0	0	0	0	0	0	0	0	0	0	0.000857492	0	0	0	0	0	0	0.000506787	0	0	0	0	0	0	0	0	0	0	0	0	0	0	0	0	0	0	0	0	0	0	0	0	0	0	0	0
Order	o37	d__Bacteria;p__Synergistota;c__Synergistia;o__Synergistales		0	0	0	0	0	0	0	0	0	0	0	0	0	0	0	0	0	0	0	0	0	0	0	0	0	0.00868702	0	0	0	0	0	0	0	0	0	0.00135676	0	0	0	0	0	0	0	0	0	0
Order	o38	d__Bacteria;p__Firmicutes;c__Incertae_Sedis;o__DTU014		0	0	0	0	0	0.000340989	0	0	0	0	0	0	0	0	0	0	0	0	0	0	0.000128167	0	0	0	0	0.000310251	0	0	0	0	0	0	0	0	0	0	0	0	0	0	0	0	0	0	0	0
Order	o39	d__Bacteria;p__Firmicutes;c__Bacilli;o__RF39		0	0	0	0	0	0	0	0	0	0	0	0	0	0	0	0	0	0	0	0	0	0	0	0	0	0	0	0	0	0	0	0	0	0	0	0	0	0	0	0	0	0	0	0	0	0
Order	o40	d__Bacteria;p__Actinobacteriota;c__Actinobacteria;o__Corynebacteriales		0	0	0	0	0	0	0	0	0	0	0	0	0	0	0	0	0	0	0	0	0	0	0	0	0.000122055	0	0	0	0	0	0	0	0	0	0	0	0	0	0	0	0	0	0	0	0	0
Order	o41	d__Bacteria;p__Firmicutes;c__uncultured;o__uncultured		0	0	0	0	0	0	0	0	0	0	0	0	0	0	0	0	0	0	0	0	0	0	0	0	0	0	0	0	0	0	0	0	0	0	0	0	0	0	0	0	0	0	0	0	0	0
Order	o42	d__Bacteria;p__Proteobacteria;c__Alphaproteobacteria;o__Rhizobiales		0	0	0	0	0	0.000140407	0	0	0	0	0	0	0	0	0	0	0	0	0	9.35314e-05	0	0	0	0	0	0	0	0	0	0	0	0	0	0	0	0	0	0	0	0	0	0	0	0	0	0
Order	o43	d__Bacteria;p__Proteobacteria;c__Alphaproteobacteria;__		0	0	0	0	0	0	0	0	0	0	0	0	0	0	0	0	0	0	0	0	0	0	0	0	0	0	0	0	0	0	0	0	0	0	0	0	0	0	0	0	0	0	0	0	0	0
Order	o44	d__Bacteria;p__Verrucomicrobiota;c__Lentisphaeria;o__Victivallales		0	0	0	0	0	0	0	0	0	0	0	0	0	0	0	0	0	0	0	5.61188e-05	0	0	0	0	0	0	0	0	0	0	0	0	0	0	0	0	0	0	0	0	0	0	0	0	0	0
Order	o45	d__Bacteria;p__Actinobacteriota;c__Actinobacteria;o__Propionibacteriales		0	0	0	0	0	0	0	0	0	0	0	0	0	0	0	0	0	0	0	0	0	0	0	0	0	0	0	0	0	0	0	0	0	0	0	0	0	0	0	0	0	0	0	0	0	0
Order	o46	d__Bacteria;p__Patescibacteria;c__Saccharimonadia;o__Saccharimonadales		0	0	0	0	0	0	0	0	0	0	0	0	0	0	0	0	0	0	0	0	0	0	0	0	0	0	0	0	0	0	0	0	0	0	0	0	0	0	0	0	0	0	0	0	0	0
Order	o47	d__Bacteria;p__Proteobacteria;c__Gammaproteobacteria;o__Cardiobacteriales		0	0	0	0	0	0	0	0	0	0	0	0	0	0	0	0	0	0	0	0	0	0	0	0	0	0	0	0	0	0	0	0	0	0	0	0	0	0	0	0	0	0	0	0	0	0
Order	o48	d__Bacteria;p__Spirochaetota;c__Spirochaetia;o__Spirochaetales		0	0	0	0	0	0	0	0	0	0	0	0	0	0	0	0	0	0	0	0	0	0	0	0	0	0	0	0	0	0	0	0	0	0	0	0.000323039	0	0	0	0	0	0	0	0	0	0
Order	o49	d__Bacteria;__;__;__		0	0	0	0	0	0	0	0	0	0	0	0	0	0	0	0	0	0	0	0	4.27223e-05	0	0	0	0	0	0	0	0	0	0	0	0	0	0	0	0	0	0	0	0	0	0	0	3.02935e-05	0
Order	o50	d__Bacteria;p__Cyanobacteria;c__Cyanobacteriia;o__Chloroplast		0	0	0	0	0	0	0	0	0	0	0	0	0	0	0	0	0	0	0	0	0	0	0	0	0	0	0	0	0	0	0	0	0	0	0	0	0	0	0	0	0	0	0	0	0	0
Order	o51	d__Bacteria;p__Proteobacteria;c__Alphaproteobacteria;o__Rhodobacterales		0	0	0	0	0	0	0	0	0	0	0	0	0	0	0	0	0	0	0	0	0	0	0	0	0	0	0	0	0	0	0	0	0	0	0	0	0	0	0	0	0	0	0	0	0	0
Order	o52	d__Bacteria;p__Proteobacteria;c__Alphaproteobacteria;o__Reyranellales		0	0	0	0	0	0	0	0	0	0	0	0	0	0	0	0	0	0	4.44672e-05	0	0	0	0	0	0	0	0	0	0	0	0	0	0	0	0	0	0	0	0	0	0	0	0	0	0	0
Family	f1	d__Bacteria;p__Bacteroidota;c__Bacteroidia;o__Bacteroidales;f__Bacteroidaceae		0.399539	0.481619	0.552544	0.72666	0.428733	0.177495	0.18745	0.508694	0.402074	0.45344	0.129085	0.300141	0.231236	0.506471	0.570779	0.305494	0.317109	0.465252	0.266425	0.162296	0.283783	0.326216	0.288538	0.434044	0.468083	0.135083	0.113746	0.276474	0.497661	0.483736	0.198563	0.385708	0.452351	0.0703671	0.389524	0.082698	0.830138	0.452241	0.469675	0.137435	0.239285	0.457759	0.387594	0.236477	0.347866	0.241608
Family	f2	d__Bacteria;p__Actinobacteriota;c__Actinobacteria;o__Bifidobacteriales;f__Bifidobacteriaceae		0.012982	0.0194787	0.00420107	0.0550061	0.0779274	0.000742152	0.038051	0.0149208	0.00289401	0.00362528	0.00847597	0.0551274	0.00985191	0.0302224	0.00581871	0.0107784	0.0422163	0.0294818	0.0891122	0.014647	0.0178365	0.0261811	0	0	0.140059	0.109332	0.00591359	0.0478839	0.0819038	0.000877311	0.00858159	0.170032	0	0.000999001	0.0167369	0.223091	0.0139011	0	0.0441937	0.0391377	0.200873	0.0977397	0.0604917	0.0667189	0.162246	0.00683604
Family	f3	d__Bacteria;p__Firmicutes;c__Bacilli;o__Lactobacillales;f__Streptococcaceae		0.00596752	0.0105402	0.000247122	0.00127383	0.00858597	0	0.0307673	0.0259475	0.0327264	0.0002307	0.00664556	0.0206048	0.000357105	0	0.00620511	0.0361324	0.000201816	0.000859334	0.00231229	0.00226346	0.00553253	0.00218175	0.0637248	0.00537881	0.0269132	0.0171879	0.152909	0.274015	0.0379889	0.00411661	0.0174423	0.000648976	0.00158141	0	0	0.00936814	0.00744148	0.00242469	0.0133659	0.0369053	0.0625101	0.0223249	0.00221381	0.00457644	0.126233	0.0406081
Family	f4	d__Bacteria;p__Firmicutes;c__Clostridia;o__Lachnospirales;f__Lachnospiraceae		0.36022	0.36405	0.227188	0.046622	0.212582	0.162311	0.310687	0.258434	0.196286	0.360798	0.288381	0.273642	0.405588	0.180807	0.321666	0.354303	0.260783	0.293187	0.264179	0.221838	0.14752	0.339626	0.347184	0.114726	0.103869	0.140109	0.341057	0.168589	0.257688	0.155689	0.212098	0.229089	0.244362	0.158841	0.348465	0.274002	0.0117823	0.395298	0.234047	0.119994	0.177422	0.282504	0.38842	0.54072	0.210746	0.123253
Family	f5	d__Bacteria;p__Bacteroidota;c__Bacteroidia;o__Bacteroidales;f__Prevotellaceae		0	0	0	0	0.00169599	0.00459332	0.00807903	0.0282608	0.0537803	0.000280135	0.263827	0	0	0.000167769	0	0	0.0774791	0.000154239	0	0.133357	0.0219379	0	0.0348782	0.000524762	0	0.00384711	0	0	0	0.0462276	0.207214	0	0.167285	0.178634	0	0.00142137	0	0	0	0.560904	0	0.00033966	0.000163722	6.2406e-05	0	0.256708
Family	f6	d__Bacteria;p__Firmicutes;c__Negativicutes;o__Veillonellales-Selenomonadales;f__Selenomonadaceae		0	0	0	0	0	0.0024471	0	0.0586614	0.189437	0	0	0.0486445	0.0727024	0.0738424	0	0.0437268	0	0	0	0.00482622	0	0	0	0	0	0	0	0	0	0	0	0	0	0	0	0	0	0	0.15184	0	0	0	6.40651e-05	0	0	0.0204061
Family	f7	d__Bacteria;p__Bacteroidota;c__Bacteroidia;o__Bacteroidales;f__Tannerellaceae		0.0161527	0.0205379	0.0197492	0.0331426	0.0601548	0.04483	0.0231487	0.01174	0.0322923	0.0601137	0.0141981	0.0278584	0.00974688	0.0437877	0.000113647	0.00597263	0.0276305	0.0252953	0.0588523	0.0425568	0.0360576	0.0388934	0.0152577	0.0145622	0.0647504	0.0339414	0	0.00895627	0	0.0296936	0.0272099	0.0351168	0.01272	0.00424575	0.0163757	0.0118878	0	0.0643644	0.034349	0	0.0938056	0.000133805	0.0608761	0	2.42348e-05	0.00959086
Family	f8	d__Bacteria;p__Actinobacteriota;c__Coriobacteriia;o__Coriobacteriales;f__Coriobacteriaceae		0.00215369	0.00803431	0	0.00358987	0.00932796	0	0.00380928	0.00449165	0.0015917	0.0016149	0.00745358	0.00498685	0.003382	0.00426613	0	0.00272921	0.00594441	0.00791028	0.00337951	0.00780052	0.00168753	0.00509076	0	0.00190226	0.0411937	0.0837056	0	0.00503424	0	0	0.00537222	0.0151428	0.00556931	0	0.0309452	0.0404445	0.00237714	0	0.0199051	0.000976699	0.0207828	7.20491e-05	5.69468e-05	0.0322639	0	0.00499949
Family	f9	d__Bacteria;p__Firmicutes;c__Bacilli;o__Lactobacillales;f__Lactobacillaceae		0.000403817	0	0	0	0	0	0.0554649	0	0	0	0.00349593	0.000476018	0	0.000359505	0	0	0	0	0	9.35314e-05	0	0.00232721	0.000524484	0.00157429	0	0.0285431	0	0.17134	0	0	0	0	0	0	0	0	0.00273888	0	0.00143719	0.000767406	0.018842	2.05855e-05	0.00114605	0.000201086	4.24109e-05	0.0392817
Family	f10	d__Bacteria;p__Firmicutes;c__Bacilli;o__Erysipelotrichales;f__Erysipelatoclostridiaceae		0.000358948	0.000594177	0.00280072	0.00148227	0.00123666	0.00194564	0.0303906	0.00287234	0.0102737	0.0150449	0.0146598	0.0117871	0.0735427	0.00891573	0.0268206	0.00583419	0.0177048	0.00171867	0.0251017	0.0327547	0.0108515	0.00436351	0.00269394	0.00721548	0.0010985	0.00694962	0.0087497	0.000819528	0.0124134	0.0176812	0.00223261	0.00317277	0.00178768	0.00393357	0.00830825	0.0885773	0	0.0121969	0	0.0046742	0.0014556	0.0156964	0.0118022	0.000977693	0.00493784	0.0130599
Family	f11	d__Bacteria;p__Firmicutes;c__Clostridia;o__Peptostreptococcales-Tissierellales;f__Peptostreptococcaceae		0.00414286	0.00762097	6.17805e-05	0.00115802	0.0386192	0.00994885	0.144669	0.0038555	0.0183528	9.88712e-05	0.0417532	0.0509112	0.00344502	0.0228885	0.0209565	0.0131714	0.0288781	0.0182223	0.0342175	0.0011972	0.148588	0	0.00126353	0.00577238	0.0152569	0.100583	0.00392228	0.00878066	0.0252012	0.131327	0.0639782	0.00576868	0	0.0630619	0	0.0360512	0.0893494	0	0	0.00118599	0.0303251	0.00943843	0.000398628	0.020067	0.0321656	0.00979492
Family	f12	d__Bacteria;p__Firmicutes;c__Bacilli;o__Erysipelotrichales;f__Erysipelotrichaceae		0.0230624	0.00170503	0.015754	0.0017602	0.00446965	0.00296861	0	0.000501214	0.000265284	0.000411963	0.0272583	0.0365174	0.0108392	0.00201323	0.0143649	0.00355984	0.0244748	0.002578	0.00195656	0.0294063	0.0392831	8.72702e-05	0.00374291	0	0.00451605	0.0670762	0.0025344	0.00515132	0.0098559	0.0109326	0.0180702	0.00274012	0	0.0523851	0.00457556	0.0153767	0.000413415	0.00455547	0.00776085	0.0516255	0.00161734	0.0551484	0.0114748	0.00640701	0.0145469	0.0999898
Family	f13	d__Bacteria;p__Proteobacteria;c__Gammaproteobacteria;o__Enterobacterales;f__Enterobacteriaceae		0	0	0.0893964	0	0.00289732	0	0.0124744	0	4.82334e-05	0	0	0	0.000378112	0	0.00252296	0.00164148	0	0.000462718	0.00211219	0.0002993	0.000213611	0.00119269	0.0233872	0.281666	0.00170878	0.0232688	0.174089	0	0.0111659	0.00566878	0.0049536	0.0246611	0	0.200237	0	0.00284274	0	0	0.00833573	0.0027208	0.0745593	0.0109926	0.00300394	0	0.00387151	0
Family	f14	d__Bacteria;p__Fusobacteriota;c__Fusobacteriia;o__Fusobacteriales;f__Fusobacteriaceae		4.48685e-05	0.000800847	0.0019152	0.00602172	0.000547664	0	0.000125581	0	0.00470276	6.59141e-05	0	0	0	0.000455373	0	0	0	0.000572889	0	0	0	0	0.00336146	0.00150869	0	0	0	0.000643915	0.00155948	0.025577	0	0.00180271	0	0	0	0	0	0	0.000431158	0	0.000970403	0.0357569	0	0	0	0
Family	f15	d__Bacteria;p__Proteobacteria;c__Gammaproteobacteria;o__Burkholderiales;f__Sutterellaceae		0.00668541	0.00803431	0.00310962	0.00683234	0.0208996	0.00483402	0.00389301	0.00393261	0.0079344	0.0227569	0.00255598	0.008999	0.00926373	0.00373886	0.0123875	0.00735701	0.00579763	0.0131103	0.00464682	0.0107561	0.0048917	0.00989062	0	0.00603477	0.0138533	0.00930752	0	0.00772698	0.0119144	0.0291537	0.0149306	0.0124027	0	0.00174825	0.000842866	0.000775294	0.0208258	0	0.0099885	0.0046742	0.00841016	0	0	0.00479139	0	0.0105091
Family	f16	d__Bacteria;p__Firmicutes;c__Clostridia;o__Oscillospirales;f__Ruminococcaceae		0.104559	0.00276422	0.0427315	0.0394423	0.0380362	0.101956	0.117418	0.0460539	0.0218739	0.0320343	0.113832	0.116012	0.0683122	0.0845077	0.00393218	0.148327	0.13507	0.0545787	0.148298	0.210221	0.089375	0.116884	0.0653698	0.0877009	0.0178811	0.0175602	0.0710838	0.0132295	0.0326867	0.01181	0.11777	0.0452841	0.0912404	0.0192308	0.103432	0.0500065	0.0013436	0.0050698	0	0.0276266	0.0219149	0.0011322	0.00844236	0.0522061	0.0756368	0.0795837
Family	f17	d__Bacteria;p__Firmicutes;c__Clostridia;o__Clostridiales;f__Clostridiaceae		0.0131315	0	0	0	0.000317999	0.0137599	0.00950228	0	0.001447	0.00044492	0.0131592	0.00170006	0	0.00186943	9.09174e-05	0	0	0.0108629	0.000733708	0.000355419	0.0424873	0.0249011	0	0	0	0.0349342	0.0140599	0	0	0	0.00641875	0	0	0.22771	0	0.0016152	0.000826831	0	0	0.00299986	0.00590328	0.00667998	0	4.1604e-05	0	0
Family	f18	d__Bacteria;p__Firmicutes;c__Clostridia;o__Oscillospirales;f__[Eubacterium]_coprostanoligenes_group		0.00533936	0.000465008	0.00584856	0	0	0.0152242	0.00121395	0	0.00453394	0	0.00173147	0.00460151	0.0047474	0.0019653	0	0.00211613	0.00159618	0.00268817	0.00720368	0.024075	0.0179861	0.00314173	0.0163067	0.000918334	0	0.00688757	0.00325851	0	0	0.000877311	0.00600014	0	0.00433168	0	0.013245	0.0133738	0	0.00771492	0	0	0	0	0.00674108	0.00393158	0	0.00755025
Family	f19	d__Bacteria;p__Bacteroidota;c__Bacteroidia;o__Bacteroidales;f__Rikenellaceae		0.00346983	0.0220621	0.00891699	0.00229289	0	0.074837	0.00104651	0.00609168	0.00303871	0.0129686	0.00949837	0.00444283	0.0122676	0.00184546	0	0.00923582	0.00429318	0.0133527	0.0200992	0.0104381	0.0236468	0.0260356	0.0314452	0.0097737	0.00225803	0.00558451	0.00476708	0	0.010043	0.00607369	0.0207214	0.0345399	0	0.000561938	0.00782661	0.00355343	0.000465092	0.0127112	0	0	0.00363901	4.11709e-05	0.0157956	0.00146307	0	0.000918274
Family	f20	d__Bacteria;p__Firmicutes;c__Negativicutes;o__Acidaminococcales;f__Acidaminococcaceae		0.000149562	0.0242063	0.000164748	0	0.00874497	0	0.00117209	0.0106219	0.00176052	0.0128862	0.000906962	0	0	0.00807689	0	0.00415315	0.000110082	0.0146748	0.00220113	0.0325115	0.0352245	0.00171631	0	0.00655953	0.00183083	0	0.000784456	0.00503424	0.00474081	0.0163315	0.00983744	0	0.00969472	0.0093032	0.00602047	0.0016798	0.00532272	0	0	0	0.0245835	0	0	0.00787702	0	0.00520355
Family	f21	d__Bacteria;p__Firmicutes;c__Clostridia;o__Christensenellales;f__Christensenellaceae		0.00070294	0	0.000844334	0	0	0.140788	0	0	0	0	0.00192936	0.00111071	0.00367608	9.58681e-05	0	0.0132505	0.00346757	0	0.00755942	0.0032736	0.02354	0.00488713	0	0.000590357	0	0.0775627	0	0	0	0.000404913	0.000976767	0	0	0	0	0.0849593	0	0	0	0	0	0	0.00194331	0.000492314	0	0
Family	f22	d__Bacteria;p__Firmicutes;c__Bacilli;o__Lactobacillales;f__Enterococcaceae		0	0	0.000638399	0.000440049	0.000423998	0	0	0	0	0	0	0	0	0	0.00220475	0	0	0	0	0	0	0	0	0	0.0267301	0.0014892	0.0608858	0	0	0	0	0	0	0	0	0	0.0122474	0	0.00114976	0	0	9.26345e-05	0.000633533	0.00316884	0.00515595	0
Family	f23	d__Bacteria;p__Bacteroidota;c__Bacteroidia;o__Bacteroidales;f__Marinifilaceae		0.000433729	0.00989434	0.00413929	0.001876	0	0.00519507	0.000418603	0.00320006	0.00238756	0.00168081	0.00244055	0.00115604	0.00195358	0.00162976	0	0.000850407	0.000110082	0.000242376	0.00404651	0.00366643	0.00775409	0.00296719	0.00185953	0.000196786	0.00201391	0.00558451	0.01056	0	0	0.00101228	0.00160469	0.00158639	0	0	0.0013245	0.00258431	0	0.00242469	0	0	0	0	0.00315343	0.000637928	0	0.00153046
Family	f24	d__Bacteria;p__Firmicutes;c__Clostridia;o__Oscillospirales;f__Oscillospiraceae		0.00650594	0.0073368	0.00928767	0.00294138	0.00839163	0.05171	0	0.00622663	0.00197757	0.00642663	0.00803074	0.00559888	0.0109652	0.00639919	0.000295481	0.00994779	0.0032841	0.0127137	0.0249016	0.0229152	0.0196095	0.0214103	0.0124446	0.00590357	0.00207494	0.0269918	0.0114651	0.00257566	0.00399226	0.00614118	0.0168841	0.00785982	0.00666942	0.000999001	0.00963275	0.0217082	0	0.0125643	0.00287439	0.000488349	0.000970403	0.00045288	0.025021	0.00538078	0.00293241	0.00826446
Family	f25	d__Bacteria;p__Firmicutes;c__Negativicutes;o__Veillonellales-Selenomonadales;f__Veillonellaceae		0.000209386	0.00116252	0.000741366	0.0559557	0.0689527	0	0.00828833	0	0.00465453	0	0.00921803	0.0148019	0.0113433	0	0.00779616	0.00160193	0.0309146	0.00412039	0.000333504	0	0	0.00561438	0.00629381	0.00701869	0.0488222	0	0.00289645	0	0	0.00148468	0	0.00944621	0	0	0	0	0	0	0	0.0017441	0.00913796	0.00256289	0.000405746	6.934e-05	0.00386545	0.0162228
Family	f26	d__Bacteria;p__Bacteroidota;c__Bacteroidia;o__Bacteroidales;f__Muribaculaceae		0.0154796	0	0	0	0	0.00667937	0	0	0	0	0	0	0	0	0	0.0017997	0.0060178	0	0	0	0	0.00011636	0.0615315	0	0	0	0	0	0	0.00317182	0.0149306	0	0	0.00174825	0	0.00846363	0	0	0	0	0	0	0	0	0	0
Family	f27	d__Bacteria;p__Actinobacteriota;c__Coriobacteriia;o__Coriobacteriales;f__Eggerthellaceae		0.00019443	0.000542509	0.000308903	9.26419e-05	0.000512331	0.000822385	0.000879066	0.000212052	0.000988786	0.000181264	0.00112134	0.0018814	0.000231068	0.00064711	0	0.00136461	0.00023851	0.00041865	0.000333504	0.000336713	0.000149528	0.000843612	0.000357603	0	0.000854388	0.00428146	0	0.000234151	0.0011852	0.000877311	0	0	0.000343784	0.000437063	0	0.00277814	0	0.000734754	0	0	0	2.05855e-05	0.00440626	0.00146307	0.00212054	0
Family	f28	d__Bacteria;p__Bacteroidota;c__Bacteroidia;o__Bacteroidales;f__Barnesiellaceae		0.000329036	0.000568343	0.00076196	0.00479422	0	0.0147428	0	0	0	0.00659141	0.00745358	0.00294678	0	0.00584795	0	0.00229412	0	0.0207121	0.0186095	0.00420891	0.00538301	0.0169595	0.00104897	0.0013775	0.0104968	0.00285431	0	0	0	0.000607369	0.0167446	0	0	0	0.02059	0	0	0.0240999	0	0	0	0	0	0	0	0
Family	f29	d__Bacteria;p__Cyanobacteria;c__Vampirivibrionia;o__Gastranaerophilales;f__Gastranaerophilales		0	0	0	0	0	0.0125163	0	0	0	0	0	0	0	0	0	0	0	0	0	0	0	0	0	0	0	0	0	0	0	0	0	0	0	0	0	0	0	0	0	0	0	0	0	0	0	0
Family	f30	d__Bacteria;p__Firmicutes;c__Bacilli;o__Bacillales;f__Bacillaceae		0.00489067	0	0	0.00620701	0	0.00685989	0	0	0	0.00354289	0	0	0.0017015	0	0	0.00187881	0	0	0.00335727	0	0.000448584	0	0.00617461	0	0	0	0	0.00163906	0	0	0	0	0	0	0	0	0	0	0	0.00202316	0	0	0	0	0	0
Family	f31	d__Bacteria;p__Proteobacteria;c__Alphaproteobacteria;o__Rhodospirillales;f__uncultured		0	0	0	0	0	0	0	0	0	0	0.00839352	0	0.0454364	0	0	0	0	0	0	0	0	0.0139632	0	0	0	0	0	0	0	0	0	0	0	0	0	0	0	0	0	0	0	0	0	0	0	0
Family	f32	d__Bacteria;p__Actinobacteriota;c__Coriobacteriia;o__Coriobacteriales;f__Atopobiaceae		0	0	0	0	0	0	0	0	0	0	0	0.000113338	0	0	0	0	9.17347e-05	0	0	0	0	0	0	0	0	0	0	0	0	0	0	0	0	0	0	0.00135676	0	0	0	0	0	0	0	0	1.81761e-05	0
Family	f33	d__Bacteria;p__Firmicutes;c__Clostridia;o__Monoglobales;f__Monoglobaceae		0.00127128	0.00142086	0.000267716	0.000555851	0.000971663	0.000200582	0.00272092	0	0.000168817	0.000593227	0.000280334	0.00235742	0.00207961	0.00278017	0	0.00302587	0.00161453	0.00288648	0.000978278	0.00101014	0.00123895	0.00020363	0.000166881	0.000918334	0	0	0.00983587	0	0	0	0	0.00475916	0	0	0.00746538	0	0.000206708	0	0	0.00111623	0.000808669	0	0	0	0	0
Family	f34	d__Bacteria;p__Proteobacteria;c__Gammaproteobacteria;o__Enterobacterales;f__Succinivibrionaceae		0	0	0	0	0	0	0	0	0	0	0	0	0	0	0	0	0	0	0	0	0	0	0	0	0	0	0	0	0	0	0	0	0	0	0	0	0	0	0	0	0	0	0	0	0	0.000918274
Family	f35	d__Bacteria;p__Firmicutes;__;__;__		0	0	0	0	0	0.0531742	0	0	0	0	0	0	0	0	0	0	0	0	0	0	0	0	0	0	0	0	0	0	0	0	0	0	0	0	0	0	0	0	0	0	0	0	0	0	0	0
Family	f36	d__Bacteria;p__Desulfobacterota;c__Desulfovibrionia;o__Desulfovibrionales;f__Desulfovibrionaceae		0.000598247	0.00351339	0.00199757	0.00129699	0.00367465	0.00477384	0.000293022	0.000693989	0.00137465	0.00171377	0.000610138	0	0.00199559	0.00143802	0.00165924	0.00122617	0	0.00026441	0.00166752	0.00823076	0.00175161	0.00171631	0.0023125	0.00249262	0.0010985	0.00620501	0.00181028	0	0	0.00398164	0.000976767	0.00432651	0	0	0	0	0	0.00146951	0.000646738	0	0.00177907	5.14636e-05	0.000619296	0.00115798	0	0
Family	f37	d__Bacteria;p__Firmicutes;c__Clostridia;o__Oscillospirales;f__Butyricicoccaceae		0.0046065	0.00284172	0.0047571	0.000208444	0.00128966	0	0.00636276	0.00393261	0.00142289	0.00229052	0.00242406	0.0034908	0.00287785	0.00131819	0.00184108	0.00144371	0.00196312	0.00220342	0.00155635	0.00497587	0.00228564	0.00142541	0.000667525	0	0.00122055	0	0.00114651	0	0	0.00107977	0.00327915	0.00432651	0.00116887	0.00137363	0.00445515	0	0	0	0	0.00132552	0	0	0.00239177	0.00552639	0.00435014	0
Family	f38	d__Bacteria;p__Firmicutes;c__Clostridia;o__Eubacteriales;f__Eubacteriaceae		0	0	0.000123561	0	0	0	0	0	0	0	0	0	0	0	0	0	7.33878e-05	0	0	0	0	0	0.00197873	0	0.0032955	0.000806652	0	0	0	0	0	0	0	0	0	0	0	0	0	0	0	0	0	0.000263492	0	0
Family	f39	d__Bacteria;p__Firmicutes;c__Clostridia;__;__		0	0	0	0	0	0.000461338	0	0	0	0	0.000148412	0	0	0	0.000272752	0	0	0	0	0	0.00401589	0	0	0.000327976	0	0.00508811	0	0	0	0	0	0	0	0	0	0.00788216	0	0	0	0	0	0	0.000597941	0	0	0
Family	f40	d__Bacteria;p__Proteobacteria;c__Gammaproteobacteria;o__Enterobacterales;f__Pasteurellaceae		0.00070294	0	0	0	0	0	0	0	0	0	0.000346295	9.06701e-05	0	0	0	0.00187881	0	0	0	0	0	0	0	0	0	0	0.000724113	0	0	0	0	0	0	0.00193556	0	0	0	0	0	0.00139528	0	0.000586685	0	4.8538e-05	0.00127233	0.00316294
Family	f41	d__Bacteria;p__Verrucomicrobiota;c__Verrucomicrobiae;o__Verrucomicrobiales;f__Akkermansiaceae		0	0	0	0	0	8.02327e-05	0	0	0	0	0	0	0.000546161	0	0	0	0	0	0.000177869	0	0.0003845	0	0	0.000721548	0	0.000310251	0.00066377	0	0	0	0	0	0	0	0	0	0	0	0	0	0	0	4.27101e-05	0	0	0
Family	f42	d__Bacteria;p__Firmicutes;c__Bacilli;o__Izemoplasmatales;f__Izemoplasmatales		0	0	0	0	0	0.0235683	0	0	0	0	0	0	0	0	0	0	0	0	0	0	0.000448584	0	0	0	0	0.00304046	0	0	0	0	0	0	0	0	0	0	0	0	0	0	0	2.05855e-05	0	0	0	0
Family	f43	d__Bacteria;p__Firmicutes;c__Clostridia;o__Peptostreptococcales-Tissierellales;f__Anaerovoracaceae		0.000119649	0.000129169	0.00119442	0.000347407	0.000635997	0.00639856	0	0.000501214	0	0	0.00224267	0	0.000924273	0.000503307	0.000272752	0.000494423	0.000110082	0.000661026	0.00186762	0.00542482	0.00252061	0.000727252	0.00519716	0	0	0.00390916	0.000603427	0	0	0.000607369	0.00223261	0.00158639	0.000893839	0	0	0.00148598	0	0.00132256	0	0	0.000404334	0	0.00111046	0.00212874	0	0
Family	f44	d__Bacteria;p__Actinobacteriota;c__Coriobacteriia;o__Coriobacteriales;f__Coriobacteriales_Incertae_Sedis		0	0	0	0	0	0	0	0	0	0	0.0021932	0	0.000525155	0.000359505	0	0	0	0	0.00086711	0.00390961	4.27223e-05	0	0	0	0	0	0	0.00187321	0	0.000809826	0.000488383	0	0	0	0	0.00109833	0	0	0	0	0	0	0	0.00065873	0	0
Family	f45	d__Bacteria;p__Firmicutes;c__Clostridia;o__Clostridia_vadinBB60_group;f__Clostridia_vadinBB60_group		0	0	0	0	0	0.0111323	0	0	0	0	0	0	0	0	0	0.000138438	0	0	0.000133402	0	0.00164481	0	0	0	0	0.00496401	0	0	0	0	0	0	0	0	0	0.000839902	0	0	0	0	0	0	0.000163722	0	0	0
Family	f46	d__Bacteria;p__Firmicutes;c__Bacilli;o__Lactobacillales;f__Carnobacteriaceae		0	0	0	0	0	0	0	0	0.000409984	0	9.89413e-05	0	0	0	0	0	0	0	0	0	0	0	0	0	0	0	0	0	0	0	0	0	0	0	0	0	0	0	0	0	0	5.14636e-05	0	0	0.000205996	0
Family	f47	d__Bacteria;p__Actinobacteriota;c__Actinobacteria;o__Micrococcales;f__Micrococcaceae		0	0	0	0	0	0	0	0	0	0	0	0	0	0	0	0	0	0	0	0	0	0	0	0	0	0	0.000181028	0	0	0.000472398	0	0	0	0	0	0	0	0	0	0.000279057	0	0.000123513	0	0.000110944	0.000302935	0
Family	f48	d__Bacteria;p__Proteobacteria;c__Gammaproteobacteria;o__Enterobacterales;f__Morganellaceae		0	0	0	0	0	0	0	0	0	0	0	0	0	0	0	0	0	0	0	0	0	0	0	0	0	0	0	0	0	0	0	0	0	0	0	0	0	0	0	0	0	0	0	0	0	0
Family	f49	d__Bacteria;p__Firmicutes;c__Clostridia;o__Oscillospirales;__		0	0	0	0	0	0.024832	0	0	0	0	0	0	0	0	0	0	0	0	0	0	0	0	0	0	0	0.0022338	0	0	0	0	0.000279076	0	0	0	0	0	0	0	0	0	0	0	0	0	0	0
Family	f50	d__Bacteria;p__Firmicutes;c__Clostridia;o__Clostridia_UCG-014;f__Clostridia_UCG-014		0.00161527	0	0	0	0	0	0	0	0	0	0.00512846	0	0	0.00234877	0	0.00399494	0	0	0.00106721	0	0	0	0	0	0	0.0104865	0.000422399	0	0	0	0	0	0	0	0.0102348	0.00226127	0	0	0	0	0	0	0	0	0	0
Family	f51	d__Bacteria;p__Proteobacteria;c__Gammaproteobacteria;o__Enterobacterales;f__Hafniaceae		0.00373904	0	0	0	0	0	0.00167441	0	0	0	0	0	0	0	0	0	0	0	0	0	0	0	0.00228866	0	0	0	0	0	0	0	0	0	0	0	0	0	0	0	0	0	0	0	0	0	0	0
Family	f52	d__Bacteria;p__Actinobacteriota;c__Coriobacteriia;o__Coriobacteriales;__		0	0	0	0	0	0	0	0	0	0	0	0	0	0	0	0	0	0	0	0	0	0	0	0	0	0	0	0	0	0	0	0	0	0	0	0	0	0	0	0	0	0	0	0	0	0
Family	f53	d__Bacteria;p__Actinobacteriota;c__Actinobacteria;o__Actinomycetales;f__Actinomycetaceae		0	0	0.000226529	0	0.000300332	0	0	0.00015422	0.0011576	0	0	0	0	0.000431406	0	0.000158215	0	0.000308479	0.000244569	0.000168356	4.27223e-05	0.00011636	0	0.000590357	0	0.000310251	0	0	0	0.000809826	0	0	0	0.001998	0	0.000387647	0.000620123	0	0	0	0	0.000174976	1.42367e-05	6.934e-05	0.000345346	0
Family	f54	d__Bacteria;p__Campylobacterota;c__Campylobacteria;o__Campylobacterales;f__Campylobacteraceae		4.48685e-05	0	0	0	0	0	0	0	0	0	0	0	0	0	0	3.95538e-05	0	0	0	0	0	0	0	0	0	0	0	0	0	0	0	0	0	0.00024975	0	0	0	0	0	0	0	8.23418e-05	0	0	6.66457e-05	0
Family	f55	d__Bacteria;p__Firmicutes;c__Clostridia;o__Peptococcales;f__Peptococcaceae		0	0	0	0	0	0	0	0	0	0	0	0	0	0	0	0	0	0	0	0	0	0	0	0	0	0.00539836	0	0	0	0	0	0	0	0	0	0	0	0	0	0	0	0	0	0	0	0
Family	f56	d__Bacteria;p__Firmicutes;c__Bacilli;o__Staphylococcales;f__Gemellaceae		0	0	0	0	0	0	0	0	0.0001447	0	0	0	0	0	0	0	0	0	0	0	0	0	0	0	0	0	0	0	0	0	0	0	0	0	0	0	0	0	0	0	0	0	0	4.1604e-05	0.000460461	0
Family	f57	d__Bacteria;p__Firmicutes;c__Bacilli;o__Lactobacillales;__		0	0	0	0	0	0	0	0	0	0	0	0	0	0	0	0	0	0	0	0	0	0	0	0	0	0	0	0	0	0	0	0	0	0	0	0	0	0	0	0	0	0	0	0	0	0
Family	f58	d__Bacteria;p__Firmicutes;c__Clostridia;o__Lachnospirales;f__Defluviitaleaceae		0	0	0	0	0	0.000702036	0	0	0	0	4.94707e-05	0	8.40248e-05	0	0	0	5.50408e-05	0	0.000222336	0	4.27223e-05	8.72702e-05	0	0	0	0	0	0	0	0	0.000209307	0	0	0	0	0.000839902	0	0.000808229	0	0	0	0	0.000284734	0	0	0
Family	f59	d__Bacteria;p__Firmicutes;c__Bacilli;__;__		0	0	0	0	0	0.0047939	0	0	0	0	0	0	0	0	0	0	0	0	0	0	0	0	0	0	0	0	0	0	0	0	0	0	0	0	0	0	0	0	0	0	0	0	0	0	0	0
Family	f60	d__Bacteria;p__Firmicutes;c__Clostridia;o__Oscillospirales;f__UCG-010		0	0	0	0	0	0.0100692	0	0	0	0	0.000115432	0	0	0	0	7.91077e-05	9.17347e-05	0	0.000800409	0	0.00117486	0.000232721	0	0	0	0.00446761	0	0	0	0	0	0	0	0	0	0.0049102	0	0	0	0	0	0	0	0	0	0
Family	f61	d__Bacteria;p__Proteobacteria;c__Gammaproteobacteria;o__Pseudomonadales;f__Pseudomonadaceae		2.99124e-05	0	0	0	0	0	0	0	0	0	0	0	0	0	0	0	0	0	0	0	0	0	0	0	0	0	0	0	0	0	0	0	0	0	0	0	0	0	0	0	0	0	0	0	0	0
Family	f62	d__Bacteria;p__Firmicutes;c__Bacilli;o__Staphylococcales;f__Staphylococcaceae		0	0	0	0	0	0	0	0	0	0	0	0	0	0	0	0	0	0	0	0	0	0	0	0	0	0	0	0	0	0	0	0	0	0	0	0	0	0	0	0	0	0	0	0	0	0
Family	f63	d__Bacteria;p__Bacteroidota;c__Bacteroidia;o__Bacteroidales;f__uncultured		0	0	0	0	0	0	0	0	0	0	0	0	0	0	0	0	0.00267865	0	0	0	0	0	0	0	0	0	0	0	0	0	0	0	0	0	0	0	0	0	0	0	0	0	0	0	0	0
Family	f64	d__Bacteria;p__Bacteroidota;c__Bacteroidia;o__Flavobacteriales;f__Flavobacteriaceae		0	0	0	0	0	0	0	0	0	0	0	0	0	0	0	0	0	0	0	0	0.000128167	0	0	0	0	0.000682552	0	0	0	0	0	0	0	0	0	0	0	0	0	0	0	0	0	0	0	0
Family	f65	d__Bacteria;p__Firmicutes;c__Clostridia;o__Peptostreptococcales-Tissierellales;f__Family_XI		0	0	0	0	0	0	0	0	0	0	0	0	0	0	0	0	0	0	0.000400205	0	0	0	0	0	0	0	0	0	0	0.00121474	0	0	0	0	0	0	0	0	0	0	0	0	0	0	0	0
Family	f66	d__Bacteria;p__Spirochaetota;c__Brachyspirae;o__Brachyspirales;f__Brachyspiraceae		0	0	0	0	0	0	0	0	0	0	0.000857492	0	0	0	0	0	0	0.000506787	0	0	0	0	0	0	0	0	0	0	0	0	0	0	0	0	0	0	0	0	0	0	0	0	0	0	0	0
Family	f67	d__Bacteria;p__Synergistota;c__Synergistia;o__Synergistales;f__Synergistaceae		0	0	0	0	0	0	0	0	0	0	0	0	0	0	0	0	0	0	0	0	0	0	0	0	0	0.00868702	0	0	0	0	0	0	0	0	0	0.00135676	0	0	0	0	0	0	0	0	0	0
Family	f68	d__Bacteria;p__Proteobacteria;c__Gammaproteobacteria;o__Enterobacterales;f__Aeromonadaceae		0	0	0	0	0	0	0	0	0	0	0	0	0	0	0	0	0	0	0	0	0	0	0	0	0	0	0	0	0	0	0	0	0	0	0	0	0	0	0	0	0	0	0	0	0	0
Family	f69	d__Bacteria;p__Firmicutes;c__Clostridia;o__Eubacteriales;f__Anaerofustaceae		0	0	0	0	0	0	0	0	0	0	0	0	0	0	0	0	0	0	0	0	0	0	0	0	0	0	0	0	0	0	0	0	0	0	0	0	0	0	0	0	0	0	0	0	0	0
Family	f70	d__Bacteria;p__Firmicutes;c__Clostridia;o__Oscillospirales;f__Hungateiclostridiaceae		0	0	0	0	0	0.00100291	0	0	0	0	0	0	0	0	0	0	0	0	0	0	0	0	0	0	0	0	0	0	0	0	0	0	0	0	0	0	0	0	0	0	0	0	0.000462693	0	0	0
Family	f71	d__Bacteria;p__Firmicutes;c__Incertae_Sedis;o__DTU014;f__DTU014		0	0	0	0	0	0.000340989	0	0	0	0	0	0	0	0	0	0	0	0	0	0	0.000128167	0	0	0	0	0.000310251	0	0	0	0	0	0	0	0	0	0	0	0	0	0	0	0	0	0	0	0
Family	f72	d__Bacteria;p__Proteobacteria;c__Gammaproteobacteria;o__Enterobacterales;f__Yersiniaceae		0	0	0	0	0	0	0	0	0	0	0	0	0	0	0	0	0	0	0	0	0	0	0	0	0	0	0	0	0	0	0	0	0	0	0	0	0	0	0	0	0	0	0	0	0.000508931	0
Family	f73	d__Bacteria;p__Firmicutes;c__Clostridia;o__Oscillospirales;f__[Clostridium]_methylpentosum_group		0	0	0	0	0	0	0	0	0	0.000164785	0	0	0	0	0	0	0	0	0	0	0	0	0	0	0	0	0	0	0	0	0	0	0	0	0	0	0	0	0	0	0	0	6.40651e-05	0	0	0
Family	f74	d__Bacteria;p__Proteobacteria;c__Gammaproteobacteria;o__Burkholderiales;f__Oxalobacteraceae		0	0	0	0	0	0.00100291	0	0	0	0	0	0	0	0	0	0	0	0	0	0	0.000277695	0	0	0	0	0	0	0	0	0	0	0	0	0	0	0	0	0	0	0	0	0	0	0	0	0
Family	f75	d__Bacteria;p__Proteobacteria;c__Gammaproteobacteria;o__Pseudomonadales;f__Moraxellaceae		0	0	0	0	0	0	0	0	0	0	0	0	0	0	0	0	0	0	0	0	0	0	0	0	0	0	0	0	0	0	0	0	0	0	0	0	0	0	0	0	0	0	0	0	0	0
Family	f76	d__Bacteria;p__Firmicutes;c__Bacilli;o__RF39;f__RF39		0	0	0	0	0	0	0	0	0	0	0	0	0	0	0	0	0	0	0	0	0	0	0	0	0	0	0	0	0	0	0	0	0	0	0	0	0	0	0	0	0	0	0	0	0	0
Family	f77	d__Bacteria;p__Bacteroidota;c__Bacteroidia;o__Bacteroidales;f__Dysgonomonadaceae		0	0	0	0	0	0	0	0	0	0	0	0	0	0	0	0	0	0	0	0	0	0	0	0	0	0	0.00174994	0	0	0	0	0	0	0	0	0	0	0	0	0	0	0	0	0	0	0
Family	f78	d__Bacteria;p__Proteobacteria;c__Gammaproteobacteria;o__Burkholderiales;f__Neisseriaceae		0	0	0	0	0	0	0	0	0	0	0	0	0	0	0	0	0	0	0	0	0	0	0	0	0	0	0	0	0	0	0	0	0	0	0	0	0	0	0	0	0	0	0	0	0	0
Family	f79	d__Bacteria;p__Bacteroidota;c__Bacteroidia;o__Bacteroidales;f__Porphyromonadaceae		0	0	8.2374e-05	0	0	0	0	0	0	0	0	0	0	0	0	0	0	0	0	0	0	0	0	0	0	0	0	0	0	0.00155217	0	0	0	0	0	0	0	0	0	0	0	0	0	0	0	0
Family	f80	d__Bacteria;p__Actinobacteriota;c__Actinobacteria;o__Corynebacteriales;f__Corynebacteriaceae		0	0	0	0	0	0	0	0	0	0	0	0	0	0	0	0	0	0	0	0	0	0	0	0	0.000122055	0	0	0	0	0	0	0	0	0	0	0	0	0	0	0	0	0	0	0	0	0
Family	f81	d__Bacteria;p__Actinobacteriota;c__Actinobacteria;o__Micrococcales;f__Microbacteriaceae		0.000164518	7.75014e-05	0	0	7.06664e-05	0.000120349	0	0	0	0	0	0	0	0	0	0	0	0	0	3.74125e-05	0	0	0	0	0	0	0	0	0	0	0	0	0	0	0	0	0	0	0	0	0	0	0	0	0	0
Family	f82	d__Bacteria;p__Firmicutes;c__Bacilli;o__Lactobacillales;f__Aerococcaceae		0	0	0	0	0	0	0	0	0	0	0	0	0	0	0	0	0	0	0	0	0	0	0	0	0	0	0	0	0	0	0	0	0	0	0	0	0	0	0	0	0	0	0	0	4.84696e-05	0
Family	f83	d__Bacteria;p__Firmicutes;c__Clostridia;o__Oscillospirales;f__Ethanoligenenaceae		0	0	0	0	0	0	0	0	0	0	0	0	0	0	0	0	0	0	0	0	4.27223e-05	0	0	0	0	0	0	0	0	0	0	0	0	0	0	0	0	0	0	0	0	0	0	0	0	0
Family	f84	d__Bacteria;p__Firmicutes;c__uncultured;o__uncultured;f__uncultured		0	0	0	0	0	0	0	0	0	0	0	0	0	0	0	0	0	0	0	0	0	0	0	0	0	0	0	0	0	0	0	0	0	0	0	0	0	0	0	0	0	0	0	0	0	0
Family	f85	d__Bacteria;p__Firmicutes;c__Clostridia;o__Oscillospirales;f__UCG-011		0	0	0	0	0	0	0	0	0	0	0	0	0	0	0	0	0	0	0	0	0	0	0	0	0	0	0	0	0	0	0	0	0	0	0	0	0	0	0	0	0	0	0	0	0	0
Family	f86	d__Bacteria;p__Fusobacteriota;c__Fusobacteriia;o__Fusobacteriales;f__Leptotrichiaceae		0	0	0	0	0	0	0	0	0	0	0	0	0	0	0	0	0	0	0	0	0	0	0	0	0	0	0	0	0	0	0	0	0	0	0	0	0	0	0	0	0	0	0	0	0	0
Family	f87	d__Bacteria;p__Firmicutes;c__Bacilli;o__Erysipelotrichales;__		0	0	0	0	0	0	0	0	0	0	0	0	0	0	0	0	0	0	0	0	0	0	0	0	0	0	0	0	0	0	0	0	0	0	0	0	0	0	0	0	0	0	0	0	0	0
Family	f88	d__Bacteria;p__Proteobacteria;c__Alphaproteobacteria;o__Rhizobiales;f__Xanthobacteraceae		0	0	0	0	0	0.000140407	0	0	0	0	0	0	0	0	0	0	0	0	0	9.35314e-05	0	0	0	0	0	0	0	0	0	0	0	0	0	0	0	0	0	0	0	0	0	0	0	0	0	0
Family	f89	d__Bacteria;p__Firmicutes;c__Clostridia;o__Lachnospirales;__		0	0	0	0	0	0	0	0	0	0	0	0	0	0	0	0	0	0	0	0	0	0	0	0	0	0.000434351	0	0	0	0	0	0	0	0	0	0	0	0	0	0	0	0	0	0	0	0
Family	f90	d__Bacteria;p__Proteobacteria;c__Gammaproteobacteria;o__Enterobacterales;__		0	0	0	0	0	0	0	0	0	0	0	0	0	0	0	0	0	0	0	0	0	0	0	0	0	0	0	0	0	0	0	0	0	0	0	0	0	0	0	0	0	0	0	0	0	0
Family	f91	d__Bacteria;p__Proteobacteria;c__Alphaproteobacteria;__;__		0	0	0	0	0	0	0	0	0	0	0	0	0	0	0	0	0	0	0	0	0	0	0	0	0	0	0	0	0	0	0	0	0	0	0	0	0	0	0	0	0	0	0	0	0	0
Family	f92	d__Bacteria;p__Verrucomicrobiota;c__Lentisphaeria;o__Victivallales;f__Victivallaceae		0	0	0	0	0	0	0	0	0	0	0	0	0	0	0	0	0	0	0	5.61188e-05	0	0	0	0	0	0	0	0	0	0	0	0	0	0	0	0	0	0	0	0	0	0	0	0	0	0
Family	f93	d__Bacteria;p__Actinobacteriota;c__Actinobacteria;o__Propionibacteriales;f__Propionibacteriaceae		0	0	0	0	0	0	0	0	0	0	0	0	0	0	0	0	0	0	0	0	0	0	0	0	0	0	0	0	0	0	0	0	0	0	0	0	0	0	0	0	0	0	0	0	0	0
Family	f94	d__Bacteria;p__Firmicutes;c__Clostridia;o__Oscillospirales;f__uncultured		0	0	0	0	0	0	0	0	0	0	0	0	0	0	0	0	0	0	0	0	0	0	0	0	0	0	0	0	0	0	0	0	0	0	0	0	0	0	0	0	0	0	0	0	0	0
Family	f95	d__Bacteria;p__Patescibacteria;c__Saccharimonadia;o__Saccharimonadales;f__Saccharimonadaceae		0	0	0	0	0	0	0	0	0	0	0	0	0	0	0	0	0	0	0	0	0	0	0	0	0	0	0	0	0	0	0	0	0	0	0	0	0	0	0	0	0	0	0	0	0	0
Family	f96	d__Bacteria;p__Proteobacteria;c__Gammaproteobacteria;o__Cardiobacteriales;f__Cardiobacteriaceae		0	0	0	0	0	0	0	0	0	0	0	0	0	0	0	0	0	0	0	0	0	0	0	0	0	0	0	0	0	0	0	0	0	0	0	0	0	0	0	0	0	0	0	0	0	0
Family	f97	d__Bacteria;p__Spirochaetota;c__Spirochaetia;o__Spirochaetales;f__Spirochaetaceae		0	0	0	0	0	0	0	0	0	0	0	0	0	0	0	0	0	0	0	0	0	0	0	0	0	0	0	0	0	0	0	0	0	0	0	0.000323039	0	0	0	0	0	0	0	0	0	0
Family	f98	d__Bacteria;__;__;__;__		0	0	0	0	0	0	0	0	0	0	0	0	0	0	0	0	0	0	0	0	4.27223e-05	0	0	0	0	0	0	0	0	0	0	0	0	0	0	0	0	0	0	0	0	0	0	0	3.02935e-05	0
Family	f99	d__Bacteria;p__Cyanobacteria;c__Cyanobacteriia;o__Chloroplast;f__Chloroplast		0	0	0	0	0	0	0	0	0	0	0	0	0	0	0	0	0	0	0	0	0	0	0	0	0	0	0	0	0	0	0	0	0	0	0	0	0	0	0	0	0	0	0	0	0	0
Family	f100	d__Bacteria;p__Proteobacteria;c__Alphaproteobacteria;o__Rhodobacterales;f__Rhodobacteraceae		0	0	0	0	0	0	0	0	0	0	0	0	0	0	0	0	0	0	0	0	0	0	0	0	0	0	0	0	0	0	0	0	0	0	0	0	0	0	0	0	0	0	0	0	0	0
Family	f101	d__Bacteria;p__Proteobacteria;c__Gammaproteobacteria;o__Burkholderiales;f__Comamonadaceae		0	0	0	0	0	0	0	0	0	0	0	0	0	0	0	0	0	0	0	0	0	0	0	0	0	0	0	0	0	0	0	0	0	0	0	0	0	0	0	0	0	0	0	0	0	0
Family	f102	d__Bacteria;p__Bacteroidota;c__Bacteroidia;o__Bacteroidales;__		0	0	0	0	0	0	0	0	0	0	0	0	0	0	0	0	0	0	0	0	0	0	0	0	0	0	0.000181028	0	0	0	0	0	0	0	0	0	0	0	0	0	0	0	0	0	0	0
Family	f103	d__Bacteria;p__Actinobacteriota;c__Actinobacteria;o__Micrococcales;__		0	0	0	0	0	0	0	0	0	0	0	0	0	0	0	0	0	0	0	0	0	0	0	0	0	0	0	0	0	0	0	0	0	0	0	0	0	0	0	0	0	0	0	0	0	0
Family	f104	d__Bacteria;p__Proteobacteria;c__Alphaproteobacteria;o__Reyranellales;f__Reyranellaceae		0	0	0	0	0	0	0	0	0	0	0	0	0	0	0	0	0	0	4.44672e-05	0	0	0	0	0	0	0	0	0	0	0	0	0	0	0	0	0	0	0	0	0	0	0	0	0	0	0
Genus	g1	d__Bacteria;p__Bacteroidota;c__Bacteroidia;o__Bacteroidales;f__Bacteroidaceae;g__Bacteroides		0.399539	0.481619	0.552544	0.72666	0.428733	0.177495	0.18745	0.508694	0.402074	0.45344	0.129085	0.300141	0.231236	0.506471	0.570779	0.305494	0.317109	0.465252	0.266425	0.162296	0.283783	0.326216	0.288538	0.434044	0.468083	0.135083	0.113746	0.276474	0.497661	0.483736	0.198563	0.385708	0.452351	0.0703671	0.389524	0.082698	0.830138	0.452241	0.469675	0.137435	0.239285	0.457759	0.387594	0.236477	0.347866	0.241608
Genus	g2	d__Bacteria;p__Actinobacteriota;c__Actinobacteria;o__Bifidobacteriales;f__Bifidobacteriaceae;g__Bifidobacterium		0.012982	0.0194787	0.00420107	0.0550061	0.0779274	0.000742152	0.038051	0.0149208	0.00289401	0.00362528	0.00847597	0.0551274	0.00985191	0.0302224	0.00581871	0.0107784	0.0422163	0.0294818	0.0891122	0.014647	0.0178365	0.0261811	0	0	0.140059	0.109332	0.00591359	0.0478839	0.0819038	0.000877311	0.00858159	0.170032	0	0.000999001	0.0167369	0.223091	0.0139011	0	0.0441937	0.0391377	0.200873	0.0977397	0.0604917	0.0667189	0.162246	0.00683604
Genus	g3	d__Bacteria;p__Firmicutes;c__Bacilli;o__Lactobacillales;f__Streptococcaceae;g__Streptococcus		0.00596752	0.0105402	0.000247122	0.00127383	0.00858597	0	0.0307673	0.0259475	0.0322199	0.0002307	0.00654662	0.0201968	0.000357105	0	0.00620511	0.0361324	0.000201816	0.000859334	0.00231229	0.00226346	0.00553253	0.00218175	0.022529	0.00537881	0.0039668	0.0171879	0.152909	0.274015	0.0379889	0.00411661	0.0174423	0.000648976	0.00158141	0	0	0.00639618	0.00744148	0.00242469	0.00912619	0.0369053	0.0625101	0.0220779	0.00217822	0.00448629	0.126233	0.0406081
Genus	g4	d__Bacteria;p__Firmicutes;c__Clostridia;o__Lachnospirales;f__Lachnospiraceae;g__[Ruminococcus]_gnavus_group		0.00128623	0.0127619	0.00300665	0.00530375	0.0119073	0.000601745	0.00669764	0.0030844	0.0124201	0.00156546	0.000445236	0.00333212	0	0.00213306	0	0.000276877	0	0.00885775	0	0.00419021	0.000256334	0	0	0.0150869	0.00598072	0	0.00488776	0.00076099	0.01547	0.0166689	0.00188376	0.00468705	0.00226898	0.0146728	0	0	0.000620123	0.0576782	0.106281	0.00244175	0.0164968	0.274239	0.0760311	0.0116075	0.083501	0
Genus	g5	d__Bacteria;p__Firmicutes;c__Clostridia;o__Lachnospirales;f__Lachnospiraceae;g__Anaerostipes		0.0199815	0.0351339	0	0.000717975	0.00277366	0.0063785	0.0308092	0.00152292	0.00183287	0.0102496	0.0164408	0.018746	0.0178763	0.00884383	0.00981907	0.028459	0.00590771	0.00517804	0.0251684	0.00258147	0.0265732	0.0263847	0.0616984	0	0	0.0156987	0.00247405	0.00222443	0.0428545	0.0129572	0.00439545	0.00324488	0.00550055	0.00536963	0.000963275	0.0370203	0.00124025	0.155547	0.00208393	0.0437422	0.000646935	0.0074931	0.0115033	0.0681473	0	0
Genus	g6	d__Bacteria;p__Bacteroidota;c__Bacteroidia;o__Bacteroidales;f__Prevotellaceae;g__Prevotella_9		0	0	0	0	0	0	0.00150697	0	0	0.000280135	0	0	0	0	0	0	0	0	0	0.0899398	0.0219379	0	0.0204549	0.000524762	0	0	0	0	0	0	0.192632	0	0	0	0	0	0	0	0	0.560904	0	0.00033966	0.000163722	6.2406e-05	0	0.166718
Genus	g7	d__Bacteria;p__Firmicutes;c__Clostridia;o__Lachnospirales;f__Lachnospiraceae;g__Agathobacter		0.0738087	0.0581777	0	0	0	0.00561629	0.028465	0.0388634	0.000385868	0.0260196	0.0183041	0.0571901	0.0284844	0.0295274	0.15781	0.0288347	0.00110082	0.078596	0.049781	0.046934	0.00457128	0.079765	0.0148047	0.00163988	0	0	0	0.0283908	0.0626287	0	0.00600014	0.0154312	0	0.00206044	0	0.0768187	0.00124025	0	0	0	0.0587094	0	0	0.196073	0	0.0180594
Genus	g8	d__Bacteria;p__Firmicutes;c__Clostridia;o__Lachnospirales;f__Lachnospiraceae;g__Blautia		0.0322007	0.101527	0.0675467	0.0179725	0.0593068	0.0209407	0.0436603	0.0956549	0.0196069	0.0262997	0.0325352	0.0264077	0.081252	0.045753	0.00663697	0.0312871	0.0389689	0.0537855	0.0211219	0.0556699	0.0166617	0.0497149	0.0891146	0.0152181	0.0433297	0.0145818	0.0744629	0.0407423	0.0372403	0.00904306	0.0176516	0.0137727	0.0253713	0.00474525	0.0753763	0.0120171	0.00170534	0.0662748	0.0356424	0.0093484	0.0430212	0.00022644	0.0989237	0.0737569	0.0580241	0.0223447
Genus	g9	d__Bacteria;p__Firmicutes;c__Negativicutes;o__Veillonellales-Selenomonadales;f__Selenomonadaceae;g__Megamonas		0	0	0	0	0	0.0024471	0	0.0586614	0.189437	0	0	0.0486445	0.0727024	0.0736986	0	0.0437268	0	0	0	0	0	0	0	0	0	0	0	0	0	0	0	0	0	0	0	0	0	0	0.15184	0	0	0	6.40651e-05	0	0	0.0111213
Genus	g10	d__Bacteria;p__Bacteroidota;c__Bacteroidia;o__Bacteroidales;f__Tannerellaceae;g__Parabacteroides		0.0161527	0.0205379	0.0197492	0.0331426	0.0601548	0.04483	0.0231487	0.01174	0.0322923	0.0601137	0.0141981	0.0278584	0.00974688	0.0437877	0.000113647	0.00597263	0.0276305	0.0252953	0.0588523	0.0425568	0.0360576	0.0388934	0.0152577	0.0145622	0.0647504	0.0339414	0	0.00895627	0	0.0296936	0.0272099	0.0351168	0.01272	0.00424575	0.0163757	0.0118878	0	0.0643644	0.034349	0	0.0938056	0.000133805	0.0608761	0	2.42348e-05	0.00959086
Genus	g11	d__Bacteria;p__Actinobacteriota;c__Coriobacteriia;o__Coriobacteriales;f__Coriobacteriaceae;g__Collinsella		0.00215369	0.00803431	0	0.00358987	0.00932796	0	0.00380928	0.00449165	0.0015917	0.0016149	0.00745358	0.00498685	0.003382	0.00426613	0	0.00272921	0.00594441	0.00791028	0.00337951	0.00780052	0.00168753	0.00509076	0	0.00190226	0.0411937	0.0837056	0	0.00503424	0	0	0.00537222	0.0151428	0.00556931	0	0.0309452	0.0404445	0.00237714	0	0.0199051	0.000976699	0.0207828	7.20491e-05	5.69468e-05	0.0322639	0	0.00499949
Genus	g12	d__Bacteria;p__Firmicutes;c__Bacilli;o__Lactobacillales;f__Lactobacillaceae;g__Ligilactobacillus		0	0	0	0	0	0	0.0462556	0	0	0	0	0	0	0	0	0	0	0	0	0	0	0.00232721	0	0	0	0	0	0.166774	0	0	0	0	0	0	0	0	0	0	0	0	0	0	0.00114605	2.0802e-05	0	0.0392817
Genus	g13	d__Bacteria;p__Firmicutes;c__Clostridia;o__Lachnospirales;f__Lachnospiraceae;g__[Ruminococcus]_torques_group		0.00773234	0.039629	0.00630161	0.00164439	0.0224896	0.0355832	0.00824647	0.00433743	0.00313517	0.0309796	0.0103888	0.0145752	0.0030459	0.00220497	0.00370488	0.0136461	0.00972388	0.0140358	0.0308158	0.0086423	0.0227069	0.0196358	0.0231965	0.00321417	0	0.0611194	0.00343954	0.00878066	0	0.0707923	0.0242099	0.0366311	0.0605748	0.00124875	0.00373269	0.0423181	0	0.0332843	0.000790457	0	0.00913796	8.23418e-05	0.0400051	0.00525597	0.0145893	0.00265279
Genus	g14	d__Bacteria;p__Firmicutes;c__Bacilli;o__Erysipelotrichales;f__Erysipelatoclostridiaceae;g__Erysipelotrichaceae_UCG-003		0	0	0	0	0	0	0.0299301	0	0.00976727	0.000313092	0.0082616	0.0115151	0.00212163	0.00891573	0	0.00508267	0	0	0.0245903	0	0.002307	0.00363626	0	0.00570679	0	0.0013651	0	0	0.0117897	0.0153192	0	0	0	0.00393357	0.00830825	0.0178318	0	0	0	0.0046742	0	0	0	0	0	0.00224467
Genus	g15	d__Bacteria;p__Firmicutes;c__Clostridia;o__Lachnospirales;f__Lachnospiraceae;g__Fusicatenibacter		0.0564745	0.0128136	0.0694825	0	0.0153699	0	0.0586462	0.0326561	0.00832027	0.100305	0.0495531	0.0456977	0.0606029	0.000455373	0.000818256	0.0179179	0.0902669	0.0353649	0.0392645	0.0120094	0.013543	0.0742088	0.0554284	0.000983929	0.00347858	0.000992802	0	0.039513	0.0359928	0.00128222	0.00160469	0.0102394	0.00584433	0.0106144	0.0531005	0	0.00382409	0.0193975	0	0.0256732	0	0.000123513	0.0598297	0.0706019	0	0.0255076
Genus	g16	d__Bacteria;p__Firmicutes;c__Clostridia;o__Peptostreptococcales-Tissierellales;f__Peptostreptococcaceae;__		0.00306602	0.00113669	0	0	0.0230726	0.00611774	0.0798694	0	0.0137948	0	0	0.0298984	0.00300389	0.0152191	0	0.00737679	0.0197963	0	0.0225893	0.000785664	0.121011	0	0.000548324	0.00367334	0	0.0560933	0	0	0.0104173	0.0898907	0.0454894	0	0	0.00405844	0	0.0280398	0.00847501	0	0	0	0	0.000782247	0.000249142	0.0132023	8.48218e-05	0.00673401
Genus	g17	d__Bacteria;p__Firmicutes;c__Bacilli;o__Erysipelotrichales;f__Erysipelotrichaceae;g__Turicibacter		0.0226437	0	0	0.000231605	7.06664e-05	0.00022064	0	5.78324e-05	0	0	0.00629926	0.00185874	0	0.000719011	0.00070461	0.00355984	0.000513714	0.000594923	0.000422438	0	0.00339642	0	0	0	0.000732332	0.060623	0	0	0.00704884	0.00121474	0.00306984	0	0	0.0420205	0	0.00562088	0.000413415	0	0.000431158	0	0	0.000494051	0.000377273	0.00549172	0	0.0023467
Genus	g18	d__Bacteria;p__Firmicutes;c__Bacilli;o__Erysipelotrichales;f__Erysipelatoclostridiaceae;g__Catenibacterium		0	0	0	0	0	0	0	0	0	0.0147318	0.00583754	0	0.0714211	0	0	0	0.0170993	0	0	0.0325302	0	0	0	0	0	0.00155125	0	0	0	0	0	0	0	0	0	0.0660938	0	0	0	0	0	0	0	0	2.42348e-05	0.0108152
Genus	g19	d__Bacteria;p__Firmicutes;c__Bacilli;o__Lactobacillales;f__Lactobacillaceae;g__Lactobacillus		0	0	0	0	0	0	0.00920926	0	0	0	0.00349593	0.000476018	0	0	0	0	0	0	0	9.35314e-05	0	0	0	0.00157429	0	0	0	0.000292689	0	0	0	0	0	0	0	0	0	0	0.00143719	0	0.018842	0	0	0	0	0
Genus	g20	d__Bacteria;p__Firmicutes;c__Bacilli;o__Erysipelotrichales;f__Erysipelatoclostridiaceae;g__Erysipelatoclostridium		0.000358948	0.000594177	0.00257419	0.00148227	0.000953996	0.00194564	0.000460463	0.00287234	0.000506451	0	0.000560668	0.00027201	0	0	0.0268206	0.000613084	0	0.00116781	0.000111168	0.000224475	0.00224292	0.000727252	0.00178801	0.00150869	0.0010985	0.00403326	0.0087497	0.000819528	0.000623791	0.00236199	0.00223261	0.00281223	0.00178768	0	0	0	0	0.0118295	0	0	0.0014556	0.0156964	0.0117382	0.000977693	0.0049136	0
Genus	g21	d__Bacteria;p__Proteobacteria;c__Gammaproteobacteria;o__Enterobacterales;f__Enterobacteriaceae;g__Klebsiella		0	0	0.0893964	0	0	0	0	0	0	0	0	0	0	0	0.000295481	0	0	0	0	0	0	0	0	0	0	0	0.0366884	0	0	0	0	0	0	0.0114885	0	0	0	0	0	0	0.0319424	0.00118366	0	0	0.000236289	0
Genus	g22	d__Bacteria;p__Firmicutes;c__Clostridia;o__Lachnospirales;f__Lachnospiraceae;g__[Eubacterium]_hallii_group		0.0116509	0.0293213	0.011903	0	0.000264999	0.0440678	0.0190046	0.000134942	0.0118654	0.0109747	0.0103394	0.016638	0.0321395	0.0416067	0	0.0132505	0.00946702	0.00237969	0.0234342	0.0148341	0.00995429	0.0250756	0	0.00334536	0	0.00260611	0.0162322	0	0	0.00101228	0.00690714	0.0438419	0.00928218	0	0.0927152	0.00691304	0.00253217	0.00543718	0	0.00641831	0	0	0.00948876	0.0157818	0	0.00836649
Genus	g23	d__Bacteria;p__Firmicutes;c__Bacilli;o__Erysipelotrichales;f__Erysipelotrichaceae;g__[Clostridium]_innocuum_group		0	0.00152419	0.00652814	0.00152859	0.00307399	0.00170494	0	0.000443382	0	0	0	0	0.000378112	0	0.0136603	0	0	0.00112374	0	0	0.000363139	0	0	0	0.00158672	0	0.00181028	0.00515132	0.00280706	0.000944797	0	0.00100952	0	0	0	0.0024551	0	0.00124908	0.00352113	0	0.00161734	0.0546544	0.00503267	0.000221888	0.0145288	0
Genus	g24	d__Bacteria;p__Firmicutes;c__Clostridia;o__Peptostreptococcales-Tissierellales;f__Peptostreptococcaceae;g__Intestinibacter		0	0.00648428	6.17805e-05	0.00115802	0.00487598	0	0.0159906	0.0038555	0	0	0.0407308	0.00693626	0	0	0.0196836	0.0017997	0	0.0173629	0.00351291	0.000411538	0.00149528	0	0.000715205	0	0.0152569	0.0256267	0.00392228	0.00878066	0.00586364	0	0	0.00576868	0	0.0566309	0	0	0.0792207	0	0	0.00118599	0.0303251	0.0074931	0	0.00429214	0.0320566	0
Genus	g25	d__Bacteria;p__Fusobacteriota;c__Fusobacteriia;o__Fusobacteriales;f__Fusobacteriaceae;g__Fusobacterium		4.48685e-05	0.000800847	0.0019152	0.00602172	0.000547664	0	0.000125581	0	0.00470276	6.59141e-05	0	0	0	0.000455373	0	0	0	0.000572889	0	0	0	0	0.00336146	0.00150869	0	0	0	0.000643915	0.00155948	0.025577	0	0.00180271	0	0	0	0	0	0	0.000431158	0	0.000970403	0.0357569	0	0	0	0
Genus	g26	d__Bacteria;p__Firmicutes;c__Bacilli;o__Erysipelotrichales;f__Erysipelotrichaceae;g__Holdemanella		0	0	0	0	0	0	0	0	0	0	0.0187164	0.0346586	0	0	0	0	0.0201266	0	0	0.0284709	0.0344341	0	0	0	0	0.000806652	0	0	0	0	0.0143027	0	0	0.0103646	0	0	0	0	0	0.0516255	0	0	0	0	0	0.0976431
Genus	g27	d__Bacteria;p__Firmicutes;c__Clostridia;o__Lachnospirales;f__Lachnospiraceae;g__Sellimonas		7.47809e-05	0.0129686	0.0019152	0	0.00552964	0.00553605	0.000711625	0.00167714	0	0	0	0.0018134	0	0.00556035	0.000545504	0	0	0.00068306	8.89343e-05	0.000860489	0	0	0.00102513	0.000787143	0.0107409	0	0	0.00690745	0.00218327	0.00546632	0.00104654	0	0	0	0	0	0.000620123	0.0117561	0	0	0.00153647	2.05855e-05	0.0178315	0.00814744	0.0225929	0
Genus	g28	d__Bacteria;p__Firmicutes;c__Clostridia;o__Lachnospirales;f__Lachnospiraceae;g__Roseburia		0.0364333	0.00661345	0.008258	0	0.0128613	0.00184535	0.0447486	0.000559047	0.0386591	0.00669029	0.0306223	0.00451084	0.0332528	0.0175439	0.0702337	0.060814	0.0496652	0.0285123	0.00558063	0.00821205	0.00702781	0.0129451	0.00171649	0.0215808	0	0	0.0144219	0.00878066	0.00280706	0.000607369	0.00251169	0	0.00825083	0.00855395	0.0322697	0	0	0	0	0.013604	0.0202976	0	0	0.00714202	0	0.00214264
Genus	g29	d__Bacteria;p__Proteobacteria;c__Gammaproteobacteria;o__Burkholderiales;f__Sutterellaceae;g__Sutterella		0	0.000310005	0.00310962	0.00683234	0	0	0.00318138	0.00393261	0.0079344	0.022658	0.00255598	0.008999	0.00854952	0.00373886	0.0123875	0.00735701	0.00579763	0.00746959	0	0.0050694	0.0048917	0	0	0.00491965	0.0138533	0.00279226	0	0.00772698	0	0.0136996	0.0131864	0.00108163	0	0.00174825	0.000842866	0.000775294	0.0208258	0	0.0099885	0.0046742	0.00129387	0	0	0.00479139	0	0.0013264
Genus	g30	d__Bacteria;p__Firmicutes;c__Clostridia;o__Lachnospirales;f__Lachnospiraceae;g__uncultured		0.00827077	0.0127102	0.000185342	0.00189916	0.0387252	0.000401163	0.0032651	0.00289162	0.0129507	0.0180275	0.00402361	0.00403482	0.00741519	0.000838846	0.0206382	0.00518155	0.00374278	0.00182884	0.00135625	0.00230087	0.00234972	0.00247266	0.00350451	0.00577238	0	0	0.0104393	0	0.00723598	0.0128222	0.00216284	0.00439862	0.0168454	0.00174825	0.00216737	0	0	0.0124173	0.0569129	0.00355797	0	9.26345e-05	0.0249427	0.00243383	0	0
Genus	g31	d__Bacteria;p__Firmicutes;c__Clostridia;o__Oscillospirales;f__Ruminococcaceae;g__Ruminococcus		0.014687	0	0	0	0	0.0373483	0.00121395	0	0	0	0.019409	0.0609756	0.013549	0.0468795	0	0.0679535	0.0398496	0.0165036	0.0778398	0.148696	0.0406075	0.0753433	0	0.0704493	0	0.00614296	0.0136375	0	0.00405464	0	0.0364195	0.0354052	0.0805143	0.00218531	0.0309452	0.0337253	0	0	0	0	0.00655022	0	0	0.0129804	0	0.00857055
Genus	g32	d__Bacteria;p__Firmicutes;c__Clostridia;o__Clostridiales;f__Clostridiaceae;g__Clostridium_sensu_stricto_1		0.0131315	0	0	0	0.000317999	0.0137599	0.00950228	0	0.001447	0.00044492	0.0131592	0.00170006	0	0.00186943	0	0	0	0.0108629	0.000733708	0.000355419	0.0424873	0.0248138	0	0	0	0.0349342	0.0140599	0	0	0	0.00641875	0	0	0.22771	0	0.0016152	0.000826831	0	0	0.00299986	0.00590328	0.00667998	0	4.1604e-05	0	0
Genus	g33	d__Bacteria;p__Firmicutes;c__Clostridia;o__Oscillospirales;f__[Eubacterium]_coprostanoligenes_group;g__[Eubacterium]_coprostanoligenes_group		0.00533936	0.000465008	0.00584856	0	0	0.0152242	0.00121395	0	0.00453394	0	0.00173147	0.00460151	0.0047474	0.0019653	0	0.00211613	0.00159618	0.00268817	0.00720368	0.024075	0.0179861	0.00314173	0.0163067	0.000918334	0	0.00688757	0.00325851	0	0	0.000877311	0.00600014	0	0.00433168	0	0.013245	0.0133738	0	0.00771492	0	0	0	0	0.00674108	0.00393158	0	0.00755025
Genus	g34	d__Bacteria;p__Bacteroidota;c__Bacteroidia;o__Bacteroidales;f__Rikenellaceae;g__Alistipes		0.00346983	0.0220621	0.00891699	0.00229289	0	0.074837	0.00104651	0.00609168	0.00303871	0.0129686	0.00949837	0.00444283	0.0122676	0.00184546	0	0.00923582	0.0011742	0.0133527	0.0200992	0.0104381	0.0236468	0.0260356	0.0314452	0.0097737	0.00225803	0.00558451	0.00464639	0	0.010043	0.00607369	0.0207214	0.0345399	0	0.000187313	0.00782661	0.00355343	0.000465092	0.0127112	0	0	0.00363901	4.11709e-05	0.0157956	0.00146307	0	0.000918274
Genus	g35	d__Bacteria;p__Bacteroidota;c__Bacteroidia;o__Bacteroidales;f__Prevotellaceae;g__Alloprevotella		0	0	0	0	0	0	0	0	0	0	0	0	0	0	0	0	0	0	0	0	0	0	0.00102513	0	0	0	0	0	0	0	0	0	0	0	0	0	0	0	0	0	0	0	0	0	0	0.0519335
Genus	g36	d__Bacteria;p__Proteobacteria;c__Gammaproteobacteria;o__Enterobacterales;f__Enterobacteriaceae;g__Escherichia-Shigella		0	0	0	0	0.00120133	0	0	0	0	0	0	0	0	0	0.00222748	0.000791077	0	0	0.00211219	0.0002993	0.000213611	0.00119269	0	0.281666	0	0.0187391	0.115677	0	0.00212089	0.00566878	0	0.0246611	0	0.0827298	0	0.00284274	0	0	0	0	0.0152838	0.00654617	0.00247007	0	0.00214478	0
Genus	g37	d__Bacteria;p__Firmicutes;c__Clostridia;o__Lachnospirales;f__Lachnospiraceae;g__Lachnospiraceae_NK4A136_group		0.0182615	0	0.00768138	0	0.00662497	0.00595728	0.00556742	0	0.00506451	0.00224108	0.0181063	0.00176807	0.00281483	0.00256447	0	0.00992801	0.00216494	0.0104001	0.00618094	0.00946537	0.0074764	0.0101524	0.00388595	0.00957691	0	0.000930752	0.0371108	0.00854651	0	0	0.00872113	0.00137006	0	0.00137363	0.0191451	0.00807598	0	0	0	0	0	0	0	0.0106853	0	0
Genus	g38	d__Bacteria;p__Firmicutes;c__Negativicutes;o__Acidaminococcales;f__Acidaminococcaceae;g__Phascolarctobacterium		0.000149562	0.0242063	0.000164748	0	0	0	0.000837205	0.0106219	0	0.0128862	0.000906962	0	0	0.00493721	0	0.00415315	0.000110082	0.0114798	0.00220113	0.0180703	0.0352245	0.00171631	0	0	0.00183083	0	0	0.00503424	0.00474081	0.0163315	0.00983744	0	0.00969472	0.0093032	0.00602047	0.0016798	0.00532272	0	0	0	0	0	0	0.00787702	0	0.00255076
Genus	g39	d__Bacteria;p__Firmicutes;c__Clostridia;o__Oscillospirales;f__Ruminococcaceae;g__Faecalibacterium		0.0764709	0.00118835	0.0366564	0.0387938	0.0361812	0.0137398	0.111432	0.0298223	0.0204269	0.0305182	0.0548135	0.0457204	0.0484823	0.0344885	0.000250023	0.0617238	0.0741583	0.0362022	0.0618983	0.054005	0.0421882	0.0282465	0.0447718	0.008265	0.0178811	0	0.0543688	0.0127027	0.0152829	0.00843569	0.0468848	0.00187482	0.00605061	0.0166084	0.0612884	0.00129216	0.0013436	0	0	0.0276266	0	0.00033966	0	0.0352802	0.0755822	0.0484644
Genus	g40	d__Bacteria;p__Firmicutes;c__Clostridia;o__Peptostreptococcales-Tissierellales;f__Peptostreptococcaceae;g__Romboutsia		0.000463642	0	0	0	0.0106706	0.00383111	0.0488091	0	0.00455806	0	0	0.0062789	0.00044113	0.00766945	0.00068188	0.00288743	0.00908174	0.000484752	0.00771505	0	0.0260819	0	0	0.00209905	0	0.0162571	0	0	0.00892022	0.0414361	0.0184888	0	0	0.00237263	0	0.00801137	0.00165366	0	0	0	0	0.000699905	0	0.00257251	2.42348e-05	0.00306091
Genus	g41	d__Bacteria;p__Proteobacteria;c__Gammaproteobacteria;o__Enterobacterales;f__Enterobacteriaceae;__		0	0	0	0	0	0	0.00761857	0	4.82334e-05	0	0	0	0.000378112	0	0	0.000850407	0	0	0	0	0	0	0.0233872	0	0.00170878	0.00452966	0.0202752	0	0.00904498	0	0.0049536	0	0	0.106019	0	0	0	0	0	0.0027208	0.027333	0.00326279	0.000533876	0	0.000854276	0
Genus	g42	d__Bacteria;p__Firmicutes;c__Clostridia;o__Lachnospirales;f__Lachnospiraceae;g__Lachnospiraceae_ND3007_group		0.00480093	0	0	0	0.000335665	0.00371076	0.00217673	0.0107761	0.000458218	0.0140068	0.00582105	0.00648291	0.00905367	0	0	0.00490468	0.00467847	0.00350344	0.00186762	0.00106626	0.00185842	0.000901792	0	0	0	0	0.0337919	0.00614646	0.00842118	0	0	0	0.00137514	0.00280969	0.000602047	0	0	0	0	0.00083717	0	0	0	0.00438229	0	0.00183655
Genus	g43	d__Bacteria;p__Firmicutes;c__Clostridia;o__Christensenellales;f__Christensenellaceae;g__Christensenellaceae_R-7_group		0.00070294	0	0.000185342	0	0	0.139123	0	0	0	0	0.0018634	0.00111071	0.00367608	9.58681e-05	0	0.0132505	0.00346757	0	0.00727038	0.00316136	0.02307	0.00392716	0	0.000590357	0	0.0775627	0	0	0	0.000404913	0.000976767	0	0	0	0	0.0849593	0	0	0	0	0	0	0.00116741	0.000492314	0	0
Genus	g44	d__Bacteria;p__Firmicutes;c__Clostridia;o__Oscillospirales;f__Ruminococcaceae;g__Subdoligranulum		0.00895875	0.000180836	0	0	0	0.00166483	0.00477207	0.0160003	0.001447	0.000807448	0.00420501	0.00757095	0.00468438	0	0.00254569	0.0120441	0.0130447	0.000198308	0.0029126	0.00404056	0.00286239	0.0100652	0.0172603	0.00478846	0	0.00235791	0	0	0.00935687	0.00101228	0.00348845	0.00490337	0.00467547	0.000437063	0.00553883	0.00923892	0	0	0	0	0.0153647	0	0	0.00169883	0	0.0181614
Genus	g45	d__Bacteria;p__Firmicutes;c__Clostridia;o__Lachnospirales;f__Lachnospiraceae;g__Lachnoclostridium		0.00154049	0.0115219	0.005066	0.00965792	0.00743764	0.0124762	0.0102976	0.0274897	0.0331846	0.0647771	0.00908611	0.0159579	0.0150614	0.00711821	0	0.010284	0.0100358	0.013529	0.00646997	0.0086423	0.00281967	0.00279265	0.0105612	0.00583798	0.0141584	0.00335071	0.00675839	0.00339519	0.00555174	0.016264	0.00258146	0.00201904	0.0167767	0.00636863	0.000602047	0.00232588	0	0.0108009	0.0131503	0.0066276	0.00719715	0.000195562	0.0127418	0.0296428	0.0176005	0.00979492
Genus	g46	d__Bacteria;p__Firmicutes;c__Bacilli;o__Lactobacillales;f__Enterococcaceae;g__Enterococcus		0	0	0.000638399	0.000440049	0.000423998	0	0	0	0	0	0	0	0	0	0.00220475	0	0	0	0	0	0	0	0	0	0.0267301	0.0014892	0.0608858	0	0	0	0	0	0	0	0	0	0.0122474	0	0.00114976	0	0	9.26345e-05	0.000633533	0.00316884	0.00515595	0
Genus	g47	d__Bacteria;p__Firmicutes;c__Clostridia;o__Lachnospirales;f__Lachnospiraceae;g__[Eubacterium]_ventriosum_group		0.0219557	0	0	0	0	0	0.00870694	0	0.00318341	0.00201038	0.014264	0.00256143	0.00352904	0.00189339	0	0.005142	0.00403633	0	0.00397981	0.00669685	0.00484898	0.00221084	0	0	0	0.00254406	0.0117668	0.00117075	0	0	0.000279076	0.0466542	0.00185644	0	0.00469597	0	0	0	0	0	0.00493288	0	0	0.0159413	0	0
Genus	g48	d__Bacteria;p__Firmicutes;c__Clostridia;o__Lachnospirales;f__Lachnospiraceae;g__Dorea		0.00919805	0	0	0	0	0.00044128	0.0119302	0	0.00183287	0	0.0134395	0.0027881	0.00512551	0	0	0.00490468	0.00799927	0.0018068	0.00729262	0.000636013	0.00382364	0.00628345	0.0253659	0.0013775	0.0238618	0.00179945	0.00645667	0	0	0	0.000976767	0.0144217	0.0119637	0.0106144	0.00180614	0.012857	0	0	0	0.00167434	0.00671195	0	0	0.00288454	0	0.00530558
Genus	g49	d__Bacteria;p__Bacteroidota;c__Bacteroidia;o__Bacteroidales;f__Prevotellaceae;g__Prevotella		0	0	0	0	0	0.000641861	0	0	0	0	0.255961	0	0	0	0	0	0.0257041	0.000154239	0	0.0289947	0	0	0	0	0	0	0	0	0	0	0	0	0	0.175262	0	0	0	0	0	0	0	0	0	0	0	0.016631
Genus	g50	d__Bacteria;p__Firmicutes;c__Clostridia;o__Lachnospirales;f__Lachnospiraceae;g__Tyzzerella		0.00137597	0.00563177	0.0232707	0.00407624	0.0170659	0.00136396	0.000544184	0.0142653	0.0240685	0.00929389	0.000527687	0.0106764	0	0.00318761	0.0177743	0	0.000330245	0.00960691	0	0.0117101	0.00100397	0	0	0.0147589	0	0	0.0155684	0.00175613	0.010854	0.00290188	0.000837229	0.00814825	0.00130638	0.0289086	0	0.0211914	0	0.00404115	0.0153061	0.00111623	0.000646935	0	0.00511098	6.2406e-05	0	0
Genus	g51	d__Bacteria;p__Bacteroidota;c__Bacteroidia;o__Bacteroidales;f__Marinifilaceae;g__Odoribacter		0.000433729	0.00909349	0.00413929	0.001876	0	0.00519507	0.000418603	0.00233258	0.00238756	0.00154898	0.00227565	0.00115604	0.00195358	0.00162976	0	0	0	0.000242376	0.00246793	0.00323619	0.00775409	0.00171631	0	0	0	0.00372301	0.01056	0	0	0.00101228	0.00132561	0.00158639	0	0	0.0013245	0.00258431	0	0.00242469	0	0	0	0	0.00315343	0	0	0.0010203
Genus	g52	d__Bacteria;p__Firmicutes;c__Negativicutes;o__Acidaminococcales;f__Acidaminococcaceae;g__Acidaminococcus		0	0	0	0	0.00874497	0	0.000334882	0	0.00176052	0	0	0	0	0.00313968	0	0	0	0.00319496	0	0.0144412	0	0	0	0.00655953	0	0	0.000784456	0	0	0	0	0	0	0	0	0	0	0	0	0	0.0245835	0	0	0	0	0.00265279
Genus	g53	d__Bacteria;p__Firmicutes;c__Clostridia;o__Lachnospirales;f__Lachnospiraceae;g__Coprococcus		0.00206395	0	0.00531312	0	0	0	0	0.0118942	0.0059086	0.00293318	0.01433	0	0.00537759	0.00280414	0	0.0235345	0.00302725	0.00630178	0.003046	0.00303042	0.0045072	0.0026472	0.00894007	0	0	0.0115413	0	0	0	0	0.000558153	0	0.00123762	0.000874126	0.0319085	0.00704225	0	0	0	0.00237198	0	0	0	0.01029	0	0.0119376
Genus	g54	d__Bacteria;p__Firmicutes;c__Clostridia;o__Oscillospirales;f__Oscillospiraceae;g__Flavonifractor		8.97371e-05	0.00165336	0.000432464	0.00182968	0.00305632	0	0	0.00169642	0.0010129	0.000725056	0	0.00102004	0.000714211	0.000838846	0	0.000593307	0	0.00354751	0	0.00134685	0.00170889	0	0.000190721	0.000787143	0.00152569	0	0.00120685	0.00117075	0.00237041	0.00175462	0	0.00353331	0	0	0	0	0	0.00227774	0.00287439	0	0.000970403	0.000380831	0.00625703	0.00103317	0.00255071	0
Genus	g55	d__Bacteria;p__Firmicutes;c__Clostridia;o__Peptostreptococcales-Tissierellales;f__Peptostreptococcaceae;g__Peptoclostridium		0	0	0	0	0	0	0	0	0	0	0	0	0	0	0	0	0	0	0	0	0	0	0	0	0	0	0	0	0	0	0	0	0	0	0	0	0	0	0	0	0	0	0	0	0	0
Genus	g56	d__Bacteria;p__Firmicutes;c__Negativicutes;o__Veillonellales-Selenomonadales;f__Veillonellaceae;g__Veillonella		0.000209386	0.00116252	0	0.0547514	0.0649601	0	0.00799531	0	0	0	0.000164902	0.000861365	0	0	0.00450041	0	0	0.00412039	0	0	0	0	0	0	0.048456	0	0.00265508	0	0	0	0	0.00944621	0	0	0	0	0	0	0	0.0017441	0.00436681	0.00250113	0.000405746	6.934e-05	0.00273247	0
Genus	g57	d__Bacteria;p__Firmicutes;c__Clostridia;o__Oscillospirales;f__Oscillospiraceae;g__Oscillibacter		0	0.00330672	0.000638399	0.0011117	0.00226132	0.00150436	0	0.00271812	0.000385868	0.00118645	0.000626628	0	0.000714211	0.00186943	0	0.000177992	0	0.00268817	0.0026458	0.00443339	0.00158072	0.000785432	0.00162113	0.00360774	0	0.000682552	0	0.00140491	0.00137234	0.00242948	0.00209307	0	0.00488174	0	0	0	0	0.00720059	0	0	0	7.20491e-05	0.00973078	0.00178204	0	0
Genus	g58	d__Bacteria;p__Firmicutes;c__Bacilli;o__Lactobacillales;f__Streptococcaceae;g__Lactococcus		0	0	0	0	0	0	0	0	0.000506451	0	9.89413e-05	0.000408015	0	0	0	0	0	0	0	0	0	0	0.0411958	0	0.0229464	0	0	0	0	0	0	0	0	0	0	0.00297196	0	0	0.00423972	0	0	0.000247025	3.55917e-05	9.01419e-05	0	0
Genus	g59	d__Bacteria;p__Firmicutes;c__Clostridia;o__Oscillospirales;f__Oscillospiraceae;g__UCG-005		0	0.00020667	0.000926708	0	0	0.00298867	0	0	0	0	0	0	0	0.000359505	0	0.000355984	0	0	0.00135625	0.000392832	0.00446448	0.00770887	0	0	0	0.000744602	0.00669804	0	0	0	0	0.00281223	0	0	0.0013245	0.00471637	0	0.000440852	0	0	0	0	7.11835e-05	6.934e-05	0	0
Genus	g60	d__Bacteria;p__Firmicutes;c__Clostridia;o__Oscillospirales;f__Ruminococcaceae;g__UBA1819		0	0.000490842	0.000638399	0	0.000317999	0	0	0	0	0	0.000115432	0.000113338	0	0.000383472	0	0	0	0.000837299	0.000333504	0.000486363	0.000234972	0	0.000476804	0.00177107	0	0	0	0	0.000436654	0.000269942	0	0.00266801	0	0	0	0	0	0.00124908	0	0	0	8.23418e-05	0.00122436	0.000249624	0	0
Genus	g61	d__Bacteria;p__Bacteroidota;c__Bacteroidia;o__Bacteroidales;f__Muribaculaceae;g__Muribaculaceae		0.0154796	0	0	0	0	0.00667937	0	0	0	0	0	0	0	0	0	0.0017997	0	0	0	0	0	0.00011636	0.0615315	0	0	0	0	0	0	0.00317182	0.0149306	0	0	0.00174825	0	0.00846363	0	0	0	0	0	0	0	0	0	0
Genus	g62	d__Bacteria;p__Actinobacteriota;c__Coriobacteriia;o__Coriobacteriales;f__Eggerthellaceae;g__Eggerthella		0	0.000542509	0.000308903	9.26419e-05	0.000512331	0.000240698	0	0.000212052	0	0	0	0	0.000126037	0.000263637	0	0	0.000110082	0.00041865	6.67008e-05	0	0	0	0.000357603	0	0.000854388	0	0	0.000234151	0.0011852	0.000607369	0	0	0	0	0	0	0	0.000734754	0	0	0	0	0.00389374	0.00104703	0.00212054	0
Genus	g63	d__Bacteria;p__Bacteroidota;c__Bacteroidia;o__Bacteroidales;f__Prevotellaceae;g__Paraprevotella		0	0	0	0	0	0.00395146	0.00657206	0.0282608	0.0537803	0	0	0	0	0	0	0	0	0	0	0.0144225	0	0	0.0133982	0	0	0.00310251	0	0	0	0.0462276	0.0145817	0	0.0318344	0.00337163	0	0	0	0	0	0	0	0	0	0	0	0
Genus	g64	d__Bacteria;p__Bacteroidota;c__Bacteroidia;o__Bacteroidales;f__Barnesiellaceae;g__Barnesiella		0.000209386	0	0.00076196	0	0	0.0114733	0	0	0	0.00339458	0.00723921	0.00294678	0	0.00409836	0	0.00189858	0	0.0207121	0.0177202	0.00364772	0.00538301	0.0152141	0.00104897	0	0.0104968	0.0021097	0	0	0	0.000607369	0.0167446	0	0	0	0.02059	0	0	0.0146951	0	0	0	0	0	0	0	0
Genus	g65	d__Bacteria;p__Proteobacteria;c__Gammaproteobacteria;o__Burkholderiales;f__Sutterellaceae;g__Parasutterella		0.00668541	0.0077243	0	0	0.0208996	0.00401163	0.000711625	0	0	9.88712e-05	0	0	0.000714211	0	0	0	0	0.00564075	0.00464682	0.00568671	0	0.00989062	0	0.00111512	0	0.00651526	0	0	0.0119144	0.0154542	0.00174423	0.011321	0	0	0	0	0	0	0	0	0.00711629	0	0	0	0	0.00918274
Genus	g66	d__Bacteria;p__Firmicutes;c__Clostridia;o__Lachnospirales;f__Lachnospiraceae;g__Lachnospira		0.0237504	0	0.00809325	0	0.00303865	0	0.0112186	0.0021398	0.00472688	0.0206146	0.00598595	0.0222822	0.00182754	0.000910747	0.0124784	0.0138241	0.00609118	0.00297462	0	0.00521905	0.00358867	0.00299628	0.0122062	0.0068875	0	0	0.0091721	0.00251712	0.0193999	0.00168714	0.00446522	0.00822036	0.00137514	0.00636863	0	0	0	0	0	0	0	0	0	0	0.00894869	0
Genus	g67	d__Bacteria;p__Firmicutes;c__Bacilli;o__Lactobacillales;f__Lactobacillaceae;g__Lacticaseibacillus		0.000403817	0	0	0	0	0	0	0	0	0	0	0	0	0.000359505	0	0	0	0	0	0	0	0	0.000524484	0	0	0.0285431	0	0.00427325	0	0	0	0	0	0	0	0	0	0	0	0	0	0	0	0	0	0
Genus	g68	d__Bacteria;p__Cyanobacteria;c__Vampirivibrionia;o__Gastranaerophilales;f__Gastranaerophilales;g__Gastranaerophilales		0	0	0	0	0	0.0125163	0	0	0	0	0	0	0	0	0	0	0	0	0	0	0	0	0	0	0	0	0	0	0	0	0	0	0	0	0	0	0	0	0	0	0	0	0	0	0	0
Genus	g69	d__Bacteria;p__Firmicutes;c__Clostridia;o__Lachnospirales;f__Lachnospiraceae;g__[Eubacterium]_eligens_group		0	0	0	0	0	0.000742152	0.0097953	0	0	0	0.00399063	0	0.00869657	0.00292398	0	0.00528044	0.00196312	0.000528821	0.00747048	0.00196416	0.0025847	0.00383989	0.0145187	0.00118071	0	0	0.0384383	0.00234151	0	0	0.0115817	0	0	0.0103022	0	0	0	0	0	0	0.000889536	0	0	0	0	0
Genus	g70	d__Bacteria;p__Firmicutes;c__Clostridia;o__Lachnospirales;f__Lachnospiraceae;g__[Eubacterium]_ruminantium_group		0	0	0	0	0	0	0	0	0	0	0.014363	0	0.0651612	0	0	0.0175817	0	0	0.0139405	0	0	0	0	0	0	0	0	0	0	0	0.0981651	0	0.0598872	0	0	0.035922	0	0	0	0	0	0	0	0	0	0.00734619
Genus	g71	d__Bacteria;p__Firmicutes;c__Bacilli;o__Bacillales;f__Bacillaceae;g__Bacillus		0.00489067	0	0	0.00620701	0	0.00685989	0	0	0	0.00354289	0	0	0.0017015	0	0	0.00187881	0	0	0.00335727	0	0.000448584	0	0.00617461	0	0	0	0	0.00163906	0	0	0	0	0	0	0	0	0	0	0	0.00202316	0	0	0	0	0	0
Genus	g72	d__Bacteria;p__Proteobacteria;c__Alphaproteobacteria;o__Rhodospirillales;f__uncultured;g__uncultured		0	0	0	0	0	0	0	0	0	0	0.00839352	0	0.0454364	0	0	0	0	0	0	0	0	0.0139632	0	0	0	0	0	0	0	0	0	0	0	0	0	0	0	0	0	0	0	0	0	0	0	0
Genus	g73	d__Bacteria;p__Bacteroidota;c__Bacteroidia;o__Bacteroidales;f__Rikenellaceae;g__Rikenellaceae_RC9_gut_group		0	0	0	0	0	0	0	0	0	0	0	0	0	0	0	0	0.00311898	0	0	0	0	0	0	0	0	0	0.000120685	0	0	0	0	0	0	0.000374625	0	0	0	0	0	0	0	0	0	0	0	0
Genus	g74	d__Bacteria;p__Firmicutes;c__Clostridia;o__Oscillospirales;f__Oscillospiraceae;g__UCG-003		0.00212378	0	0	0	0	0.00214622	0	0	0	0	0.000577158	0.000408015	0.00243672	0	0	0.00274899	0.000366939	0.000154239	0.00313494	0	0.00279831	0.00125087	0.00328994	0	0	0	0	0	0	0	0	0	0	0	0	0	0	0	0	0.000488349	0	0	0	0	0	0
Genus	g75	d__Bacteria;p__Proteobacteria;c__Gammaproteobacteria;o__Enterobacterales;f__Enterobacteriaceae;g__Citrobacter		0	0	0	0	0	0	0	0	0	0	0	0	0	0	0	0	0	0.000462718	0	0	0	0	0	0	0	0	0	0	0	0	0	0	0	0	0	0	0	0	0	0	0	0	0	0	0.000636163	0
Genus	g76	d__Bacteria;p__Firmicutes;c__Clostridia;o__Lachnospirales;f__Lachnospiraceae;g__CAG-56		0.00245281	0	0	0	0	0	0	0	0	0	0.00178094	0.000430683	0	0	0	0.00259078	0	0	0	0.00538741	0	0.00125087	0	0	0	0	0	0	0	0	0	0	0	0	0.00842866	0	0	0	0	0	0	0	0	0	0	0.000408122
Genus	g77	d__Bacteria;p__Firmicutes;c__Bacilli;o__Erysipelotrichales;f__Erysipelotrichaceae;g__Faecalitalea		0.000119649	0	0.00875224	0	0	0	0	0	0.000265284	0	0	0	0	0.000982648	0	0	0	0.000506787	0	0	0	0	0.00236018	0	0.002197	0	0	0	0	0.00755837	0	0	0	0	0.00397351	0	0	0.00330639	0.00380857	0	0	0	0.00536724	0.000422974	0	0
Genus	g78	d__Bacteria;p__Firmicutes;c__Clostridia;o__Oscillospirales;f__Ruminococcaceae;g__uncultured		0.000433729	0	0.00170926	0	0.00102466	0.00403169	0	0	0	0.000197742	0.000247353	0	0.000546161	0.000503307	0	0.000553754	0	0.000286445	0.00117838	0.000673426	0.000576751	0.00180358	0.00128737	0	0	0.00204765	0	0	0	0	0.00327915	0	0	0	0	0.00219667	0	0.000661278	0	0	0	0	0.00157316	0.000748871	0	0
Genus	g79	d__Bacteria;p__Firmicutes;c__Negativicutes;o__Veillonellales-Selenomonadales;f__Veillonellaceae;g__Dialister		0	0	0.000741366	0	0.00399265	0	0	0	0	0	0.00875631	0.0035588	0	0	0.00238658	0.00160193	0.00924686	0	0	0	0	0.00561438	0.00629381	0.00701869	0	0	0.000241371	0	0	0	0	0	0	0	0	0	0	0	0	0	0.00347728	0	0	0	0	0
Genus	g80	d__Bacteria;p__Firmicutes;c__Clostridia;o__Lachnospirales;f__Lachnospiraceae;g__Lachnospiraceae_UCG-010		0.00182465	0.000335839	0	0.000440049	0	4.01163e-05	0	0.000616879	0	0.000428442	0	0.000430683	0.00159647	0	0	0.00146349	0	0	0.000400205	0.000336713	0.00215747	0.00218175	0.00262242	0	0	0	0.000241371	0	0	0	0	0	0.0035066	0	0.00180614	0	0	0	0	0.000418585	0	0	0.000192195	0	0	0.000918274
Genus	g81	d__Bacteria;p__Firmicutes;c__Clostridia;o__Lachnospirales;f__Lachnospiraceae;g__Marvinbryantia		0.000658072	0	0	0	0	0.00182529	0	0	0	0	0.0010059	0.000748028	0.00260477	0	0	0.000672415	0.000770572	0	0.00153412	0	0.00119622	0.000349081	0.00183569	0	0	0	0	0	0	0	0	0	0	0	0.0025286	0.00310118	0	0	0	0	0	0	0.000206432	0	0	0
Genus	g82	d__Bacteria;p__Bacteroidota;c__Bacteroidia;o__Bacteroidales;f__Prevotellaceae;g__Prevotella_7		0	0	0	0	0.00169599	0	0	0	0	0	0	0	0	0	0	0	0	0	0	0	0	0	0	0	0	0	0	0	0	0	0	0	0	0	0	0	0	0	0	0	0	0	0	0	0	0
Genus	g83	d__Bacteria;p__Actinobacteriota;c__Coriobacteriia;o__Coriobacteriales;f__Atopobiaceae;g__Olsenella		0	0	0	0	0	0	0	0	0	0	0	0.000113338	0	0	0	0	9.17347e-05	0	0	0	0	0	0	0	0	0	0	0	0	0	0	0	0	0	0	0.00135676	0	0	0	0	0	0	0	0	0	0
Genus	g84	d__Bacteria;p__Firmicutes;c__Clostridia;o__Oscillospirales;f__Oscillospiraceae;g__UCG-002		0.00420269	0	0.00607508	0	0	0.0104904	0	0	0	0	0.00339699	0.00335479	0.00520954	0.000263637	0	0.00352029	0.00194478	0	0.0090046	0.00607954	0.00736959	0.00692343	0.00529252	0	0	0.0134028	0	0	0	0	0.0110933	0	0	0	0.00313064	0.00969117	0	0	0	0	0	0	0	0	0	0.00663198
Genus	g85	d__Bacteria;p__Firmicutes;c__Clostridia;o__Lachnospirales;f__Lachnospiraceae;__		0.00809129	0.0210287	0.00354208	0.00491002	0.00485831	0.00553605	0.00142325	0.00680495	0.00465453	0.0120458	0.00227565	0.00333212	0.00527256	0.00424216	0.0106601	0.021102	0.000440327	0.00815265	0.00658114	0.00600471	0.0033537	0.0100943	0.00851094	0.00314857	0.00170878	0.00304046	0.0436278	0.00450741	0.00486557	0.0037117	0.00900021	0.00800404	0.00831958	0.00730519	0.00228778	0.0016152	0	0.0113887	0.00388043	0.000697642	0.00719715	0	0.0191341	0.0062822	0.00384121	0.00275482
Genus	g86	d__Bacteria;p__Firmicutes;c__Clostridia;o__Monoglobales;f__Monoglobaceae;g__Monoglobus		0.00127128	0.00142086	0.000267716	0.000555851	0.000971663	0.000200582	0.00272092	0	0.000168817	0.000593227	0.000280334	0.00235742	0.00207961	0.00278017	0	0.00302587	0.00161453	0.00288648	0.000978278	0.00101014	0.00123895	0.00020363	0.000166881	0.000918334	0	0	0.00983587	0	0	0	0	0.00475916	0	0	0.00746538	0	0.000206708	0	0	0.00111623	0.000808669	0	0	0	0	0
Genus	g87	d__Bacteria;p__Firmicutes;c__Clostridia;o__Oscillospirales;f__Ruminococcaceae;g__Incertae_Sedis		0.000403817	0.000671678	0.000658992	0.000301086	0.000335665	0.00423227	0	0.00023133	0	0.000510835	0.0013522	0.000249343	0.000315093	0.000599176	0	0.000217546	0.00401798	0.000308479	0.00215666	0.000692132	0.000534028	0.000552711	0.000882086	0	0	0.00502606	0.000181028	0	0.00205851	0	0	0.000432651	0	0	0.000602047	0.00355343	0	0.00235121	0	0	0	0.000710198	0.00256972	0.000804343	5.45283e-05	0
Genus	g88	d__Bacteria;p__Proteobacteria;c__Gammaproteobacteria;o__Enterobacterales;f__Succinivibrionaceae;g__Succinivibrio		0	0	0	0	0	0	0	0	0	0	0	0	0	0	0	0	0	0	0	0	0	0	0	0	0	0	0	0	0	0	0	0	0	0	0	0	0	0	0	0	0	0	0	0	0	0
Genus	g89	d__Bacteria;p__Firmicutes;c__Clostridia;o__Oscillospirales;f__Oscillospiraceae;g__Colidextribacter		0	0.00116252	6.17805e-05	0	0.00196099	0.00066192	0	0.00125304	0.000578801	0.00158194	0.000428746	0	0.00109232	0.000766945	0	0	0	0.00359157	0.00306823	0.00435856	0.000149528	0.00285083	0	0.00131191	0	0.000868702	0.00114651	0	0	0.000809826	0.00139538	0	0.00144389	0.00024975	0	0	0	0.00176341	0	0	0	0	0.00610754	0.000894485	0	0
Genus	g90	d__Bacteria;p__Firmicutes;__;__;__;__		0	0	0	0	0	0.0531742	0	0	0	0	0	0	0	0	0	0	0	0	0	0	0	0	0	0	0	0	0	0	0	0	0	0	0	0	0	0	0	0	0	0	0	0	0	0	0	0
Genus	g91	d__Bacteria;p__Desulfobacterota;c__Desulfovibrionia;o__Desulfovibrionales;f__Desulfovibrionaceae;g__Bilophila		0.000598247	0.00351339	0.0012768	0.00129699	0.00367465	0.00387123	0.000293022	0.000693989	0.00137465	0.00171377	0.000610138	0	0.00140742	0.000958681	0.00165924	0.000632861	0	0.00026441	0	0.00164615	0.00102533	0.000959972	0.0023125	0.00157429	0.0010985	0	0.000603427	0	0	0.00168714	0.000976767	0.00432651	0	0	0	0	0	0	0.000646738	0	0.00177907	5.14636e-05	0	0.000714202	0	0
Genus	g92	d__Bacteria;p__Firmicutes;c__Bacilli;o__Erysipelotrichales;f__Erysipelatoclostridiaceae;g__Coprobacillus		0	0	0.000226529	0	0.000282666	0	0	0	0	0	0	0	0	0	0	0.000138438	0	0.000550855	0.000400205	0	0.00630153	0	0	0	0	0	0	0	0	0	0	0.000360542	0	0	0	0.00465176	0	0.000367377	0	0	0	0	6.40651e-05	0	0	0
Genus	g93	d__Bacteria;p__Firmicutes;c__Clostridia;o__Oscillospirales;f__Butyricicoccaceae;g__Butyricicoccus		0.0044719	0.00284172	0.0047571	0.000208444	0.00128966	0	0.00636276	0.00393261	0.00142289	0.00229052	0.00225916	0.0034908	0.00287785	0.00122232	0.00184108	0.00144371	0.00196312	0.00118985	0.00155635	0.00460174	0.00228564	0.00142541	0	0	0.00122055	0	0.00114651	0	0	0.00107977	0.00223261	0.00100952	0.00116887	0.00137363	0.00445515	0	0	0	0	0.00132552	0	0	0.00205008	0.00552639	0.00435014	0
Genus	g94	d__Bacteria;p__Bacteroidota;c__Bacteroidia;o__Bacteroidales;f__Prevotellaceae;g__uncultured		0	0	0	0	0	0	0	0	0	0	0	0	0	0	0	0	0.00632969	0	0	0	0	0	0	0	0	0	0	0	0	0	0	0	0	0	0	0	0	0	0	0	0	0	0	0	0	0.00244873
Genus	g95	d__Bacteria;p__Firmicutes;c__Clostridia;o__Lachnospirales;f__Lachnospiraceae;g__[Ruminococcus]_gauvreauii_group		0	0	0	0	0	0	0	0	0.00354516	0	0.00397414	0.00652824	0	0	0	0.00739657	0.00733878	0	0.00529159	0.00390961	0.00102533	0.00151268	0.00114433	0	0	0.0019856	0	0	0	0	0.00551176	0	0.00281903	0.00181069	0	0.00587931	0	0	0	0.00118599	0	0	0	0	0	0.00387716
Genus	g96	d__Bacteria;p__Bacteroidota;c__Bacteroidia;o__Bacteroidales;f__Prevotellaceae;g__Prevotellaceae_NK3B31_group		0	0	0	0	0	0	0	0	0	0	0	0	0	0.000167769	0	0	0.0454454	0	0	0	0	0	0	0	0	0	0	0	0	0	0	0	0.135451	0	0	0.00142137	0	0	0	0	0	0	0	0	0	0.016733
Genus	g97	d__Bacteria;p__Actinobacteriota;c__Coriobacteriia;o__Coriobacteriales;f__Eggerthellaceae;g__Slackia		0	0	0	0	0	0.000421222	0	0	0.000988786	0	0.000494707	0.00145072	0	0	0	0	0	0	0	0	0	0	0	0	0	0.000930752	0	0	0	0.000269942	0	0	0	0	0	0	0	0	0	0	0	0	0	0.000353634	0	0
Genus	g98	d__Bacteria;p__Firmicutes;c__Clostridia;o__Eubacteriales;f__Eubacteriaceae;g__Eubacterium		0	0	0.000123561	0	0	0	0	0	0	0	0	0	0	0	0	0	7.33878e-05	0	0	0	0	0	0.00197873	0	0.0032955	0.000806652	0	0	0	0	0	0	0	0	0	0	0	0	0	0	0	0	0	0.000263492	0	0
Genus	g99	d__Bacteria;p__Firmicutes;c__Clostridia;__;__;__		0	0	0	0	0	0.000461338	0	0	0	0	0.000148412	0	0	0	0.000272752	0	0	0	0	0	0.00401589	0	0	0.000327976	0	0.00508811	0	0	0	0	0	0	0	0	0	0.00788216	0	0	0	0	0	0	0.000597941	0	0	0
Genus	g100	d__Bacteria;p__Proteobacteria;c__Gammaproteobacteria;o__Enterobacterales;f__Pasteurellaceae;g__Haemophilus		0.00070294	0	0	0	0	0	0	0	0	0	0.000346295	9.06701e-05	0	0	0	0.00187881	0	0	0	0	0	0	0	0	0	0	0.000724113	0	0	0	0	0	0	0.00193556	0	0	0	0	0	0.00139528	0	0.000586685	0	4.8538e-05	0.00127233	0.00316294
Genus	g101	d__Bacteria;p__Firmicutes;c__Clostridia;o__Lachnospirales;f__Lachnospiraceae;g__Eisenbergiella		0	0	0.00383039	0	0.000741997	0.000100291	0	0.000173497	0	0	0	0	0	0.000383472	0	0	0	0	0.000933811	0	0	0	0.00209794	0	0	0.0182427	0.00229302	0	6.23791e-05	0	0	0.0077156	0	0	0	0	0	0.00235121	0	0	0	0	0.00380832	0.00027736	0	0
Genus	g102	d__Bacteria;p__Actinobacteriota;c__Coriobacteriia;o__Coriobacteriales;f__Eggerthellaceae;g__Senegalimassilia		0.00019443	0	0	0	0	0	0.000879066	0	0	0	0	0.000430683	0	0	0	0	0	0	0	0	0	0	0	0	0	0	0	0	0	0	0	0	0	0	0	0.00155059	0	0	0	0	0	0	0	0	0	0
Genus	g103	d__Bacteria;p__Firmicutes;c__Negativicutes;o__Veillonellales-Selenomonadales;f__Veillonellaceae;g__Megasphaera		0	0	0	0.00120434	0	0	0	0	0.00465453	0	0	0.0103817	0.0113433	0	0	0	0.0210806	0	0	0	0	0	0	0	0	0	0	0	0	0	0	0	0	0	0	0	0	0	0	0	0.00129387	6.17564e-05	0	0	0.00060587	0.0162228
Genus	g104	d__Bacteria;p__Firmicutes;c__Clostridia;o__Oscillospirales;f__Ruminococcaceae;g__CAG-352		0	0	0	0	0	0.00463344	0	0	0	0	0.0249497	0	0	0	0	0.00508267	0	0	0	0	0	0	0	0	0	0	0	0	0	0	0	0	0	0	0	0	0	0	0	0	0	0	0	0	0	0
Genus	g105	d__Bacteria;p__Firmicutes;c__Clostridia;o__Lachnospirales;f__Lachnospiraceae;g__Epulopiscium		0	0	0	0	0	0	0	0	0	0	0	0	0	0	0	0	0	0	0	0	0	0	0	0	0	0	0	0	0	0	0	0	0	0.0312188	0	0	0	0	0	0	0	0	0	0	0	0
Genus	g106	d__Bacteria;p__Firmicutes;c__Clostridia;o__Lachnospirales;f__Lachnospiraceae;g__Lachnospiraceae_UCG-001		0.00195926	0	0	0	0	0.000822385	0	0	0	0	0.00366083	0.00432949	0.0105871	0	0	0.0147338	0	0	0	0	0	0.000930882	0	0	0	0	0.00416365	0.00181467	0	0	0	0	0	0.000686813	0	0.00090451	0	0	0	0	0	0	0	0	0	0
Genus	g107	d__Bacteria;p__Firmicutes;c__Clostridia;o__Lachnospirales;f__Lachnospiraceae;g__Frisingicoccus		0	0	0	0	0	0.00232675	0	0	0	0	0	0	0	0	0	0	0	0.000572889	0	0	0.000405861	0	0	0.00229583	0	0	0.000181028	0	0	0	0	0	0	0	0.000722456	0	0	0.004482	0	0	0	0	0.00459134	0	0	0
Genus	g108	d__Bacteria;p__Firmicutes;c__Clostridia;o__Lachnospirales;f__Lachnospiraceae;g__Lachnospiraceae_FCS020_group		0.00478598	0	0	0	0	0.00130378	0.00154883	0	0	6.59141e-05	0.00133571	0.000929368	0.00121836	0	0	0.00211613	0.00124759	0	0.00137848	0.000692132	0.00294784	0.00113451	0	0	0	0	0	0	0.00168424	0	0	0.000288434	0	0	0.00168573	0	0	0	0	0	0	0	6.40651e-05	0	0	0
Genus	g109	d__Bacteria;p__Firmicutes;c__Bacilli;o__Lactobacillales;f__Lactobacillaceae;g__Leuconostoc		0	0	0	0	0	0	0	0	0	0	0	0	0	0	0	0	0	0	0	0	0	0	0	0	0	0	0	0	0	0	0	0	0	0	0	0	0	0	0	0.000767406	0	2.05855e-05	0	0.000180284	4.24109e-05	0
Genus	g110	d__Bacteria;p__Firmicutes;c__Clostridia;o__Oscillospirales;f__Oscillospiraceae;g__uncultured		5.98247e-05	0.000930016	0.000906114	0	0.000582998	0.00230669	0	0	0	0.0020763	0.00176445	0.00045335	0.000105031	0.00213306	0	0.000454869	0.000495367	0.00193901	0.00180092	0.00308654	0.000128167	0.000727252	0.000381443	0.000196786	0.000549249	0.00192355	0.000241371	0	0.000249517	0.00114725	0.000348845	0.00151428	0.000343784	0	0	0.00239049	0	0.000367377	0	0	0	0	0.000740308	0.00113024	0.000381698	0
Genus	g111	d__Bacteria;p__Firmicutes;c__Clostridia;o__Oscillospirales;f__Oscillospiraceae;__		2.99124e-05	0	0	0	0.000529998	0.00044128	0	0.000559047	0	0	0.000692589	0	0.000693204	0	0.000295481	0.000415315	3.66939e-05	0	0.000289037	0	0.000256334	0.00011636	0	0	0	0.00322661	0	0	0	0	0.000837229	0	0	0.000749251	0.00108368	0.00394108	0	0.000514328	0	0	0	0	0.0014735	0.000339766	0	0
Genus	g112	d__Bacteria;p__Verrucomicrobiota;c__Verrucomicrobiae;o__Verrucomicrobiales;f__Akkermansiaceae;g__Akkermansia		0	0	0	0	0	8.02327e-05	0	0	0	0	0	0	0.000546161	0	0	0	0	0	0.000177869	0	0.0003845	0	0	0.000721548	0	0.000310251	0.00066377	0	0	0	0	0	0	0	0	0	0	0	0	0	0	0	4.27101e-05	0	0	0
Genus	g113	d__Bacteria;p__Firmicutes;c__Bacilli;o__Izemoplasmatales;f__Izemoplasmatales;g__Izemoplasmatales		0	0	0	0	0	0.0235683	0	0	0	0	0	0	0	0	0	0	0	0	0	0	0.000448584	0	0	0	0	0.00304046	0	0	0	0	0	0	0	0	0	0	0	0	0	0	0	2.05855e-05	0	0	0	0
Genus	g114	d__Bacteria;p__Firmicutes;c__Clostridia;o__Oscillospirales;f__Ruminococcaceae;__		0	0.000232504	0.000226529	0	0	0.0258951	0	0	0	0	0.00704132	0	0	0	0	3.95538e-05	0	0	0.000333504	0	0.000149528	0.000319991	7.15205e-05	0	0	0.0001241	0	0	0	0	0.00076746	0	0	0	0	0	0	0	0	0	0	0	0.00172264	9.01419e-05	0	0
Genus	g115	d__Bacteria;p__Firmicutes;c__Clostridia;o__Lachnospirales;f__Lachnospiraceae;g__Lachnospiraceae_UCG-004		0.0048458	2.58338e-05	0.000741366	0	0.00118366	0	0.00322324	0	0	0.00112054	0.000610138	0.00145072	0.00258376	0	0.00934176	0.00227435	0.000917347	0	0.000177869	7.48251e-05	0	0	0.00333762	0	0	0	0	0	0	0	0.000279076	0	0	0.00118631	0	0	0	0	0	0.000279057	0	0	0	0	0	0
Genus	g116	d__Bacteria;p__Firmicutes;c__Bacilli;o__Erysipelotrichales;f__Erysipelotrichaceae;__		0	0	0	0	0	0	0	0	0	0	0.000527687	0	0	0	0	0	0	0	0.000422438	0	0.000811723	0	0	0	0	0.00248201	0	0	0	0	0	0	0	0	0	0.00730068	0	0	0	0	0	0	0	0	0	0
Genus	g117	d__Bacteria;p__Firmicutes;c__Negativicutes;o__Veillonellales-Selenomonadales;f__Veillonellaceae;__		0	0	0	0	0	0	0.000293022	0	0	0	0	0	0	0	0.000909174	0	0	0	0.000333504	0	0	0	0	0	0.000366166	0	0	0	0	0.00148468	0	0	0	0	0	0	0	0	0	0	0	0	0	0	0.000527107	0
Genus	g118	d__Bacteria;p__Firmicutes;c__Clostridia;o__Peptostreptococcales-Tissierellales;f__Anaerovoracaceae;g__Family_XIII_AD3011_group		0	0	0.00107086	0.000347407	0.000635997	0.00198576	0	0.000501214	0	0	0.000214373	0	0.000315093	0.000335538	0	0	0	0	0.00086711	0.00381608	0.00168753	0.000698162	0.000548324	0	0	0.00291636	0.000603427	0	0	0	0.000209307	0	0.000893839	0	0	0.00148598	0	0.00132256	0	0	0	0	0.000619296	0.00104703	0	0
Genus	g119	d__Bacteria;p__Actinobacteriota;c__Coriobacteriia;o__Coriobacteriales;f__Coriobacteriales_Incertae_Sedis;g__uncultured		0	0	0	0	0	0	0	0	0	0	0.0021932	0	0.000525155	0.000359505	0	0	0	0	0.00086711	0.00390961	4.27223e-05	0	0	0	0	0	0	0.00187321	0	0.000809826	0.000488383	0	0	0	0	0.00109833	0	0	0	0	0	0	0	0.00065873	0	0
Genus	g120	d__Bacteria;p__Firmicutes;c__Clostridia;o__Oscillospirales;f__Ruminococcaceae;g__Negativibacillus		0.000284167	0	0.00265656	0	0	0.000641861	0	0	0	0	0.000841001	0.000158673	0.000714211	0.000407439	0	0	0	0	0.000889343	0.0014778	0	0.000552711	0	0.00242703	0	0	0.00102583	0.00052684	0	0.00209205	0.00369776	0	0	0	0	0	0	0	0	0	0	0	0	0	0	0.00438731
Genus	g121	d__Bacteria;p__Bacteroidota;c__Bacteroidia;o__Bacteroidales;f__Barnesiellaceae;g__uncultured		0	0	0	0	0	0.00226657	0	0	0	0.0013842	0	0	0	0.00174959	0	0	0	0	0.000889343	0.000561188	0	0.00119269	0	0	0	0	0	0	0	0	0	0	0	0	0	0	0	0.00940485	0	0	0	0	0	0	0	0
Genus	g122	d__Bacteria;p__Firmicutes;c__Clostridia;o__Peptostreptococcales-Tissierellales;f__Anaerovoracaceae;g__[Eubacterium]_brachy_group		0	0	0	0	0	0.00222646	0	0	0	0	0	0	0	0	0	0	0.000110082	0	0	0	0	0	0.00448195	0	0	0	0	0	0	0	0.000627922	0.00158639	0	0	0	0	0	0	0	0	0.000404334	0	0.000177959	0.00052005	0	0
Genus	g123	d__Bacteria;p__Firmicutes;c__Clostridia;o__Peptostreptococcales-Tissierellales;f__Peptostreptococcaceae;g__Terrisporobacter		0.000613203	0	0	0	0	0	0	0	0	9.88712e-05	0.00102239	0.00779762	0	0	0.000590963	0.00110751	0	0	0.000400205	0	0	0	0	0	0	0.00260611	0	0	0	0	0	0	0	0	0	0	0	0	0	0	0	0.000463173	0.000149485	0	0	0
Genus	g124	d__Bacteria;p__Bacteroidota;c__Bacteroidia;o__Bacteroidales;f__Marinifilaceae;g__Butyricimonas		0	0.000800847	0	0	0	0	0	0.000867487	0	0.000131828	0.000164902	0	0	0	0	0.000850407	0.000110082	0	0.00157858	0.000430244	0	0.00125087	0.00185953	0	0.00201391	0.0018615	0	0	0	0	0.000279076	0	0	0	0	0	0	0	0	0	0	0	0	0.000637928	0	0.000510152
Genus	g125	d__Bacteria;p__Firmicutes;c__Clostridia;o__Lachnospirales;f__Lachnospiraceae;g__Hungatella		0	0	0.000226529	0	0	0.00234681	0	0	0	0	0	0	0	0	0	0	0	0.00116781	0.000466905	0	0	0	0	0	0	0	0	0	0	0	0	0	0	0	0	0	0	0	0	0	0	0	0.000355917	0	0.00164797	0
Genus	g126	d__Bacteria;p__Firmicutes;c__Clostridia;o__Oscillospirales;f__Ruminococcaceae;g__[Eubacterium]_siraeum_group		0.00332027	0	0	0	0	0.000461338	0	0	0	0	0.000610138	0	0	0.00107852	0	0.000711969	0.0038712	0	0	0	0.00202931	0	0	0	0	0.0018615	0	0	0	0	0.0232331	0	0	0	0.00505719	0	0	0	0	0	0	0	0	0	0	0
Genus	g127	d__Bacteria;p__Firmicutes;c__Clostridia;o__Oscillospirales;f__Oscillospiraceae;g__NK4A214_group		0	7.75014e-05	0.000247122	0	0	0.0284826	0	0	0	0	0.000544177	0.00036268	0	0	0	0.00168104	0.000440327	0	0.00222336	0.00228217	0.00102533	0.00104724	0.00162113	0	0	0.00539836	0	0	0	0	0.00111631	0	0	0	0.00409392	0.000969117	0	0	0	0	0	0	7.11835e-05	0	0	0.00163249
Genus	g128	d__Bacteria;p__Bacteroidota;c__Bacteroidia;o__Bacteroidales;f__Rikenellaceae;g__Rikenella		0	0	0	0	0	0	0	0	0	0	0	0	0	0	0	0	0	0	0	0	0	0	0	0	0	0	0	0	0	0	0	0	0	0	0	0	0	0	0	0	0	0	0	0	0	0
Genus	g129	d__Bacteria;p__Firmicutes;c__Clostridia;o__Oscillospirales;f__Butyricicoccaceae;g__UCG-008		0	0	0	0	0	0	0	0	0	0	0	0	0	0	0	0	0	0	0	0	0	0	0	0	0	0	0	0	0	0	0.000906998	0	0	0	0	0	0	0	0	0	0	0	0	0	0	0
Genus	g130	d__Bacteria;p__Firmicutes;c__Clostridia;o__Peptostreptococcales-Tissierellales;f__Peptostreptococcaceae;g__Clostridioides		0	0	0	0	0	0	0	0	0	0	0	0	0	0	0	0	0	0	0	0	0	0	0	0	0	0	0	0	0	0	0	0	0	0	0	0	0	0	0	0	0	0	0	0	0	0
Genus	g131	d__Bacteria;p__Firmicutes;c__Clostridia;o__Clostridia_vadinBB60_group;f__Clostridia_vadinBB60_group;g__Clostridia_vadinBB60_group		0	0	0	0	0	0.0111323	0	0	0	0	0	0	0	0	0	0.000138438	0	0	0.000133402	0	0.00164481	0	0	0	0	0.00496401	0	0	0	0	0	0	0	0	0	0.000839902	0	0	0	0	0	0	0.000163722	0	0	0
Genus	g132	d__Bacteria;p__Firmicutes;c__Bacilli;o__Lactobacillales;f__Carnobacteriaceae;g__Granulicatella		0	0	0	0	0	0	0	0	0.000409984	0	9.89413e-05	0	0	0	0	0	0	0	0	0	0	0	0	0	0	0	0	0	0	0	0	0	0	0	0	0	0	0	0	0	0	5.14636e-05	0	0	0.000205996	0
Genus	g133	d__Bacteria;p__Actinobacteriota;c__Actinobacteria;o__Micrococcales;f__Micrococcaceae;g__Rothia		0	0	0	0	0	0	0	0	0	0	0	0	0	0	0	0	0	0	0	0	0	0	0	0	0	0	0.000181028	0	0	0.000472398	0	0	0	0	0	0	0	0	0	0.000279057	0	0.000123513	0	0.000110944	0.000302935	0
Genus	g134	d__Bacteria;p__Desulfobacterota;c__Desulfovibrionia;o__Desulfovibrionales;f__Desulfovibrionaceae;g__Desulfovibrio		0	0	0.000720773	0	0	0.000421222	0	0	0	0	0	0	0.000588174	0.00047934	0	0	0	0	0.00115615	0	0.000726278	0	0	0.000918334	0	0.00564656	0.00120685	0	0	0	0	0	0	0	0	0	0	0.000661278	0	0	0	0	0.000619296	0.000443776	0	0
Genus	g135	d__Bacteria;p__Proteobacteria;c__Gammaproteobacteria;o__Enterobacterales;f__Morganellaceae;g__Morganella		0	0	0	0	0	0	0	0	0	0	0	0	0	0	0	0	0	0	0	0	0	0	0	0	0	0	0	0	0	0	0	0	0	0	0	0	0	0	0	0	0	0	0	0	0	0
Genus	g136	d__Bacteria;p__Bacteroidota;c__Bacteroidia;o__Bacteroidales;f__Prevotellaceae;__		0	0	0	0	0	0	0	0	0	0	0	0	0	0	0	0	0	0	0	0	0	0	0	0	0	0	0	0	0	0	0	0	0	0	0	0	0	0	0	0	0	0	0	0	0	0
Genus	g137	d__Bacteria;p__Bacteroidota;c__Bacteroidia;o__Bacteroidales;f__Prevotellaceae;g__Prevotellaceae_UCG-001		0	0	0	0	0	0	0	0	0	0	0.00786584	0	0	0	0	0	0	0	0	0	0	0	0	0	0	0.000744602	0	0	0	0	0	0	0	0	0	0	0	0	0	0	0	0	0	0	0	0
Genus	g138	d__Bacteria;p__Firmicutes;c__Clostridia;o__Lachnospirales;f__Lachnospiraceae;g__Moryella		0	0.00351339	0	0	0	0	0	0.00227474	0	0	0.000989413	0	0	0	0	0	1.83469e-05	0	0	0	0	0	0.000214562	0	0	0	0	0	0	0	0	0	0	0	0.00276942	0	0	0	0	0	0	0	0	0	0	0
Genus	g139	d__Bacteria;p__Firmicutes;c__Clostridia;o__Oscillospirales;__;__		0	0	0	0	0	0.024832	0	0	0	0	0	0	0	0	0	0	0	0	0	0	0	0	0	0	0	0.0022338	0	0	0	0	0.000279076	0	0	0	0	0	0	0	0	0	0	0	0	0	0	0
Genus	g140	d__Bacteria;p__Firmicutes;c__Bacilli;o__Erysipelotrichales;f__Erysipelotrichaceae;g__Solobacterium		0	0	0	0	0	0	0	0	0	0	0	0	0	0	0	0	0	0	0	0	0	0	0	0	0	0	0	0	0	0	0	0	0	0	0	0	0	0	0	0	0	0	0	0	1.81761e-05	0
Genus	g141	d__Bacteria;p__Firmicutes;c__Clostridia;o__Lachnospirales;f__Lachnospiraceae;g__Lactonifactor		0	0.000335839	0.000556025	0	0.00072433	0.000641861	0	0	0	0	0	0	0	0	0	0	0	0.00277631	0	0.000411538	0	0	0.000810566	0	0	0	0	0	0	0	0	0	0	0	0.00698374	0	0	0	0	0	0	0	0.000989451	0.00055472	0	0
Genus	g142	d__Bacteria;p__Firmicutes;c__Clostridia;o__Lachnospirales;f__Lachnospiraceae;g__[Eubacterium]_fissicatena_group		0	0	0	0	0.000706664	0.00124361	0	0	0	0	0	0	0	0	0	0	0	0.000572889	0	0	0	0	0	0	0	0	0	0	0	0	0	0	0	0	0	0	0	0.000440852	0	0	0	0	0.00196466	6.934e-05	0	0
Genus	g143	d__Bacteria;p__Firmicutes;c__Bacilli;o__Erysipelotrichales;f__Erysipelotrichaceae;g__Merdibacter		0	0.000180836	0	0	0	0.000200582	0	0	0	0	0.00159955	0	0	0	0	0	0	0.000352547	0.000755942	0.00014965	0	0	0	0	0	0	0	0	0	0	0.000697691	0	0	0	0	0	0	0	0	0	0	0	0.000697598	0.000131746	0	0
Genus	g144	d__Bacteria;p__Bacteroidota;c__Bacteroidia;o__Bacteroidales;f__Barnesiellaceae;g__Coprobacter		0.000119649	0.000568343	0	0.00479422	0	0.00100291	0	0	0	0.00181264	0.000214373	0	0	0	0	0.000395538	0	0	0	0	0	0.000552711	0	0.0013775	0	0.000744602	0	0	0	0	0	0	0	0	0	0	0	0	0	0	0	0	0	0	0	0
Genus	g145	d__Bacteria;p__Proteobacteria;c__Gammaproteobacteria;o__Enterobacterales;f__Enterobacteriaceae;g__Enterobacter		0	0	0	0	0.00169599	0	0.00485579	0	0	0	0	0	0	0	0	0	0	0	0	0	0	0	0	0	0	0	0	0	0	0	0	0	0	0	0	0	0	0	0.00833573	0	0	0	0	0	0	0
Genus	g146	d__Bacteria;p__Firmicutes;c__Clostridia;o__Peptostreptococcales-Tissierellales;f__Anaerovoracaceae;g__Family_XIII_UCG-001		0.000119649	0	0	0	0	0	0	0	0	0	0.00192936	0	0.00060918	0.000167769	0	0.000494423	0	0.000661026	0.000711475	0.000823076	0.000833084	0	0.000166881	0	0	0.000992802	0	0	0	0.000607369	0.00139538	0	0	0	0	0	0	0	0	0	0	0	0	0.00038137	0	0
Genus	g147	d__Bacteria;p__Firmicutes;c__Clostridia;o__Oscillospirales;f__Oscillospiraceae;g__Intestinimonas		0	0	0	0	0	0.00268779	0	0	0	0	0	0	0	0.000167769	0	0	0	0	0.00031127	0	0.000128167	0	4.76804e-05	0	0	0.000744602	0.000120685	0	0	0	0	0	0	0	0	0	0	0	0	0	0	0	0	1.3868e-05	0	0
Genus	g148	d__Bacteria;p__Firmicutes;c__Clostridia;o__Lachnospirales;f__Lachnospiraceae;g__Cellulosilyticum		0	0	0	0	0	0	0	0	0	0	0	0	0	0	0	0	0	0	0	0	0	0	0	0	0	0	0	0	0	0	0	0	0	0	0	0	0	0	0	0	0	0	0	0	0	0
Genus	g149	d__Bacteria;p__Firmicutes;c__Clostridia;o__Peptostreptococcales-Tissierellales;f__Peptostreptococcaceae;g__Paeniclostridium		0	0	0	0	0	0	0	0	0	0	0	0	0	0	0	0	0	0	0	0	0	0	0	0	0	0	0	0	0	0	0	0	0	0	0	0	0	0	0	0	0	0	0	0	0	0
Genus	g150	d__Bacteria;p__Actinobacteriota;c__Coriobacteriia;o__Coriobacteriales;f__Eggerthellaceae;g__Adlercreutzia		0	0	0	0	0	0	0	0	0	9.88712e-05	0.000280334	0	0.000105031	0.000263637	0	0.00130528	0.000128429	0	0.000266803	0.000336713	0	0.000494531	0	0	0	0.000682552	0	0	0	0	0	0	0.000343784	0	0	0	0	0	0	0	0	2.05855e-05	0	0	0	0
Genus	g151	d__Bacteria;p__Firmicutes;c__Bacilli;o__Erysipelotrichales;f__Erysipelotrichaceae;g__uncultured		0	0	0	0	0	0.000381105	0	0	0	0	0	0	0	0	0	0	0	0	0.000133402	0	0	0	0	0	0	0	0	0	0	0.00121474	0	0	0	0	0	0	0	0	0	0	0	0	0	0	0	0
Genus	g152	d__Bacteria;p__Firmicutes;c__Clostridia;o__Clostridia_UCG-014;f__Clostridia_UCG-014;g__Clostridia_UCG-014		0.00161527	0	0	0	0	0	0	0	0	0	0.00512846	0	0	0.00234877	0	0.00399494	0	0	0.00106721	0	0	0	0	0	0	0.0104865	0.000422399	0	0	0	0	0	0	0	0.0102348	0.00226127	0	0	0	0	0	0	0	0	0	0
Genus	g153	d__Bacteria;p__Firmicutes;c__Bacilli;o__Erysipelotrichales;f__Erysipelotrichaceae;g__Catenisphaera		0	0	0	0	0	0	0	0	0	0	0	0	0.0104611	0	0	0	0.00376112	0	0	0	0	0	0	0	0	0	0	0	0	0	0	0	0	0	0	0	0	0	0	0	0	0	0	0	0	0
Genus	g154	d__Bacteria;p__Firmicutes;c__Bacilli;o__Erysipelotrichales;f__Erysipelotrichaceae;g__Allobaculum		0	0	0	0	0	0	0	0	0	0	0	0	0	0	0	0	0	0	0	0	0	0	0	0	0	0	0	0	0	0	0	0	0	0	0	0	0	0	0	0	0	0	0	0	0	0
Genus	g155	d__Bacteria;p__Proteobacteria;c__Gammaproteobacteria;o__Enterobacterales;f__Hafniaceae;g__Hafnia-Obesumbacterium		0.00373904	0	0	0	0	0	0.00167441	0	0	0	0	0	0	0	0	0	0	0	0	0	0	0	0.00228866	0	0	0	0	0	0	0	0	0	0	0	0	0	0	0	0	0	0	0	0	0	0	0
Genus	g156	d__Bacteria;p__Actinobacteriota;c__Coriobacteriia;o__Coriobacteriales;__;__		0	0	0	0	0	0	0	0	0	0	0	0	0	0	0	0	0	0	0	0	0	0	0	0	0	0	0	0	0	0	0	0	0	0	0	0	0	0	0	0	0	0	0	0	0	0
Genus	g157	d__Bacteria;p__Actinobacteriota;c__Actinobacteria;o__Actinomycetales;f__Actinomycetaceae;g__Actinomyces		0	0	0.000226529	0	0.000300332	0	0	0.00015422	0.0011576	0	0	0	0	0.000431406	0	0.000158215	0	0.000308479	0.000244569	0.000168356	4.27223e-05	0.00011636	0	0.000590357	0	0.000310251	0	0	0	0.000809826	0	0	0	0.001998	0	0.000387647	0.000620123	0	0	0	0	0.000174976	1.42367e-05	6.934e-05	0.000345346	0
Genus	g158	d__Bacteria;p__Campylobacterota;c__Campylobacteria;o__Campylobacterales;f__Campylobacteraceae;g__Campylobacter		4.48685e-05	0	0	0	0	0	0	0	0	0	0	0	0	0	0	3.95538e-05	0	0	0	0	0	0	0	0	0	0	0	0	0	0	0	0	0	0.00024975	0	0	0	0	0	0	0	8.23418e-05	0	0	6.66457e-05	0
Genus	g159	d__Bacteria;p__Firmicutes;c__Clostridia;o__Oscillospirales;f__Ruminococcaceae;g__Anaerotruncus		0	0	0	0	0	0.00830408	0	0	0	0	0	0	0	0	0.00034094	0	0	0	0	7.48251e-05	6.40834e-05	0	0.000214562	0	0	0	0	0	0	0	0	0	0	0	0	0	0	0	0	0	0	0	0	0	0	0
Genus	g160	d__Bacteria;p__Firmicutes;c__Bacilli;o__Lactobacillales;f__Lactobacillaceae;g__Lactiplantibacillus		0	0	0	0	0	0	0	0	0	0	0	0	0	0	0	0	0	0	0	0	0	0	0	0	0	0	0	0	0	0	0	0	0	0	0	0	0.00273888	0	0	0	0	0	0	0	0	0
Genus	g161	d__Bacteria;p__Firmicutes;c__Clostridia;o__Peptococcales;f__Peptococcaceae;g__Peptococcus		0	0	0	0	0	0	0	0	0	0	0	0	0	0	0	0	0	0	0	0	0	0	0	0	0	0.00539836	0	0	0	0	0	0	0	0	0	0	0	0	0	0	0	0	0	0	0	0
Genus	g162	d__Bacteria;p__Firmicutes;c__Clostridia;o__Lachnospirales;f__Lachnospiraceae;g__Lachnospiraceae_UCG-003		0.00408304	0	0	0	0	0	0	0	0	0	0	0	0	0	0	0.00646705	0	0	0	0	0	0	0	0	0	0	0.00229302	0	0	0	0	0	0	0	0	0	0	0	0	0	0	0	0	0	0	0
Genus	g163	d__Bacteria;p__Firmicutes;c__Bacilli;o__Staphylococcales;f__Gemellaceae;g__Gemella		0	0	0	0	0	0	0	0	0.0001447	0	0	0	0	0	0	0	0	0	0	0	0	0	0	0	0	0	0	0	0	0	0	0	0	0	0	0	0	0	0	0	0	0	0	4.1604e-05	0.000460461	0
Genus	g164	d__Bacteria;p__Firmicutes;c__Clostridia;o__Oscillospirales;f__Ruminococcaceae;g__DTU089		0	0	0	0	0.000176666	0.000842443	0	0	0	0	0.000247353	0	2.10062e-05	0.000167769	0	0	0.000128429	0	0.000755942	7.48251e-05	0.000128167	0	0	0	0	0	0	0	0	0	0	0	0	0	0	0	0	0.000808229	0	0	0	0	0.00110334	0.000228822	0	0
Genus	g165	d__Bacteria;p__Firmicutes;c__Clostridia;o__Peptostreptococcales-Tissierellales;f__Anaerovoracaceae;g__[Eubacterium]_nodatum_group		0	0.000129169	0.000123561	0	0	0.00218634	0	0	0	0	9.89413e-05	0	0	0	0	0	0	0	0.000289037	0.000785664	0	2.90901e-05	0	0	0	0	0	0	0	0	0	0	0	0	0	0	0	0	0	0	0	0	0.000313207	0.000180284	0	0
Genus	g166	d__Bacteria;p__Firmicutes;c__Bacilli;o__Erysipelotrichales;f__Erysipelotrichaceae;g__Holdemania		0.000299124	0	0.000473651	0	0	0.000461338	0	0	0	0.000411963	0.000115432	0	0	0.000311571	0	0	7.33878e-05	0	0.000222336	0.000785664	0.000277695	8.72702e-05	0.00123969	0	0	0	0.000724113	0	0	0	0	0.0017306	0	0	0.000602047	0	0	0	0	0	0	0	0	0.00013868	0	0
Genus	g167	d__Bacteria;p__Firmicutes;c__Negativicutes;o__Veillonellales-Selenomonadales;f__Veillonellaceae;g__uncultured		0	0	0	0	0	0	0	0	0	0	0	0	0	0	0	0	0	0	0	0	0	0	0	0	0	0	0	0	0	0	0	0	0	0	0	0	0	0	0	0	0	0	0	0	0	0
Genus	g168	d__Bacteria;p__Actinobacteriota;c__Coriobacteriia;o__Coriobacteriales;f__Eggerthellaceae;g__uncultured		0	0	0	0	0	0	0	0	0	0	0	0	0	0	0	0	0	0	0	0	0.000149528	0.000349081	0	0	0	0.00117895	0	0	0	0	0	0	0	0.000437063	0	0	0	0	0	0	0	0	0	0	0	0
Genus	g169	d__Bacteria;p__Bacteroidota;c__Bacteroidia;o__Bacteroidales;f__Muribaculaceae;g__CAG-873		0	0	0	0	0	0	0	0	0	0	0	0	0	0	0	0	0.0060178	0	0	0	0	0	0	0	0	0	0	0	0	0	0	0	0	0	0	0	0	0	0	0	0	0	0	0	0	0
Genus	g170	d__Bacteria;p__Actinobacteriota;c__Coriobacteriia;o__Coriobacteriales;f__Eggerthellaceae;g__Enterorhabdus		0	0	0	0	0	0	0	0	0	0	0	0	0	0	0	0	0	0	0	0	0	0	0	0	0	0.000868702	0	0	0	0	0	0	0	0	0	0.00122755	0	0	0	0	0	0	0	0	0	0
Genus	g171	d__Bacteria;p__Actinobacteriota;c__Actinobacteria;o__Bifidobacteriales;f__Bifidobacteriaceae;g__Alloscardovia		0	0	0	0	0	0	0	0	0	0	0	0	0	0	0	0	0	0	0	0	0	0	0	0	0	0	0	0	0	0	0	0	0	0	0	0	0	0	0	0	0	0	0	0	0	0
Genus	g172	d__Bacteria;p__Firmicutes;c__Clostridia;o__Lachnospirales;f__Lachnospiraceae;g__UC5-1-2E3		0	0	0	0	0	0	0	0	0	0	0	0	0	0	0	0	0	0	0	0	0	0	0.000643685	0.0013775	0	0	0.00205165	0	0	0	0	0	0	0	0	0	0	0	0	0	0	0	0	0	0	0
Genus	g173	d__Bacteria;p__Firmicutes;c__Bacilli;o__Lactobacillales;__;__		0	0	0	0	0	0	0	0	0	0	0	0	0	0	0	0	0	0	0	0	0	0	0	0	0	0	0	0	0	0	0	0	0	0	0	0	0	0	0	0	0	0	0	0	0	0
Genus	g174	d__Bacteria;p__Firmicutes;c__Clostridia;o__Lachnospirales;f__Lachnospiraceae;g__Anaerostignum		0.000269211	0	0	0	0.000635997	0	0	0.000501214	0	0.000148307	0	0	0.000210062	0	0.000227293	0	0	0	0	0	0	0	0	0	0	0	0.000784456	0	0	0	0	0	0	0	0	0	0	0	0	0	0	0	0	0	0	0
Genus	g175	d__Bacteria;p__Firmicutes;c__Clostridia;o__Oscillospirales;f__Butyricicoccaceae;g__UCG-009		0.000134606	0	0	0	0	0	0	0	0	0	0.000164902	0	0	9.58681e-05	0	0	0	0.00101357	0	0.000374125	0	0	0.000667525	0	0	0	0	0	0	0	0.000139538	0.00331699	0	0	0	0	0	0	0	0	0	0	0.000341681	0	0	0
Genus	g176	d__Bacteria;p__Firmicutes;c__Clostridia;o__Oscillospirales;f__Oscillospiraceae;g__Oscillospira		0	0	0	0	0	0	0	0	0	0.000856884	0	0	0	0	0	0	0	0.000793231	0.00106721	0.000935314	0	0	0	0	0	0	0.00205165	0	0	0	0	0	0	0	0	0	0	0	0	0	0	0	0.000569468	0.000117878	0	0
Genus	g177	d__Bacteria;p__Firmicutes;c__Bacilli;o__Erysipelotrichales;f__Erysipelotrichaceae;g__Faecalicoccus		0	0	0	0	0.00120133	0	0	0	0	0	0	0	0	0	0	0	0	0	0	0	0	0	0	0	0	0.00316456	0	0	0	0	0	0	0	0	0	0	0	0	0	0	0	0	0	0	0	0
Genus	g178	d__Bacteria;p__Firmicutes;c__Clostridia;o__Lachnospirales;f__Defluviitaleaceae;g__Defluviitaleaceae_UCG-011		0	0	0	0	0	0.000702036	0	0	0	0	4.94707e-05	0	8.40248e-05	0	0	0	5.50408e-05	0	0.000222336	0	4.27223e-05	8.72702e-05	0	0	0	0	0	0	0	0	0.000209307	0	0	0	0	0.000839902	0	0.000808229	0	0	0	0	0.000284734	0	0	0
Genus	g179	d__Bacteria;p__Proteobacteria;c__Gammaproteobacteria;o__Burkholderiales;f__Sutterellaceae;__		0	0	0	0	0	0.000822385	0	0	0	0	0	0	0	0	0	0	0	0	0	0	0	0	0	0	0	0	0	0	0	0	0	0	0	0	0	0	0	0	0	0	0	0	0	0	0	0
Genus	g180	d__Bacteria;p__Firmicutes;c__Clostridia;o__Oscillospirales;f__Ruminococcaceae;g__Paludicola		0	0	0	0	0	0.000160465	0	0	0	0	0	0	0	0	0	0	0	0	0	0	0	0	0	0	0	0	0	0	0	0	0	0	0	0	0	0	0	0	0	0	0	0	0	9.01419e-05	0	0
Genus	g181	d__Bacteria;p__Firmicutes;c__Bacilli;__;__;__		0	0	0	0	0	0.0047939	0	0	0	0	0	0	0	0	0	0	0	0	0	0	0	0	0	0	0	0	0	0	0	0	0	0	0	0	0	0	0	0	0	0	0	0	0	0	0	0
Genus	g182	d__Bacteria;p__Firmicutes;c__Clostridia;o__Oscillospirales;f__UCG-010;g__UCG-010		0	0	0	0	0	0.0100692	0	0	0	0	0.000115432	0	0	0	0	7.91077e-05	9.17347e-05	0	0.000800409	0	0.00117486	0.000232721	0	0	0	0.00446761	0	0	0	0	0	0	0	0	0	0.0049102	0	0	0	0	0	0	0	0	0	0
Genus	g183	d__Bacteria;p__Firmicutes;c__Clostridia;o__Christensenellales;f__Christensenellaceae;g__uncultured		0	0	0.000658992	0	0	0.00140407	0	0	0	0	0	0	0	0	0	0	0	0	0.000289037	0.000112238	0.000405861	0.000959972	0	0	0	0	0	0	0	0	0	0	0	0	0	0	0	0	0	0	0	0	0.0007759	0	0	0
Genus	g184	d__Bacteria;p__Desulfobacterota;c__Desulfovibrionia;o__Desulfovibrionales;f__Desulfovibrionaceae;g__uncultured		0	0	0	0	0	0.000481396	0	0	0	0	0	0	0	0	0	0	0	0	0.000511372	5.61188e-05	0	0.000756342	0	0	0	0	0	0	0	0.00229451	0	0	0	0	0	0	0	0.000808229	0	0	0	0	0	0	0	0
Genus	g185	d__Bacteria;p__Actinobacteriota;c__Coriobacteriia;o__Coriobacteriales;f__Eggerthellaceae;g__Gordonibacter		0	0	0	0	0	0.000160465	0	0	0	8.23927e-05	0	0	0	0.000119835	0	0	0	0	0	0	0	0	0	0	0	0	0	0	0	0	0	0	0	0	0	0	0	0	0	0	0	0	4.98284e-05	6.2406e-05	0	0
Genus	g186	d__Bacteria;p__Proteobacteria;c__Gammaproteobacteria;o__Pseudomonadales;f__Pseudomonadaceae;g__Pseudomonas		2.99124e-05	0	0	0	0	0	0	0	0	0	0	0	0	0	0	0	0	0	0	0	0	0	0	0	0	0	0	0	0	0	0	0	0	0	0	0	0	0	0	0	0	0	0	0	0	0
Genus	g187	d__Bacteria;p__Firmicutes;c__Bacilli;o__Staphylococcales;f__Staphylococcaceae;g__Staphylococcus		0	0	0	0	0	0	0	0	0	0	0	0	0	0	0	0	0	0	0	0	0	0	0	0	0	0	0	0	0	0	0	0	0	0	0	0	0	0	0	0	0	0	0	0	0	0
Genus	g188	d__Bacteria;p__Firmicutes;c__Clostridia;o__Lachnospirales;f__Lachnospiraceae;g__Catenibacillus		0	0	0	0	0	0	0	0	0	0	9.89413e-05	0	0	0	0.000977362	0	0	0	0	0	0	0.00014545	0	0	0.000610277	0	0	0.000292689	0	0.000472398	0	0	0	0	0.000722456	0	0	0	0	0	0	0	0.000206432	0	0	0
Genus	g189	d__Bacteria;p__Bacteroidota;c__Bacteroidia;o__Bacteroidales;f__uncultured;g__uncultured		0	0	0	0	0	0	0	0	0	0	0	0	0	0	0	0	0.00267865	0	0	0	0	0	0	0	0	0	0	0	0	0	0	0	0	0	0	0	0	0	0	0	0	0	0	0	0	0
Genus	g190	d__Bacteria;p__Firmicutes;c__Clostridia;o__Lachnospirales;f__Lachnospiraceae;g__Shuttleworthia		0	0	0	0	0	0.000461338	0	0.000115665	0	0	0	0	0	0	0	0	0	0	0.00055584	0.000355419	0	0	0	0.000655953	0	0	0	0	0	0	0.00076746	0	0	0	0	0	0	0	0	0	0	0	0.000185077	0.000513116	0	0
Genus	g191	d__Bacteria;p__Firmicutes;c__Clostridia;o__Christensenellales;f__Christensenellaceae;__		0	0	0	0	0	0	0	0	0	0	6.59609e-05	0	0	0	0	0	0	0	0	0	0	0	0	0	0	0	0	0	0	0	0	0	0	0	0	0	0	0	0	0	0	0	0	0	0	0
Genus	g192	d__Bacteria;p__Actinobacteriota;c__Coriobacteriia;o__Coriobacteriales;f__Eggerthellaceae;g__Enteroscipio		0	0	0	0	0	0	0	0	0	0	0	0	0	0	0	0	0	0	0	0	0	0	0	0	0	0	0	0	0	0	0	0	0	0	0	0	0	0	0	0	0	0	0	0	0	0
Genus	g193	d__Bacteria;p__Bacteroidota;c__Bacteroidia;o__Bacteroidales;f__Prevotellaceae;g__Prevotellaceae_UCG-003		0	0	0	0	0	0	0	0	0	0	0	0	0	0	0	0	0	0	0	0	0	0	0	0	0	0	0	0	0	0	0	0	0	0	0	0	0	0	0	0	0	0	0	0	0	0.00224467
Genus	g194	d__Bacteria;p__Firmicutes;c__Clostridia;o__Oscillospirales;f__Ruminococcaceae;g__Fournierella		0	0	0	0.000347407	0	0	0	0	0	0	0	0	0	0	0.000795527	0	0	0	0	0	0	0	0.000405283	0	0	0	0	0	0.0014971	0	0	0	0	0	0	0	0	0	0	0	0	0	0	0	0	0
Genus	g195	d__Bacteria;p__Firmicutes;c__Negativicutes;o__Veillonellales-Selenomonadales;f__Selenomonadaceae;g__Selenomonas		0	0	0	0	0	0	0	0	0	0	0	0	0	0	0	0	0	0	0	0.00409667	0	0	0	0	0	0	0	0	0	0	0	0	0	0	0	0	0	0	0	0	0	0	0	0	0	0
Genus	g196	d__Bacteria;p__Firmicutes;c__Bacilli;o__Erysipelotrichales;f__Erysipelatoclostridiaceae;g__Candidatus_Stoquefichus		0	0	0	0	0	0	0	0	0	0	0	0	0	0	0	0	0	0	0	0	0	0	0.000905927	0	0	0	0	0	0	0	0	0	0	0	0	0	0	0	0	0	0	0	0	0	0	0
Genus	g197	d__Bacteria;p__Bacteroidota;c__Bacteroidia;o__Flavobacteriales;f__Flavobacteriaceae;g__uncultured		0	0	0	0	0	0	0	0	0	0	0	0	0	0	0	0	0	0	0	0	0.000128167	0	0	0	0	0.000682552	0	0	0	0	0	0	0	0	0	0	0	0	0	0	0	0	0	0	0	0
Genus	g198	d__Bacteria;p__Firmicutes;c__Negativicutes;o__Veillonellales-Selenomonadales;f__Selenomonadaceae;g__Mitsuokella		0	0	0	0	0	0	0	0	0	0	0	0	0	0.000143802	0	0	0	0	0	0	0	0	0	0	0	0	0	0	0	0	0	0	0	0	0	0	0	0	0	0	0	0	0	0	0	0.00928477
Genus	g199	d__Bacteria;p__Firmicutes;c__Clostridia;o__Peptostreptococcales-Tissierellales;f__Family_XI;g__Parvimonas		0	0	0	0	0	0	0	0	0	0	0	0	0	0	0	0	0	0	0.000400205	0	0	0	0	0	0	0	0	0	0	0	0	0	0	0	0	0	0	0	0	0	0	0	0	0	0	0
Genus	g200	d__Bacteria;p__Actinobacteriota;c__Coriobacteriia;o__Coriobacteriales;f__Eggerthellaceae;g__CHKCI002		0	0	0	0	0	0	0	0	0	0	0.000346295	0	0	0	0	0	0	0	0	0	0	0	0	0	0	0	0	0	0	0	0	0	0	0	0	0	0	0	0	0	0	0	0.000462693	0	0	0
Genus	g201	d__Bacteria;p__Spirochaetota;c__Brachyspirae;o__Brachyspirales;f__Brachyspiraceae;g__Brachyspira		0	0	0	0	0	0	0	0	0	0	0.000857492	0	0	0	0	0	0	0.000506787	0	0	0	0	0	0	0	0	0	0	0	0	0	0	0	0	0	0	0	0	0	0	0	0	0	0	0	0
Genus	g202	d__Bacteria;p__Synergistota;c__Synergistia;o__Synergistales;f__Synergistaceae;g__Cloacibacillus		0	0	0	0	0	0	0	0	0	0	0	0	0	0	0	0	0	0	0	0	0	0	0	0	0	0.000992802	0	0	0	0	0	0	0	0	0	0	0	0	0	0	0	0	0	0	0	0
Genus	g203	d__Bacteria;p__Firmicutes;c__Clostridia;o__Oscillospirales;f__Ruminococcaceae;g__Phocea		0	0	0.000185342	0	0	0	0	0	0	0	0	0.00122405	0	0	0	0	0	0.000242376	0	0	0	0	0	0	0	0	0	0	0	0	0	0	0	0	0	0	0	0	0	0	0	0	0	0	0	0
Genus	g204	d__Bacteria;p__Firmicutes;c__Clostridia;o__Lachnospirales;f__Lachnospiraceae;g__Robinsoniella		0	0	0	0	0	0	0	0	0	0	0	0	0	0	0	0	0	0	0	0	0	0	0	0	0	0	0	0	0	0	0	0	0	0	0	0	0	0	0	0	0	0	0.000156604	0	0	0
Genus	g205	d__Bacteria;p__Proteobacteria;c__Gammaproteobacteria;o__Enterobacterales;f__Enterobacteriaceae;g__Kluyvera		0	0	0	0	0	0	0	0	0	0	0	0	0	0	0	0	0	0	0	0	0	0	0	0	0	0	0.00144823	0	0	0	0	0	0	0	0	0	0	0	0	0	0	0	0	0	0	0
Genus	g206	d__Bacteria;p__Actinobacteriota;c__Coriobacteriia;o__Coriobacteriales;f__Coriobacteriales_Incertae_Sedis;g__Raoultibacter		0	0	0	0	0	0	0	0	0	0	0	0	0	0	0	0	0	0	0	0	0	0	0	0	0	0	0	0	0	0	0	0	0	0	0	0	0	0	0	0	0	0	0	0	0	0
Genus	g207	d__Bacteria;p__Firmicutes;c__Clostridia;o__Lachnospirales;f__Lachnospiraceae;g__Lachnospiraceae_UCG-008		0	0	0	0	0	0	0	0	0	0	0	0	0	0	0	0	0.000880653	0	0	0	0	0	0	0	0	0	0	0	0	0	0	0	0	0	0	0	0	0	0	0	0	0	0	0	0	0
Genus	g208	d__Bacteria;p__Proteobacteria;c__Gammaproteobacteria;o__Enterobacterales;f__Aeromonadaceae;g__Aeromonas		0	0	0	0	0	0	0	0	0	0	0	0	0	0	0	0	0	0	0	0	0	0	0	0	0	0	0	0	0	0	0	0	0	0	0	0	0	0	0	0	0	0	0	0	0	0
Genus	g209	d__Bacteria;p__Firmicutes;c__Bacilli;o__Erysipelotrichales;f__Erysipelotrichaceae;g__Erysipelotrichaceae		0	0	0	0	0	0	0	0	0	0	0	0	0	0	0	0	0	0	0	0	0	0	0.000143041	0	0	0	0	0	0	0	0	0	0	0	0	0	0	0	0	0	0	0	0	0	0	0
Genus	g210	d__Bacteria;p__Desulfobacterota;c__Desulfovibrionia;o__Desulfovibrionales;f__Desulfovibrionaceae;g__Mailhella		0	0	0	0	0	0	0	0	0	0	0	0	0	0	0	0.000593307	0	0	0	0.00652849	0	0	0	0	0	0.000558451	0	0	0	0	0	0	0	0	0	0	0	0	0	0	0	0	0	0	0	0
Genus	g211	d__Bacteria;p__Firmicutes;c__Clostridia;o__Lachnospirales;f__Lachnospiraceae;g__Anaerosporobacter		0	0	0	0	0	0	0	0	0	0	0	0	0	0	0	0	0	0	0	0	0	0	0	0	0	0	0	0	0	0	0	0	0	0	0	0	0	0	0	0	0	0	0	0	0	0
Genus	g212	d__Bacteria;p__Firmicutes;c__Bacilli;o__Lactobacillales;f__Lactobacillaceae;g__Levilactobacillus		0	0	0	0	0	0	0	0	0	0	0	0	0	0	0	0	0	0	0	0	0	0	0	0	0	0	0	0	0	0	0	0	0	0	0	0	0	0	0	0	0	0	0	0	0	0
Genus	g213	d__Bacteria;p__Firmicutes;c__Clostridia;o__Eubacteriales;f__Anaerofustaceae;g__Anaerofustis		0	0	0	0	0	0	0	0	0	0	0	0	0	0	0	0	0	0	0	0	0	0	0	0	0	0	0	0	0	0	0	0	0	0	0	0	0	0	0	0	0	0	0	0	0	0
Genus	g214	d__Bacteria;p__Firmicutes;c__Clostridia;o__Lachnospirales;f__Lachnospiraceae;g__GCA-900066575		0.000388861	0	0	0	0	0	0	0	0	0	0	0	6.30186e-05	0.000311571	0	0	0	8.81368e-05	0	0	0.000128167	0	0	0	0	0	0	0	0	0	0	0	0	0	0	0	0	0	0	0	0	0	0	0	0	0
Genus	g215	d__Bacteria;p__Firmicutes;c__Clostridia;o__Oscillospirales;f__Hungateiclostridiaceae;g__Ruminiclostridium		0	0	0	0	0	0.000722094	0	0	0	0	0	0	0	0	0	0	0	0	0	0	0	0	0	0	0	0	0	0	0	0	0	0	0	0	0	0	0	0	0	0	0	0	0.000462693	0	0	0
Genus	g216	d__Bacteria;p__Firmicutes;c__Incertae_Sedis;o__DTU014;f__DTU014;g__DTU014		0	0	0	0	0	0.000340989	0	0	0	0	0	0	0	0	0	0	0	0	0	0	0.000128167	0	0	0	0	0.000310251	0	0	0	0	0	0	0	0	0	0	0	0	0	0	0	0	0	0	0	0
Genus	g217	d__Bacteria;p__Firmicutes;c__Clostridia;o__Lachnospirales;f__Lachnospiraceae;g__Tuzzerella		0	0	0	0	0	0	0	0	0	0	0	0	0	0	0	0	0	0	0	0	0	0	0	0	0	0	0	0	0	0	0	0	0	0	0	0	0	0	0	0	0	0	0	0	0	0
Genus	g218	d__Bacteria;p__Firmicutes;c__Negativicutes;o__Veillonellales-Selenomonadales;f__Veillonellaceae;g__Veillonellaceae		0	0	0	0	0	0	0	0	0	0	0.000296824	0	0	0	0	0	0.000587102	0	0	0	0	0	0	0	0	0	0	0	0	0	0	0	0	0	0	0	0	0	0	0	0	0	0	0	0	0
Genus	g219	d__Bacteria;p__Proteobacteria;c__Gammaproteobacteria;o__Enterobacterales;f__Yersiniaceae;g__Serratia		0	0	0	0	0	0	0	0	0	0	0	0	0	0	0	0	0	0	0	0	0	0	0	0	0	0	0	0	0	0	0	0	0	0	0	0	0	0	0	0	0	0	0	0	0.000508931	0
Genus	g220	d__Bacteria;p__Firmicutes;c__Clostridia;o__Christensenellales;f__Christensenellaceae;g__Christensenella		0	0	0	0	0	0.000260756	0	0	0	0	0	0	0	0	0	0	0	0	0	0	6.40834e-05	0	0	0	0	0	0	0	0	0	0	0	0	0	0	0	0	0	0	0	0	0	0	0	0	0
Genus	g221	d__Bacteria;p__Firmicutes;c__Bacilli;o__Erysipelotrichales;f__Erysipelotrichaceae;g__Dielma		0	0	0	0	0	0	0	0	0	0	0	0	0	0	0	0	0	0	0	0	0	0	0	0	0	0	0	0	0	0	0	0	0	0	0	0	0	0	0	0	0	0	0	0	0	0
Genus	g222	d__Bacteria;p__Firmicutes;c__Bacilli;o__Erysipelotrichales;f__Erysipelatoclostridiaceae;__		0	0	0	0	0	0	0	0	0	0	0	0	0	0	0	0	0	0	0	0	0	0	0	0	0	0	0	0	0	0	0	0	0	0	0	0	0	0	0	0	0	0	0	0	0	0
Genus	g223	d__Bacteria;p__Firmicutes;c__Clostridia;o__Oscillospirales;f__[Clostridium]_methylpentosum_group;g__[Clostridium]_methylpentosum_group		0	0	0	0	0	0	0	0	0	0.000164785	0	0	0	0	0	0	0	0	0	0	0	0	0	0	0	0	0	0	0	0	0	0	0	0	0	0	0	0	0	0	0	0	6.40651e-05	0	0	0
Genus	g224	d__Bacteria;p__Proteobacteria;c__Gammaproteobacteria;o__Enterobacterales;f__Pasteurellaceae;g__Actinobacillus		0	0	0	0	0	0	0	0	0	0	0	0	0	0	0	0	0	0	0	0	0	0	0	0	0	0	0	0	0	0	0	0	0	0	0	0	0	0	0	0	0	0	0	0	0	0
Genus	g225	d__Bacteria;p__Firmicutes;c__Clostridia;o__Lachnospirales;f__Lachnospiraceae;g__Herbinix		0	0	0	0	0	0	0	0	0	0	0	0	0	0	0	0	0	0	0	0	0	0	0	0	0	0	0	0	0	0	0	0	0	0	0	0	0	0	0	0	0	0	0	0	0	0
Genus	g226	d__Bacteria;p__Firmicutes;c__Bacilli;o__Erysipelotrichales;f__Erysipelotrichaceae;g__Erysipelotrichaceae_UCG-006		0	0	0	0	0	0	0	0	0	0	0	0	0	0	0	0	0	0	0	0	0	0	0	0	0	0	0	0	0	0	0	0	0	0	0	0	0	0	0	0	0	0	0	0	0	0
Genus	g227	d__Bacteria;p__Firmicutes;c__Clostridia;o__Peptostreptococcales-Tissierellales;f__Peptostreptococcaceae;g__Paraclostridium		0	0	0	0	0	0	0	0	0	0	0	0	0	0	0	0	0	0.000374581	0	0	0	0	0	0	0	0	0	0	0	0	0	0	0	0	0	0	0	0	0	0	0	0	0	0	0	0
Genus	g228	d__Bacteria;p__Proteobacteria;c__Gammaproteobacteria;o__Burkholderiales;f__Oxalobacteraceae;g__Oxalobacter		0	0	0	0	0	0.00100291	0	0	0	0	0	0	0	0	0	0	0	0	0	0	0.000277695	0	0	0	0	0	0	0	0	0	0	0	0	0	0	0	0	0	0	0	0	0	0	0	0	0
Genus	g229	d__Bacteria;p__Proteobacteria;c__Gammaproteobacteria;o__Enterobacterales;f__Succinivibrionaceae;g__Succinatimonas		0	0	0	0	0	0	0	0	0	0	0	0	0	0	0	0	0	0	0	0	0	0	0	0	0	0	0	0	0	0	0	0	0	0	0	0	0	0	0	0	0	0	0	0	0	0.000918274
[truncated: 1,063 more rows]
[truncated: 226 more columns]

## Sheet: Table S7
Supplementary Table 7. Taxonomy table in the longitudinal study.
[truncated: 3,852 more rows]
[truncated: 79 more columns]

[truncated: 1 more sheets: Table S8]
